# Supplementary material for: Establishment and application of a preset dilution factor strategy for human chorionic gonadotropin testing in clinical laboratory
Source: Front Mol Biosci. 2025 Sep 3;12:1648421. doi: 10.3389/fmolb.2025.1648421 (PMC12440790; doi:10.3389/fmolb.2025.1648421)
Supplement: Supplementary file 1 [file Table1.xlsx]

## Sheet: all
原始编号	条码号	病历号	性别	年龄	科室来源	样本类型	孕周	孕周判断	检测项目	检测结果	稀释因子	稀释倍数	结果日期	判断	统计	诊断	诊断备注	妊娠实验组	妊娠非实验组	妊娠对照组	非妊娠	非妊娠试验组	非妊娠对照组	count
5962	3606957600	2407583904	女	38岁	妇科门诊	血		未发送	ThCG	<5.03	x1		2024-07-21 13:15:00	x1	1	宫腔占位	2				2.37647e-05	3		1
9936	3644169700	2408590891	女	NULL	河东普通产科门诊	血		未发送	ThCG	45303.5	x100	100	2024-08-23 17:27:00	x1	0	早期人工流产	2				0.000121275	3		1
113	3376826800	2401422496	女	33岁	NULL	血		未发送	ThCG	<5.03	x1		2024-01-03 14:42:00	x1	1	月经过多	2				0.000494034	3		1
9729	3626481600	2408441060	女	NULL	宫颈病治疗中心	血		未发送	ThCG	<5.03	x1		2024-08-07 12:32:00	x1	1	月经不规则	2				0.000583147	3		1
4568	3538069300	2405596719	女	17岁	妇科门诊	血		未发送	ThCG	<5.03	x1		2024-05-23 12:49:00	x1	1	月经不规则	2				0.00070083	3		1
850	3400604200	2401589212	女	31岁	NULL	血		未发送	ThCG	<5.03	x1		2024-01-23 14:50:00	x1	1	阴道出血	2				0.00112477	3		1
8238	3488600500	2404429258	女	NULL	宫颈病治疗中心	血		未发送	ThCG	<5.03	x1		2024-04-08 12:08:00	x1	1	月经不规则	2				0.00113724	3		1
4380	3527368100	2405501906	女	30岁	妇科门诊	血		未发送	ThCG	<5.03	x1		2024-05-14 14:29:00	x1	1	月经不规则	2				0.00119149	3		1
8665	3523646700	2405485563	女	NULL	宫颈病治疗中心	血		未发送	ThCG	<5.03	x1		2024-05-11 10:11:00	x1	1	月经紊乱	2				0.00268492	3		1
5414	3581881300	2406660278	女	28岁	妇科门诊	血		未发送	ThCG	<5.03	x1		2024-07-01 10:25:00	x1	1	异常子宫出血	2				0.00280525	3		1
9399	3594109800	2407015528	男	NULL	小儿外科门诊	血		未发送	ThCG	<5.03	x1		2024-07-10 11:12:00	x1	1	阴茎发育不全	2				0.00289995	3		1
1790	3433497200	2402529028	女	9岁	儿童保健门诊	血		未发送	ThCG	<5.03	x1		2024-02-21 12:33:00	x1	1	青春期发育状态	2				0.00320975	3		1
459	3387889800	2401464589	女	46岁	NULL	血		未发送	ThCG	<5.03	x1		2024-01-13 10:43:00	x1	1	月经不规则	2				0.00334815	3		1
4403	3528718800	2405516859	女	34岁	妇科门诊	血		未发送	ThCG	1135.39	x200	200	2024-05-15 14:42:00	x1	0	早期人工流产	2				0.00394021	3		1
2855	3474127400	2403045296	女	54岁	创伤骨科门诊	血		未发送	ThCG	<5.03	x1		2024-03-26 09:50:00	x1	1	胫骨平台骨折	2				0.00411548	3		1
6570	3636925500	2408530993	女	41岁	妇科门诊	血		未发送	ThCG	<5.03	x1		2024-08-17 11:34:00	x1	1	月经紊乱	2				0.00481111	3		1
5083	3563120900	2406515378	女	1岁	儿童保健门诊	血		未发送	ThCG	<5.03	x1		2024-06-14 12:40:00	x1	1	健康查体	2				0.00496936	3		1
2351	3456390100	2403488161	女	26岁	妇科门诊	血		未发送	ThCG	<5.03	x1		2024-03-11 13:11:00	x1	1	月经不规则	2				0.00503509	3		1
6662	3640324000	2408561416	女	27岁	人流与产后复查门诊	血		未发送	ThCG	11.72	x1		2024-08-20 13:25:00	x1	1	人流术后	2				0.00540476	3		1
7712	3448087500	2403004798	女	NULL	河东创伤骨科门诊	血		未发送	ThCG	<5.03	x1		2024-03-04 11:43:00	x1	1	胫骨干骨折	2				0.00543108	3		1
2472	3461701000	2403498391	女	5岁	儿童保健门诊	血		未发送	ThCG	<5.03	x1		2024-03-15 12:40:00	x1	1	乳房早发育	2				0.00550566	3		1
9929	3643508600	2408543100	女	NULL	河东普通产科门诊	血		未发送	ThCG	30269	x100	100	2024-08-23 10:01:00	x1	0	异常子宫出血	2				0.00553724	3		1
7118	3402434100	2401606928	女	NULL	NULL	血		未发送	ThCG	5322.51	x200	200	2024-01-25 09:39:00	x1	0	健康查体	2				0.00576407	3		1
7684	3445667800	2403403407	女	NULL	宫颈病治疗中心	血		未发送	ThCG	<5.03	x1		2024-03-02 11:45:00	x1	1	多囊卵巢综合征	2				0.0057803	3		1
1563	3424766300	2402509511	女	26岁	普通产科门诊	血		未发送	ThCG	44236.1	x200	200	2024-02-16 10:39:00	x1	0	阴道出血	2				0.00582069	3		1
5823	3601072700	2407546284	女	25岁	妇科门诊	血		未发送	ThCG	<5.03	x1		2024-07-16 11:37:00	x1	1	下腹痛	2				0.00589586	3		1
1158	3410429600	2401657641	女	21岁	NULL	血		未发送	ThCG	<5.03	x1		2024-01-31 16:15:00	x1	1	阴道出血	2				0.00611163	3		1
2116	3446513500	2403408612	女	44岁	妇科门诊	血		未发送	ThCG	<5.03	x1		2024-03-03 10:48:00	x1	1	月经不规则	2				0.00637895	3		1
4809	3549420900	24052614	女	52岁	妇科一病区	血		未发送	ThCG	<5.03	x1		2024-06-03 11:31:00	x1	1	卵巢良性肿瘤	2				0.00659944	3		1
4377	3527413700	2405511157	女	37岁	妇科门诊	血		未发送	ThCG	<5.03	x1		2024-05-14 14:29:00	x1	1	月经紊乱	2				0.00671401	3		1
9209	3574333300	2406594507	女	NULL	宫颈病治疗中心	血		未发送	ThCG	<5.03	x1		2024-06-24 13:07:00	x1	1	月经不规则	2				0.00690139	3		1
1121	3408955500	2401646239	男	3岁	NULL	血		未发送	ThCG	<5.03	x1		2024-01-30 15:06:00	x1	1	隐睾	2				0.00690479	3		1
5047	3560313100	2406490366	女	27岁	人流与产后复查门诊	血		未发送	ThCG	51.97	x1		2024-06-12 13:30:00	x1	1	引产术后	2				0.00731543	3		1
3362	3489509800	2404470315	女	29岁	人流与产后复查门诊	血		未发送	ThCG	214.53	x1		2024-04-09 11:16:00	x1	1	人流术后	2				0.0073238	3		1
2825	3473352900	24025021	女	36岁	妇科一病区	血		未发送	ThCG	<5.03	x1		2024-03-25 13:09:00	x1	1	宫颈鳞状细胞癌	2				0.00766418	3		1
6083	3614139800	2407644856	女	42岁	妇科门诊	血		未发送	ThCG	<5.03	x1		2024-07-27 13:19:00	x1	1	月经紊乱	2				0.00790775	3		1
1076	3407618500	2401642348	女	44岁	NULL	血		未发送	ThCG	<5.03	x1		2024-01-29 16:45:00	x1	1	月经紊乱	2				0.00807507	3		1
4618	3540107600	2405590003	女	42岁	妇科门诊	血		未发送	ThCG	<5.03	x1		2024-05-25 11:26:00	x1	1	月经不规则	2				0.00821097	3		1
9634	3617257900	2407660824	女	NULL	宫颈病治疗中心	血		未发送	ThCG	<5.03	x1		2024-07-30 10:43:00	x1	1	子宫内膜息肉	2				0.00849165	3		1
8910	3543596000	2405640272	女	NULL	宫颈病治疗中心	血		未发送	ThCG	420.8	x1		2024-05-28 12:14:00	x1	1	人工流产后随诊检查	2				0.00857909	3		1
7963	3466734700	2403550354	女	NULL	宫颈病治疗中心	血		未发送	ThCG	<5.03	x1		2024-03-19 13:10:00	x1	1	月经不规则	2				0.008664	3		1
3081	3480127800	2403657526	女	42岁	妇科门诊	血		未发送	ThCG	<5.03	x1		2024-03-31 11:16:00	x1	1	月经不规则	2				0.00952487	3		1
9149	3567264300	2406552323	女	NULL	河东普通产科门诊	血		未发送	ThCG	<5.03	x1		2024-06-18 11:03:00	x1	1	生育问题,其他的	2				0.00958734	3		1
5560	3587843000	2407435266	女	40岁	妇科门诊	血		未发送	ThCG	<5.03	x1		2024-07-05 11:04:00	x1	1	阴道出血	2				0.00965575	3		1
3100	3480730600	2403673925	女	27岁	优生遗传与不孕门诊	血		未发送	ThCG	<5.03	x1		2024-04-01 11:01:00	x1	1	生育检验	2				0.0104609	3		1
2597	3466488700	2403549039	女	38岁	妇科门诊	血		未发送	ThCG	1430.2	x200	200	2024-03-19 13:09:00	x1	0	药物流产术后	2				0.0108898	3		1
3399	3491494700	24036041	女	41岁	妇科一病区	血		未发送	ThCG	<5.03	x1		2024-04-10 13:55:00	x1	1	宫腔占位	2				0.0112186	3		1
4926	3555668600	2406014936	女	38岁	妇科门诊	血		未发送	ThCG	<5.03	x1		2024-06-07 18:11:00	x1	1	月经紊乱	2				0.0112443	3		1
9057	3556914800	2406018149	女	NULL	河东中西医结合科门诊	血		未发送	ThCG	<5.03	x1		2024-06-09 14:44:00	x1	1	健康查体	2				0.0128616	3		1
6792	3646812300	2408611957	女	44岁	妇科门诊	血		未发送	ThCG	<5.03	x1		2024-08-27 10:59:00	x1	1	月经不规则	2				0.0130323	3		1
4542	3535937500	2405555845	女	43岁	妇科门诊	血		未发送	ThCG	<5.03	x1		2024-05-22 10:35:00	x1	1	月经紊乱	2				0.0131356	3		1
2381	3457854700	2403486181	女	33岁	妇科门诊	血		未发送	ThCG	927.09	x100	100	2024-03-12 11:11:00	x1	0	下腹痛	2				0.0132656	3		1
1770	3432315200	2402551134	女	28岁	妇科门诊	血		未发送	ThCG	>4565.85	x5	5	2024-02-20 18:18:00	x1	0	月经紊乱	2				0.0135071	3		1
1903	3436930500	2402596030	女	52岁	妇科门诊	血		未发送	ThCG	<5.03	x1		2024-02-24 10:55:00	x1	1	月经不规则	2				0.0135431	3		1
7596	3439975000	2402624694	女	NULL	宫颈病治疗中心	血		未发送	ThCG	<5.03	x1		2024-02-26 15:37:00	x1	1	异常子宫出血	2				0.0141547	3		1
5337	3577269000	2406625275	女	37岁	妇科门诊	血		未发送	ThCG	<5.03	x1		2024-06-26 12:24:00	x1	1	妇科检查	2				0.0143375	3		1
5834	3601548000	2407541022	女	30岁	妇科门诊	血		未发送	ThCG	<5.03	x1		2024-07-16 13:20:00	x1	1	甲状腺癌术后	2				0.0144147	3		1
7361	3419187200	2402459491	女	NULL	宫颈病治疗中心	血		未发送	ThCG	<5.03	x1		2024-02-08 10:24:00	x1	1	月经不规则	2				0.0145975	3		1
1894	3435537000	24019758	女	54岁	妇科一病区	血		未发送	ThCG	<5.03	x1		2024-02-23 14:59:00	x1	1	子宫肌瘤	2				0.0149516	3		1
8205	3482987400	2404408176	女	NULL	宫颈病治疗中心	血		未发送	ThCG	<5.03	x1		2024-04-04 10:44:00	x1	1	异常子宫出血	2				0.015008	3		1
7839	3456711900	2403481918	女	NULL	宫颈病治疗中心	血		未发送	ThCG	<5.03	x1		2024-03-11 11:56:00	x1	1	月经不规则	2				0.0152045	3		1
9256	3578478600	2406625878	女	NULL	宫颈病治疗中心	血		未发送	ThCG	<5.03	x1		2024-06-27 11:27:00	x1	1	经期延长	2				0.0154487	3		1
926	3402762300	2401044456	男	11岁	NULL	血		未发送	ThCG	<5.03	x1		2024-01-25 12:53:00	x1	1	阴茎发育不全	2				0.0157548	3		1
5928	3606248700	2407585551	女	26岁	妇科门诊	血		未发送	ThCG	<5.03	x1		2024-07-20 12:03:00	x1	1	月经紊乱	2				0.0158019	3		1
6573	3637035700	2408020918	男	11岁	小儿外科门诊	血		未发送	ThCG	<5.03	x1		2024-08-17 12:41:00	x1	1	阴茎发育不全	2				0.015827	3		1
2089	3446020500	2402658085	女	26岁	妇科门诊	血		未发送	ThCG	<5.03	x1		2024-03-02 10:22:00	x1	1	多囊卵巢综合征	2				0.0160536	3		1
9582	3612110000	2407037125	女	NULL	皮肤科门诊	血		未发送	ThCG	<5.03	x1		2024-07-25 12:50:00	x1	1	寻常痤疮	2				0.0163096	3		1
9498	3604453800	2407566862	女	NULL	河东普通产科门诊	血		未发送	ThCG	<5.03	x1		2024-07-18 15:23:00	x1	1	健康查体	2				0.0163504	3		1
2854	3474127800	2403045292	女	41岁	创伤骨科门诊	血		未发送	ThCG	<5.03	x1		2024-03-26 09:50:00	x1	1	胫骨平台骨折	2				0.0166909	3		1
7291	3415921000	2402434373	女	NULL	河东肾内科门诊	血		未发送	ThCG	<5.03	x1		2024-02-05 12:00:00	x1	1	IgA肾病	2				0.0169273	3		1
5046	3560399800	2406496643	女	33岁	妇科门诊	血		未发送	ThCG	<5.03	x1		2024-06-12 13:29:00	x1	1	阴道出血	2				0.0170016	3		1
9036	3554400100	2406449358	女	NULL	宫颈病治疗中心	血		未发送	ThCG	<5.03	x1		2024-06-06 14:52:00	x1	1	妇科检查	2				0.0172255	3		1
1198	3411704100	2401666261	女	24岁	NULL	血		未发送	ThCG	<5.03	x1		2024-02-01 14:48:00	x1	1	阴道出血	2				0.0172555	3		1
7951	3465525700	2403552506	女	NULL	宫颈病治疗中心	血		未发送	ThCG	<5.03	x1		2024-03-18 16:47:00	x1	1	阴道炎	2				0.0172566	3		1
9681	3621180200	2408411099	女	NULL	河东麻醉门诊	血		未发送	ThCG	<5.03	x1		2024-08-02 12:30:00	x1	1	慢性胃炎	2				0.0175509	3		1
5300	3574882200	2406610131	女	34岁	妇科门诊	血		未发送	ThCG	<5.03	x1		2024-06-25 10:33:00	x1	1	月经不规则	2				0.0177493	3		1
5055	3560704600	2406498662	女	9岁	儿童保健门诊	血		未发送	ThCG	<5.03	x1		2024-06-12 16:09:00	x1	1	中枢性性早熟	2				0.0178029	3		1
93	3376153500	2401001455	女	48岁	NULL	血		未发送	ThCG	<5.03	x1		2024-01-03 11:26:00	x1	1	乳腺癌	2				0.0178138	3		1
5820	3600384800	2407538397	女	33岁	妇科门诊	血		未发送	ThCG	<5.03	x1		2024-07-16 10:41:00	x1	1	月经不规则	2				0.01805	3		1
7300	3416324200	2402440415	女	NULL	河东呼吸与危重症医学科门诊	血		未发送	ThCG	<5.03	x1		2024-02-05 15:35:00	x1	1	普通感冒	2				0.0181155	3		1
4260	3521823800	2405465667	女	22岁	脊柱外科门诊	血		未发送	ThCG	<5.03	x1		2024-05-09 13:52:00	x1	1	腰痛	2				0.0181584	3		1
5505	3584488600	2407000977	男	7岁	小儿外科门诊	血		未发送	ThCG	<5.03	x1		2024-07-02 12:58:00	x1	1	阴茎发育不全	2				0.0183704	3		1
9417	3596355200	2407507626	女	NULL	急诊一部	血		未发送	ThCG	>91317	x100	100	2024-07-11 19:26:00	x1	0	健康查体	2				0.0186229	3		1
5773	3598100400	2407515876	女	33岁	妇科门诊	血		未发送	ThCG	<5.03	x1		2024-07-14 10:12:00	x1	1	月经不规则	2				0.0186518	3		1
16	3374114600	2401000589	女	26岁	NULL	血		未发送	ThCG	12.23	x1		2024-01-01 13:19:00	x1	1	健康查体	2				0.0186843	3		1
7427	3426460100	2402513765	女	NULL	宫颈病治疗中心	血		未发送	ThCG	<5.03	x1		2024-02-17 14:00:00	x1	1	异常子宫出血	2				0.0190496	3		1
9773	3628916800	2408475302	女	NULL	急诊一部	血		未发送	ThCG	1932.51	x5	5	2024-08-09 19:53:00	x1	0	健康查体	2				0.0191371	3		1
9298	3583582400	2406668614	女	NULL	宫颈病治疗中心	血		未发送	ThCG	<5.03	x1		2024-07-02 09:22:00	x1	1	月经不规则	2				0.0193805	3		1
7164	3406653200	2401596921	女	NULL	NULL	血		未发送	ThCG	<5.03	x1		2024-01-29 10:42:00	x1	1	月经不规则	2				0.0202606	3		1
6798	3647281300	2408622690	女	35岁	人流与产后复查门诊	血		未发送	ThCG	<5.03	x1		2024-08-27 11:06:00	x1	1	自然流产	2				0.020385	3		1
746	3397396400	24007854	女	50岁	NULL	血		未发送	ThCG	<5.03	x1		2024-01-21 12:10:00	x1	1	宫腔占位	2				0.020394	3		1
7798	3453614200	2403463468	女	NULL	宫颈病治疗中心	血		未发送	ThCG	<5.03	x1		2024-03-08 10:57:00	x1	1	月经不规则	2				0.0204421	3		1
5653	3592497800	2407456961	女	32岁	优生遗传与不孕门诊	血		未发送	ThCG	1264.2	x200	200	2024-07-09 10:49:00	x1	0	先兆流产	2				0.0208452	3		1
1012	3405327200	2401623596	女	47岁	NULL	血		未发送	ThCG	<5.03	x1		2024-01-27 13:16:00	x1	1	阴道出血	2				0.02099	3		1
5559	3587936900	24062291	女	25岁	妇科一病区	血		未发送	ThCG	180593	x200	200	2024-07-05 11:09:00	x1	0	宫腔占位	2				0.0210199	3		1
6096	3614390300	2407654431	女	26岁	优生遗传与不孕门诊	血		未发送	ThCG	<5.03	x1		2024-07-28 11:02:00	x1	1	多囊卵巢综合征	2				0.0212249	3		1
8615	3519403600	2405453132	女	NULL	河东神经外科门诊	血		未发送	ThCG	<5.03	x1		2024-05-07 14:58:00	x1	1	垂体瘤	2				0.0214907	3		1
1573	3425201400	2402502717	女	48岁	妇科门诊	血		未发送	ThCG	<5.03	x1		2024-02-16 13:53:00	x1	1	异常子宫出血	2				0.0216406	3		1
718	3396614100	2401555395	女	27岁	NULL	血		未发送	ThCG	13.72	x1		2024-01-20 11:36:00	x1	1	人流术后	2				0.0221029	3		1
2693	3469480700	2403586933	女	25岁	人流与产后复查门诊	血		未发送	ThCG	9	x1		2024-03-21 14:16:00	x1	1	引产术后	2				0.0222466	3		1
9882	3639273900	2408558849	女	NULL	河东呼吸与危重症医学科门诊	血		未发送	ThCG	<5.03	x1		2024-08-19 17:24:00	x1	1	上呼吸道感染	2				0.0225577	3		1
1002	3405089100	2401624622	女	42岁	NULL	血		未发送	ThCG	<5.03	x1		2024-01-27 11:07:00	x1	1	异常子宫出血	2				0.022993	3		1
7738	3450075300	2403436868	女	NULL	河东普通产科门诊	血		未发送	ThCG	607	x1		2024-03-05 14:07:00	x1	1	自然流产并发出血	2				0.0230383	3		1
2591	3466051900	2403520550	女	7岁	内分泌代谢病科门诊	血		未发送	ThCG	<5.03	x1		2024-03-19 12:03:00	x1	1	健康查体	2				0.0231075	3		1
9459	3600147000	2407023676	女	NULL	河东神经外科门诊	血		未发送	ThCG	103	x1		2024-07-15 12:56:00	x1	1	腹痛	2				0.0232346	3		1
5790	3599472500	2407533222	女	36岁	妇科门诊	血		未发送	ThCG	<5.03	x1		2024-07-15 13:48:00	x1	1	月经不规则	2				0.0232938	3		1
4904	3554938600	2406442884	女	10岁	儿童保健门诊	血		未发送	ThCG	<5.03	x1		2024-06-07 11:40:00	x1	1	青春期发育状态	2				0.0238285	3		1
2356	3456421500	2403472540	女	22岁	妇科门诊	血		未发送	ThCG	<5.03	x1		2024-03-11 13:19:00	x1	1	多囊卵巢综合征	2				0.0239064	3		1
2734	3470692100	2403591714	女	45岁	妇科门诊	血		未发送	ThCG	<5.03	x1		2024-03-22 13:57:00	x1	1	月经紊乱	2				0.024147	3		1
7709	3447932600	2403410004	女	NULL	宫颈病治疗中心	血		未发送	ThCG	<5.03	x1		2024-03-04 11:43:00	x1	1	月经不规则	2				0.0246954	3		1
9101	3560786700	2406500516	女	NULL	河东全科医学科门诊	血		未发送	ThCG	<5.03	x1		2024-06-12 15:44:00	x1	1	健康查体	2				0.0247726	3		1
5115	3564603400	2406528537	女	30岁	优生遗传与不孕门诊	血		未发送	ThCG	<5.03	x1		2024-06-16 11:29:00	x1	1	多囊卵巢综合征	2				0.0255678	3		1
3187	3482977200	2404408414	女	42岁	妇科门诊	血		未发送	ThCG	<5.03	x1		2024-04-02 13:38:00	x1	1	阴道出血	2				0.0257552	3		1
7441	3426745600	2402517597	女	NULL	宫颈病治疗中心	血		未发送	ThCG	50.52	x1		2024-02-17 16:26:00	x1	1	人流术后	2				0.0258805	3		1
9706	3624365400	2408431253	女	NULL	宫颈病治疗中心	血		未发送	ThCG	<5.03	x1		2024-08-05 17:13:00	x1	1	月经不规则	2				0.0259727	3		1
1974	3439623300	2402619180	女	42岁	妇科门诊	血		未发送	ThCG	<5.03	x1		2024-02-26 13:46:00	x1	1	月经紊乱	2				0.0260799	3		1
5645	3591950300	24064187	女	52岁	妇科一病区	血		未发送	ThCG	<5.03	x1		2024-07-08 16:08:00	x1	1	子宫肌瘤	2				0.0261368	3		1
249	3381375700	2401455594	女	37岁	NULL	血		未发送	ThCG	<5.03	x1		2024-01-08 11:42:00	x1	1	月经紊乱	2				0.0262066	3		1
5090	3563491800	2406521486	女	18岁	妇科门诊	血		未发送	ThCG	<5.03	x1		2024-06-14 18:05:00	x1	1	异常子宫出血	2				0.0262369	3		1
4921	3555539400	2406454126	女	39岁	妇科门诊	血		未发送	ThCG	<5.03	x1		2024-06-07 14:27:00	x1	1	月经紊乱	2				0.0264411	3		1
7645	3443825900	2402639725	女	NULL	宫颈病治疗中心	血		未发送	ThCG	<5.03	x1		2024-02-29 10:56:00	x1	1	自然流产	2				0.0267476	3		1
6913	3381732100	2401454152	女	NULL	NULL	血		未发送	ThCG	<5.03	x1		2024-01-08 11:14:00	x1	1	甲状腺功能减退症	2				0.0268913	3		1
3258	3485189600	2404435939	女	20岁	妇科门诊	血		未发送	ThCG	<5.03	x1		2024-04-05 10:36:00	x1	1	月经紊乱	2				0.0270182	3		1
4930	3556028700	2406451968	女	21岁	妇科门诊	血		未发送	ThCG	<5.03	x1		2024-06-08 11:40:00	x1	1	多囊卵巢综合征	2				0.0272335	3		1
8567	3515203200	2405004319	女	NULL	河东耳鼻咽喉科门诊	血		未发送	ThCG	7.83	x1		2024-05-03 13:51:00	x1	1	健康查体	2				0.0274725	3		1
4903	3555107100	2406444166	女	25岁	优生遗传与不孕门诊	血		未发送	ThCG	<5.03	x1		2024-06-07 11:40:00	x1	1	女性不孕症	2				0.0275865	3		1
5708	3595222800	2407443635	女	52岁	妇科门诊	血		未发送	ThCG	<5.03	x1		2024-07-11 12:11:00	x1	1	子宫肌瘤	2				0.0276558	3		1
9818	3633594800	2408504862	女	NULL	宫颈病治疗中心	血		未发送	ThCG	<5.03	x1		2024-08-14 10:28:00	x1	1	异常子宫出血	2				0.0279085	3		1
4119	3516709000	24042797	女	4岁	小儿外科病区	血		未发送	ThCG	<5.03	x1		2024-05-06 13:04:00	x1	1	腹痛	2				0.0281058	3		1
6363	3627794600	2408462197	女	43岁	妇科门诊	血		未发送	ThCG	<5.03	x1		2024-08-09 10:51:00	x1	1	异常子宫出血	2				0.0281086	3		1
4254	3521778400	2405425710	女	44岁	妇科门诊	血		未发送	ThCG	<5.03	x1		2024-05-09 13:55:00	x1	1	月经紊乱	2				0.0282424	3		1
5880	3604760400	24065391	女	41岁	乳腺甲状腺外科病区	血		未发送	ThCG	<5.03	x1		2024-07-19 10:36:00	x1	1	乳房肿块	2				0.0284188	3		1
5757	3597736200	2407513493	女	6岁	儿童内分泌遗传代谢门诊	血		未发送	ThCG	<5.03	x1		2024-07-13 12:03:00	x1	1	中枢性性早熟	2				0.0287622	3		1
950	3403419600	2401608461	女	49岁	NULL	血		未发送	ThCG	<5.03	x1		2024-01-26 10:22:00	x1	1	阴道出血	2				0.028936	3		1
7024	3393181300	2401533765	女	NULL	NULL	血		未发送	ThCG	<5.03	x1		2024-01-17 12:43:00	x1	1	异常子宫出血	2				0.0290873	3		1
1264	3413601400	2402404807	女	30岁	妇科门诊	血		未发送	ThCG	<5.03	x1		2024-02-03 12:28:00	x1	1	妇科检查	2				0.0291385	3		1
8498	3509867900	2404642545	女	NULL	河东胃肠外科门诊	血		未发送	ThCG	<5.03	x1		2024-04-27 11:36:00	x1	1	一般性检查，其他的	2				0.0292309	3		1
5310	3575849200	2406611087	女	37岁	妇科门诊	血		未发送	ThCG	<5.03	x1		2024-06-25 13:24:00	x1	1	异常子宫出血	2				0.0298365	3		1
3203	3483228400	2404417776	女	26岁	优生遗传与不孕门诊	血		未发送	ThCG	<5.03	x1		2024-04-03 10:21:00	x1	1	生育检验	2				0.0304888	3		1
3377	3489837400	2404473543	女	41岁	妇科门诊	血		未发送	ThCG	<5.03	x1		2024-04-09 12:41:00	x1	1	月经紊乱	2				0.0309789	3		1
5474	3583197900	2407400172	女	8岁	儿童保健门诊	血		未发送	ThCG	<5.03	x1		2024-07-02 09:24:00	x1	1	乳房早发育	2				0.0313033	3		1
1904	3436943300	2402600352	女	16岁	妇科门诊	血		未发送	ThCG	<5.03	x1		2024-02-24 10:16:00	x1	1	异常子宫出血	2				0.0314816	3		1
7230	3411124500	2401666017	女	NULL	NULL	血		未发送	ThCG	8406.2	x200	200	2024-02-01 10:53:00	x1	0	先兆流产	2				0.0317434	3		1
1263	3413511800	2402414617	女	38岁	妇科门诊	血		未发送	ThCG	<5.03	x1		2024-02-03 11:22:00	x1	1	经期延长	2				0.0318344	3		1
10005	3649164700	2408632820	女	NULL	宫颈病治疗中心	血		未发送	ThCG	<5.03	x1		2024-08-28 15:12:00	x1	1	月经不规则	2				0.0327844	3		1
1122	3408796800	24011555	女	36岁	NULL	血		未发送	ThCG	<5.03	x1		2024-01-30 15:06:00	x1	1	子宫腺肌病	2				0.0331725	3		1
998	3405080600	2401614332	女	37岁	NULL	血		未发送	ThCG	<5.03	x1		2024-01-27 11:15:00	x1	1	月经紊乱	2				0.0332147	3		1
5633	3591584000	2407465320	女	24岁	妇科门诊	血		未发送	ThCG	<5.03	x1		2024-07-08 14:01:00	x1	1	阴道出血	2				0.0339478	3		1
9518	3607051700	2407596548	女	NULL	急诊一部	血		未发送	ThCG	<5.03	x1		2024-07-21 15:03:00	x1	1	一般性检查，其他的	2				0.0343473	3		1
7136	3403885100	2401586723	女	NULL	NULL	血		未发送	ThCG	<5.03	x1		2024-01-26 10:32:00	x1	1	月经紊乱	2				0.0343495	3		1
4427	3530654200	2405541898	女	21岁	更年期综合管理门诊	血		未发送	ThCG	<5.03	x1		2024-05-17 10:16:00	x1	1	月经紊乱	2				0.0345296	3		1
5183	3568710500	2406547307	女	27岁	妇科门诊	血		未发送	ThCG	<5.03	x1		2024-06-19 11:43:00	x1	1	月经不规则	2				0.034612	3		1
458	3387903200	2401454753	女	52岁	NULL	血		未发送	ThCG	<5.03	x1		2024-01-13 10:47:00	x1	1	妇科检查	2				0.0347187	3		1
3094	3480336100	2403669598	女	31岁	妇科门诊	血		未发送	ThCG	<5.03	x1		2024-03-31 13:32:00	x1	1	月经紊乱	2				0.0347643	3		1
7255	3412835000	2402406505	女	NULL	NULL	血		未发送	ThCG	<5.03	x1		2024-02-02 12:49:00	x1	1	咨询	2				0.0348137	3		1
6054	3612943200	2407639677	女	38岁	人流与产后复查门诊	血		未发送	ThCG	32.12	x1		2024-07-26 11:21:00	x1	1	人流术后	2				0.0351574	3		1
4565	3538048400	2405046347	女	37岁	乳腺甲状腺外科门诊	血		未发送	ThCG	<5.03	x1		2024-05-23 12:49:00	x1	1	乳腺癌	2				0.0352202	3		1
8630	3520999600	2405467789	女	NULL	急诊二部	血		未发送	ThCG	<5.03	x1		2024-05-08 23:52:00	x1	1	泌尿道感染	2				0.0356323	3		1
7296	3416047000	2402428872	女	NULL	宫颈病治疗中心	血		未发送	ThCG	<5.03	x1		2024-02-05 12:44:00	x1	1	月经不规则	2				0.0360199	3		1
3421	3492044200	2404450932	女	35岁	妇科门诊	血		未发送	ThCG	<5.03	x1		2024-04-11 11:49:00	x1	1	月经紊乱	2				0.0360744	3		1
6254	3622035600	2408417070	女	39岁	妇科门诊	血		未发送	ThCG	<5.03	x1		2024-08-03 13:31:00	x1	1	月经紊乱	2				0.0364064	3		1
3009	3478495000	2403642703	女	35岁	妇科门诊	血		未发送	ThCG	<5.03	x1		2024-03-29 11:50:00	x1	1	月经紊乱	2				0.0366441	3		1
8184	3483224700	2404418021	女	NULL	河东普通产科门诊	血		未发送	ThCG	<5.03	x1		2024-04-02 17:09:00	x1	1	生育问题,其他的	2				0.036935	3		1
5594	3589771100	2407453212	女	38岁	妇科门诊	血		未发送	ThCG	<5.03	x1		2024-07-07 10:54:00	x1	1	月经不规则	2				0.0371648	3		1
9397	3594035800	2407477985	女	NULL	河东普通产科门诊	血		未发送	ThCG	<5.03	x1		2024-07-10 10:48:00	x1	1	异常子宫出血	2				0.037339	3		1
9898	3640921900	2408566540	女	NULL	河东消化内科门诊	血		未发送	ThCG	<5.03	x1		2024-08-21 09:47:00	x1	1	腹胀	2				0.0376164	3		1
7792	3453444500	2403462411	女	NULL	宫颈病治疗中心	血		未发送	ThCG	<5.03	x1		2024-03-08 10:57:00	x1	1	月经紊乱	2				0.0376192	3		1
5271	3573113400	2406595000	女	34岁	妇科门诊	血		未发送	ThCG	71927.7	x200	200	2024-06-23 12:02:00	x1	0	早期人工流产	2				0.037864	3		1
4636	3540804300	2405619646	女	49岁	妇科门诊	血		未发送	ThCG	<5.03	x1		2024-05-26 11:31:00	x1	1	月经不规则	2				0.0379967	3		1
7923	3463110400	2403535215	女	NULL	河东内分泌代谢病科门诊	血		未发送	ThCG	<5.03	x1		2024-03-16 11:46:00	x1	1	甲状腺功能减退症	2				0.0382848	3		1
180	3378803200	24001377	女	36岁	NULL	血		未发送	ThCG	283.96	x1		2024-01-05 13:38:00	x1	1	宫腔占位	2				0.0390072	3		1
1321	3415372700	2402418205	女	46岁	妇科门诊	血		未发送	ThCG	<5.03	x1		2024-02-05 10:53:00	x1	1	月经紊乱	2				0.0390447	3		1
1655	3427869600	2402480147	女	31岁	高危产科门诊	血		未发送	ThCG	72.25	x5	5	2024-02-18 15:12:00	x1	0	稽留流产	2				0.0393841	3		1
3762	3505485300	2404597103	女	25岁	人流与产后复查门诊	血		未发送	ThCG	44.83	x1		2024-04-23 12:23:00	x1	1	引产术后	2				0.0395147	3		1
6091	3614242700	2407615995	女	5岁	儿童内分泌遗传代谢门诊	血		未发送	ThCG	<5.03	x1		2024-07-27 14:01:00	x1	1	乳房早发育	2				0.0395257	3		1
725	3395867600	2401530353	女	6岁	NULL	血		未发送	ThCG	<5.03	x1		2024-01-20 12:35:00	x1	1	中枢性性早熟	2				0.0397106	3		1
5851	3602724800	2407544967	女	30岁	妇科门诊	血		未发送	ThCG	<5.03	x1		2024-07-17 13:05:00	x1	1	月经不规则	2				0.0397314	3		1
2279	3453924900	2403467850	女	29岁	妇科门诊	血		未发送	ThCG	5.86	x1		2024-03-08 14:18:00	x1	1	人流术后	2				0.0398666	3		1
4874	3552913600	2406438668	女	19岁	妇科门诊	血		未发送	ThCG	<5.03	x1		2024-06-05 13:38:00	x1	1	月经紊乱	2				0.0400942	3		1
6382	3628151700	2408457091	女	5岁	儿童保健门诊	血		未发送	ThCG	<5.03	x1		2024-08-09 12:58:00	x1	1	乳房早发育	2				0.0401905	3		1
5799	3598914500	2407511803	女	6岁	儿童保健门诊	血		未发送	ThCG	<5.03	x1		2024-07-15 12:47:00	x1	1	健康查体	2				0.0402593	3		1
8463	3506645100	2404603803	女	NULL	河东普通产科门诊	血		未发送	ThCG	<5.03	x1		2024-04-24 11:35:00	x1	1	异常子宫出血	2				0.0411821	3		1
2879	3474789900	2403612641	女	32岁	妇科门诊	血		未发送	ThCG	<5.03	x1		2024-03-26 13:15:00	x1	1	月经紊乱	2				0.0412133	3		1
5966	3607085900	2407592704	女	24岁	妇科门诊	血		未发送	ThCG	<5.03	x1		2024-07-22 10:35:00	x1	1	异常子宫出血	2				0.0413723	3		1
3445	3492907100	2404490118	女	44岁	妇科门诊	血		未发送	ThCG	<5.03	x1		2024-04-11 16:38:00	x1	1	阴道出血	2				0.0426655	3		1
9958	3646211900	2408582345	女	NULL	宫颈病治疗中心	血		未发送	ThCG	<5.03	x1		2024-08-26 11:01:00	x1	1	月经不规则	2				0.0428254	3		1
6765	3645227900	2408600479	女	48岁	妇科门诊	血		未发送	ThCG	<5.03	x1		2024-08-25 12:20:00	x1	1	阴道出血	2				0.0428425	3		1
5578	3589391300	2407450671	女	29岁	妇科门诊	血		未发送	ThCG	80.91	x1		2024-07-06 11:51:00	x1	1	人流术后	2				0.0428623	3		1
1352	3416094300	2402438783	女	27岁	急诊二部	血		未发送	ThCG	<5.03	x1		2024-02-05 13:33:00	x1	1	一般性检查，其他的	2				0.0429623	3		1
3929	3510726500	2404648901	女	23岁	妇科门诊	血		未发送	ThCG	<5.03	x1		2024-04-28 13:17:00	x1	1	下腹痛	2				0.0431543	3		1
4859	3551792600	2406007488	女	44岁	妇科门诊	血		未发送	ThCG	<5.03	x1		2024-06-04 16:33:00	x1	1	异常子宫出血	2				0.0432573	3		1
7714	3448084800	2402658929	女	NULL	宫颈病治疗中心	血		未发送	ThCG	<5.03	x1		2024-03-04 11:43:00	x1	1	经期延长	2				0.0434302	3		1
6350	3627644800	2408459914	女	41岁	妇科门诊	血		未发送	ThCG	<5.03	x1		2024-08-08 14:47:00	x1	1	子宫切口憩室	2				0.0438093	3		1
7562	3436921500	2402599868	女	NULL	宫颈病治疗中心	血		未发送	ThCG	5.09	x1		2024-02-23 17:37:00	x1	1	人流术后	2				0.0440565	3		1
5462	3583469800	2407403430	女	40岁	妇科门诊	血		未发送	ThCG	720.64	x1		2024-07-01 18:21:00	x1	1	先兆流产	2				0.0442606	3		1
824	3400182200	24007879	女	34岁	NULL	血		未发送	ThCG	<5.03	x1		2024-01-23 12:56:00	x1	1	宫腔占位	2				0.0442907	3		1
331	3384051700	24002673	女	53岁	NULL	血		未发送	ThCG	<5.03	x1		2024-01-10 09:26:00	x1	1	心力衰竭	2				0.0443303	3		1
8065	3474135300	2403624725	女	NULL	急诊二部	血		未发送	ThCG	<5.03	x1		2024-03-25 22:06:00	x1	1	头晕	2				0.0446321	3		1
4741	3545055000	2405648503	女	10岁	儿童保健门诊	血		未发送	ThCG	<5.03	x1		2024-05-29 14:47:00	x1	1	青春期发育状态	2				0.0447309	3		1
5031	3559738200	2406475406	女	35岁	优生遗传与不孕门诊	血		未发送	ThCG	<5.03	x1		2024-06-12 10:58:00	x1	1	胚胎移植术后	2				0.0447413	3		1
8261	3490925700	2404475620	女	NULL	妇科门诊	血		未发送	ThCG	<5.03	x1		2024-04-10 10:58:00	x1	1	月经不规则	2				0.044765	3		1
5756	3597405600	2407479538	男	13岁	儿童保健门诊	血		未发送	ThCG	<5.03	x1		2024-07-13 11:00:00	x1	1	青春期发育状态	2				0.0450429	3		1
4011	3513272800	2404664406	女	35岁	妇科门诊	血		未发送	ThCG	<5.03	x1		2024-05-01 10:45:00	x1	1	妇科检查	2				0.0451373	3		1
995	3405019000	2401613931	女	27岁	NULL	血		未发送	ThCG	<5.03	x1		2024-01-27 10:25:00	x1	1	月经不规则	2				0.0452288	3		1
5620	3590708100	2407437932	女	8岁	儿童保健门诊	血		未发送	ThCG	<5.03	x1		2024-07-08 14:03:00	x1	1	乳房早发育	2				0.0452293	3		1
6528	3633968900	2408510911	女	40岁	妇科门诊	血		未发送	ThCG	5378.97	x200	200	2024-08-14 14:35:00	x1	0	下腹痛	2				0.0452569	3		1
9050	3555670500	2406455221	女	NULL	宫颈病治疗中心	血		未发送	ThCG	<5.03	x1		2024-06-07 16:43:00	x1	1	异常子宫出血	2				0.0452941	3		1
4918	3555520400	2406452361	女	36岁	妇科门诊	血		未发送	ThCG	<5.03	x1		2024-06-07 13:38:00	x1	1	月经紊乱	2				0.0453882	3		1
2402	3458708500	2403501594	女	38岁	妇科门诊	血		未发送	ThCG	<5.03	x1		2024-03-13 10:26:00	x1	1	月经不规则	2				0.0457741	3		1
14	3373950100	2312646819	女	25岁	NULL	血		未发送	ThCG	<5.03	x1		2024-01-01 13:20:00	x1	1	女性不孕症	2				0.0461329	3		1
5236	3571338300	2406568358	女	29岁	人流与产后复查门诊	血		未发送	ThCG	462.82	x1		2024-06-21 12:56:00	x1	1	引产术后	2				0.0461643	3		1
4194	3519858200	2405440174	女	35岁	妇科门诊	血		未发送	ThCG	<5.03	x1		2024-05-08 10:59:00	x1	1	月经不规则	2				0.0464888	3		1
9531	3608135400	2407586598	女	NULL	宫颈病治疗中心	血		未发送	ThCG	<5.03	x1		2024-07-22 12:23:00	x1	1	卵巢囊肿	2				0.0468903	3		1
9543	3609300500	2407606704	女	NULL	宫颈病治疗中心	血		未发送	ThCG	<5.03	x1		2024-07-23 10:37:00	x1	1	月经稀少	2				0.0472152	3		1
1947	3438260200	2402612328	女	37岁	妇科门诊	血		未发送	ThCG	2491.21	x200	200	2024-02-25 13:40:00	x1	0	异常子宫出血	2				0.0472202	3		1
1423	3419040400	2402460306	女	35岁	妇科门诊	血		未发送	ThCG	<5.03	x1		2024-02-08 10:23:00	x1	1	阴道出血	2				0.0472685	3		1
2938	3476460000	2403636561	女	38岁	妇科门诊	血		未发送	ThCG	<5.03	x1		2024-03-27 14:13:00	x1	1	阴道出血	2				0.0473666	3		1
5599	3590091000	2407011231	女	39岁	妇科门诊	血		未发送	ThCG	<5.03	x1		2024-07-07 11:45:00	x1	1	异常子宫出血	2				0.0475617	3		1
6375	3628235700	2408459728	女	33岁	人流与产后复查门诊	血		未发送	ThCG	180588	x200	200	2024-08-09 11:45:00	x1	0	早期人工流产	2				0.0478102	3		1
5503	3583971200	2406614236	男	11岁	儿童保健门诊	血		未发送	ThCG	<5.03	x1		2024-07-02 13:02:00	x1	1	中枢性性早熟	2				0.0478171	3		1
643	3393192900	2401538650	女	53岁	NULL	血		未发送	ThCG	<5.03	x1		2024-01-17 13:48:00	x1	1	阴道出血	2				0.0479191	3		1
5859	3602989200	2407545477	女	9岁	儿童保健门诊	血		未发送	ThCG	<5.03	x1		2024-07-17 13:40:00	x1	1	青春期发育状态	2				0.0482174	3		1
6208	3620185600	2407691248	女	35岁	妇科门诊	血		未发送	ThCG	<5.03	x1		2024-08-01 16:10:00	x1	1	月经不规则	2				0.0484242	3		1
6236	3621714800	2407678881	女	44岁	妇科门诊	血		未发送	ThCG	<5.03	x1		2024-08-03 11:00:00	x1	1	月经不规则	2				0.04861	3		1
3185	3482956200	2404412721	女	27岁	优生遗传与不孕门诊	血		未发送	ThCG	<5.03	x1		2024-04-02 13:42:00	x1	1	多囊卵巢综合征	2				0.0486941	3		1
6441	3631063000	2408493931	女	32岁	人流与产后复查门诊	血		未发送	ThCG	<5.03	x1		2024-08-12 12:42:00	x1	1	葡萄胎	2				0.0487259	3		1
2220	3451199500	2403009350	女	9岁	儿童保健门诊	血		未发送	ThCG	<5.03	x1		2024-03-06 12:28:00	x1	1	中枢性性早熟	2				0.0487776	3		1
338	3384323400	2401477019	女	50岁	NULL	血		未发送	ThCG	<5.03	x1		2024-01-10 11:28:00	x1	1	异常子宫出血	2				0.0488724	3		1
5920	3606045700	2407554609	女	25岁	妇科门诊	血		未发送	ThCG	<5.03	x1		2024-07-20 11:27:00	x1	1	异常子宫出血	2				0.0489018	3		1
524	3389640900	2401503662	女	31岁	NULL	血		未发送	ThCG	<5.03	x1		2024-01-15 12:54:00	x1	1	健康查体	2				0.0489079	3		1
5239	3571553700	2406576322	女	29岁	人流与产后复查门诊	血		未发送	ThCG	1926.27	x200	200	2024-06-21 13:09:00	x1	0	人流术后	2				0.0492031	3		1
8169	3481845300	2403676325	女	NULL	宫颈病治疗中心	血		未发送	ThCG	251.36	x1		2024-04-01 15:51:00	x1	1	阴道出血	2				0.0492457	3		1
3157	3481897700	2404406810	女	37岁	妇科门诊	血		未发送	ThCG	<5.03	x1		2024-04-01 17:55:00	x1	1	月经不规则	2				0.0492644	3		1
1824	3435282300	2402583033	女	33岁	妇科门诊	血		未发送	ThCG	<5.03	x1		2024-02-22 14:37:00	x1	1	下腹痛	2				0.0494413	3		1
2477	3462398100	24027662	女	38岁	妇科一病区	血		未发送	ThCG	<5.03	x1		2024-03-15 15:01:00	x1	1	前庭大腺囊肿	2				0.0494465	3		1
884	3401472800	2401599017	男	7岁	NULL	血		未发送	ThCG	<5.03	x1		2024-01-24 13:09:00	x1	1	小阴茎	2				0.0498951	3		1
401	3386220600	2401487138	女	34岁	NULL	血		未发送	ThCG	<5.03	x1		2024-01-11 17:45:00	x1	1	阴道出血	2				0.0499054	3		1
6478	3632180300	2408451042	女	10岁	儿童保健门诊	血		未发送	ThCG	<5.03	x1		2024-08-13 11:46:00	x1	1	青春期发育状态	2				0.0502742	3		1
9580	3611922900	2407619324	女	NULL	宫颈病治疗中心	血		未发送	ThCG	<5.03	x1		2024-07-25 11:15:00	x1	1	子宫肌瘤	2				0.0508175	3		1
8001	3469647800	2403581014	女	NULL	河东普通产科门诊	血		未发送	ThCG	<5.03	x1		2024-03-21 16:12:00	x1	1	子宫不规则出血	2				0.0514561	3		1
6413	3629185000	2408424911	女	6岁	儿童保健门诊	血		未发送	ThCG	<5.03	x1		2024-08-10 14:44:00	x1	1	性早熟	2				0.0514686	3		1
8829	3536753200	2405585578	女	NULL	河东普通产科门诊	血		未发送	ThCG	<5.03	x1		2024-05-22 11:54:00	x1	1	自然流产	2				0.0519087	3		1
8243	3489169200	2404465555	女	NULL	宫颈病治疗中心	血		未发送	ThCG	<5.03	x1		2024-04-08 17:14:00	x1	1	阴道出血	2				0.051963	3		1
6701	3642751400	2408579356	女	41岁	妇科门诊	血		未发送	ThCG	<5.03	x1		2024-08-22 14:07:00	x1	1	月经不规则	2				0.0520054	3		1
6411	3629301100	2408476612	女	27岁	妇科门诊	血		未发送	ThCG	<5.03	x1		2024-08-10 12:53:00	x1	1	多囊卵巢综合征	2				0.0521481	3		1
805	3399149600	24008532	女	24岁	NULL	血		未发送	ThCG	<5.03	x1		2024-01-22 16:45:00	x1	1	宫腔占位	2				0.0522344	3		1
69	3375373400	2401409778	女	13岁	NULL	血		未发送	ThCG	<5.03	x1		2024-01-02 14:47:00	x1	1	儿童常规健康检查	2				0.0523494	3		1
9875	3638353500	2408549794	女	NULL	河东神经外科门诊	血		未发送	ThCG	<5.03	x1		2024-08-19 13:20:00	x1	1	生殖细胞瘤	2				0.0523543	3		1
5896	3605260800	2407029719	女	44岁	乳腺甲状腺外科门诊	血		未发送	ThCG	<5.03	x1		2024-07-19 13:43:00	x1	1	乳腺癌	2				0.0527355	3		1
2772	3471975700	2403572400	女	43岁	妇科门诊	血		未发送	ThCG	<5.03	x1		2024-03-24 10:32:00	x1	1	安装子宫内节育器	2				0.0531697	3		1
5692	3594022900	24064733	女	46岁	妇科一病区	血		未发送	ThCG	<5.03	x1		2024-07-10 12:12:00	x1	1	子宫肌瘤	2				0.0533578	3		1
1654	3427991900	2402489093	女	4岁	儿童保健门诊	血		未发送	ThCG	<5.03	x1		2024-02-18 15:45:00	x1	1	乳房早发育	2				0.0542436	3		1
5234	3571491700	2406578039	女	45岁	妇科门诊	血		未发送	ThCG	<5.03	x1		2024-06-21 13:00:00	x1	1	月经紊乱	2				0.0543736	3		1
6271	3622881000	2408427430	女	54岁	妇科门诊	血		未发送	ThCG	<5.03	x1		2024-08-05 10:25:00	x1	1	阴道出血	2				0.054394	3		1
428	3387020200	2401495523	女	29岁	NULL	血		未发送	ThCG	36054.5	x200	200	2024-01-12 12:51:00	x1	0	早期人工流产	2				0.0545708	3		1
1690	3429260400	2402537145	女	25岁	妇科门诊	血		未发送	ThCG	24516	x200	200	2024-02-19 11:39:00	x1	0	月经紊乱	2				0.0547844	3		1
6289	3624778500	2408435881	女	25岁	妇科门诊	血		未发送	ThCG	<5.03	x1		2024-08-06 10:32:00	x1	1	月经不规则	2				0.0549836	3		1
5413	3581875200	2406658883	女	50岁	妇科门诊	血		未发送	ThCG	<5.03	x1		2024-07-01 10:29:00	x1	1	异常子宫出血	2				0.0550708	3		1
513	3389432000	2401469803	女	28岁	NULL	血		未发送	ThCG	<5.03	x1		2024-01-15 11:41:00	x1	1	前庭大腺脓肿	2				0.0552819	3		1
8439	3504986600	2404585053	女	NULL	宫颈病治疗中心	血		未发送	ThCG	<5.03	x1		2024-04-23 10:06:00	x1	1	异常子宫出血	2				0.0552899	3		1
2291	3454478900	2403473623	女	27岁	妇科门诊	血		未发送	ThCG	<5.03	x1		2024-03-09 10:56:00	x1	1	妇科检查	2				0.0556372	3		1
7615	3441548600	2402626382	女	NULL	宫颈病治疗中心	血		未发送	ThCG	<5.03	x1		2024-02-27 15:40:00	x1	1	健康查体	2				0.0557776	3		1
8933	3545492600	2405063253	女	NULL	老年医学科门诊	血		未发送	ThCG	132.16	x5	5	2024-05-30 10:29:00	x1	0	一般性检查，其他的	2				0.0559036	3		1
5067	3562021000	2406478811	女	50岁	妇科门诊	血		未发送	ThCG	<5.03	x1		2024-06-13 14:11:00	x1	1	异常子宫出血	2				0.0560902	3		1
853	3400727300	2401592119	女	26岁	NULL	血		未发送	ThCG	6.7	x1		2024-01-23 16:27:00	x1	1	人流术后	2				0.0561177	3		1
6725	3643693100	2408543780	女	33岁	妇科门诊	血		未发送	ThCG	<5.03	x1		2024-08-23 12:33:00	x1	1	继发闭经	2				0.0561613	3		1
2033	3442950500	2402646344	女	23岁	人流与产后复查门诊	血		未发送	ThCG	9011.44	x200	200	2024-02-28 16:35:00	x1	0	稽留流产	2				0.0568795	3		1
7012	3391139400	2401515488	女	NULL	NULL	血		未发送	ThCG	<5.03	x1		2024-01-16 10:14:00	x1	1	月经不规则	2				0.0572616	3		1
4476	3533400700	2405560572	女	28岁	人流与产后复查门诊	血		未发送	ThCG	65865.1	x200	200	2024-05-20 11:23:00	x1	0	早期人工流产	2				0.0574276	3		1
1427	3419140000	2402427882	女	32岁	优生遗传与不孕门诊	血		未发送	ThCG	<5.03	x1		2024-02-08 11:43:00	x1	1	高泌乳素血症	2				0.0574646	3		1
9630	3616965600	2407628658	女	NULL	宫颈病治疗中心	血		未发送	ThCG	<5.03	x1		2024-07-30 10:43:00	x1	1	多囊卵巢综合征	2				0.0575582	3		1
9290	3582498300	2407000787	女	NULL	河东中西医结合科门诊	血		未发送	ThCG	<5.03	x1		2024-07-01 10:56:00	x1	1	月经紊乱	2				0.057699	3		1
5388	3580126900	2406647841	女	26岁	高危产科门诊	血		未发送	ThCG	<5.03	x1		2024-06-28 14:43:00	x1	1	健康查体	2				0.0580002	3		1
5900	3605334300	2407575733	女	39岁	普通产科门诊	血		未发送	ThCG	<5.03	x1		2024-07-19 13:49:00	x1	1	人流术后	2				0.0580886	3		1
6156	3617015800	2407674457	男	8岁	儿童包皮疾病门诊	血		未发送	ThCG	<5.03	x1		2024-07-31 10:35:00	x1	1	阴茎发育不全	2				0.0582286	3		1
6397	3628328400	2408460737	男	9岁	儿童包皮疾病门诊	血		未发送	ThCG	<5.03	x1		2024-08-10 10:15:00	x1	1	阴茎发育不全	2				0.0585253	3		1
4149	3518016700	24044057	女	34岁	妇科一病区	血		未发送	ThCG	<5.03	x1		2024-05-07 12:04:00	x1	1	宫腔粘连	2				0.0591599	3		1
479	3388774900	2401507089	女	24岁	NULL	血		未发送	ThCG	<5.03	x1		2024-01-14 11:21:00	x1	1	妇科检查	2				0.0591675	3		1
9258	3578533100	2406622179	女	NULL	宫颈病治疗中心	血		未发送	ThCG	<5.03	x1		2024-06-27 11:35:00	x1	1	月经不规则	2				0.0592242	3		1
4790	3548395900	2405657199	女	21岁	妇科门诊	血		未发送	ThCG	<5.03	x1		2024-06-02 10:41:00	x1	1	月经紊乱	2				0.0594367	3		1
108	3376390600	24000997	男	56岁	NULL	血		未发送	ThCG	<5.03	x1		2024-01-03 13:18:00	x1	1	前列腺增生	2				0.0595212	3		1
6880	3377478700	2401424234	女	NULL	NULL	血		未发送	ThCG	<5.03	x1		2024-01-04 10:58:00	x1	1	月经不规则	2				0.0599366	3		1
1549	3424117100	2402471600	女	10岁	儿童保健门诊	血		未发送	ThCG	<5.03	x1		2024-02-15 13:05:00	x1	1	青春期发育状态	2				0.0599584	3		1
9985	3648456400	2408622889	女	NULL	宫颈病治疗中心	血		未发送	ThCG	<5.03	x1		2024-08-28 09:48:00	x1	1	月经不规则	2				0.0603057	3		1
9400	3594336400	2407004345	女	NULL	创伤骨科门诊	血		未发送	ThCG	<5.03	x1		2024-07-10 11:12:00	x1	1	胫骨平台骨折	2				0.0603551	3		1
2491	3462996200	2403521968	女	28岁	妇科门诊	血		未发送	ThCG	<5.03	x1		2024-03-16 11:50:00	x1	1	子宫内膜息肉	2				0.0605644	3		1
3322	3487592500	2404457114	女	17岁	妇科门诊	血		未发送	ThCG	<5.03	x1		2024-04-07 16:25:00	x1	1	月经紊乱	2				0.0607292	3		1
2453	3461621300	2403527702	女	33岁	急诊二部	血		未发送	ThCG	<5.03	x1		2024-03-15 02:19:00	x1	1	头痛	2				0.0608629	3		1
1845	3435574500	2402590864	女	31岁	妇科门诊	血		未发送	ThCG	<5.03	x1		2024-02-22 18:18:00	x1	1	月经不规则	2				0.0609188	3		1
4962	3557277200	2406471043	女	28岁	妇科门诊	血		未发送	ThCG	<5.03	x1		2024-06-10 11:18:00	x1	1	月经不规则	2				0.0610866	3		1
3464	3493847700	2404501439	女	36岁	妇科门诊	血		未发送	ThCG	<5.03	x1		2024-04-12 13:08:00	x1	1	月经紊乱	2				0.0611251	3		1
1049	3406656100	2401633613	女	34岁	NULL	血		未发送	ThCG	<5.03	x1		2024-01-29 12:59:00	x1	1	月经紊乱	2				0.0611458	3		1
4924	3555616400	2406452891	女	28岁	妇科门诊	血		未发送	ThCG	<5.03	x1		2024-06-07 16:12:00	x1	1	异常子宫出血	2				0.0612965	3		1
2916	3475810700	2403632973	女	24岁	妇科门诊	血		未发送	ThCG	20	x1		2024-03-27 11:39:00	x1	1	健康查体	2				0.0613308	3		1
87	3375733700	24000833	女	41岁	NULL	血		未发送	ThCG	<5.03	x1		2024-01-03 10:47:00	x1	1	盆腔包块	2				0.0613636	3		1
9168	3568928300	2406560189	女	NULL	河东普通产科门诊	血		未发送	ThCG	<5.03	x1		2024-06-19 11:43:00	x1	1	异常子宫出血	2				0.0614697	3		1
2479	3462455000	2403523614	女	50岁	妇科门诊	血		未发送	ThCG	<5.03	x1		2024-03-15 16:14:00	x1	1	异常子宫出血	2				0.0615421	3		1
6753	3644820800	2408598230	女	34岁	妇科门诊	血		未发送	ThCG	97.75	x1		2024-08-24 13:52:00	x1	1	人流术后	2				0.0626422	3		1
9092	3560238400	2406465953	女	NULL	河东普通产科门诊	血		未发送	ThCG	<5.03	x1		2024-06-12 10:51:00	x1	1	健康查体	2				0.0627867	3		1
6335	3626445900	2408446065	女	43岁	妇科门诊	血		未发送	ThCG	<5.03	x1		2024-08-07 13:16:00	x1	1	月经不规则	2				0.0628419	3		1
3667	3502108900	2404540915	女	19岁	妇科门诊	血		未发送	ThCG	<5.03	x1		2024-04-20 11:29:00	x1	1	月经不规则	2				0.0631775	3		1
9693	3623321100	2408422990	女	NULL	宫颈病治疗中心	血		未发送	ThCG	<5.03	x1		2024-08-05 10:37:00	x1	1	异常子宫出血	2				0.0637787	3		1
5739	3596951900	2407486118	女	30岁	妇科门诊	血		未发送	ThCG	<5.03	x1		2024-07-12 12:42:00	x1	1	阴道炎	2				0.06387	3		1
4743	3545547200	2405658111	女	32岁	妇科门诊	血		未发送	ThCG	3857.13	x200	200	2024-05-30 11:34:00	x1	0	早期人工流产	2				0.0641112	3		1
5731	3596194900	2407494839	女	26岁	妇科门诊	血		未发送	ThCG	<5.03	x1		2024-07-11 17:57:00	x1	1	月经紊乱	2				0.064165	3		1
6784	3646510800	2408614292	女	22岁	妇科门诊	血		未发送	ThCG	<5.03	x1		2024-08-26 13:47:00	x1	1	月经紊乱	2				0.0643522	3		1
4989	3558085900	2406457453	女	30岁	妇科门诊	血		未发送	ThCG	<5.03	x1		2024-06-11 12:10:00	x1	1	阴道出血	2				0.0652656	3		1
2105	3446224500	2403410225	女	29岁	妇科门诊	血		未发送	ThCG	<5.03	x1		2024-03-02 12:41:00	x1	1	月经不规则	2				0.0653043	3		1
2580	3465960800	2403559798	女	31岁	人流与产后复查门诊	血		未发送	ThCG	244.21	x5	5	2024-03-19 10:12:00	x1	0	人流术后	2				0.0654236	3		1
1612	3426101100	2402498123	女	31岁	妇科门诊	血		未发送	ThCG	<5.03	x1		2024-02-17 13:34:00	x1	1	月经紊乱	2				0.0659689	3		1
4231	3520573200	2405461784	女	40岁	妇科门诊	血		未发送	ThCG	<5.03	x1		2024-05-08 14:12:00	x1	1	异常子宫出血	2				0.0660079	3		1
2751	3470745100	24029895	女	55岁	妇科一病区	血		未发送	ThCG	<5.03	x1		2024-03-23 10:29:00	x1	1	子宫肌瘤	2				0.0660841	3		1
1778	3432778500	2402523600	女	34岁	妇科门诊	血		未发送	ThCG	<5.03	x1		2024-02-21 10:53:00	x1	1	子宫内膜息肉	2				0.0661405	3		1
5613	3590430100	2407460136	女	31岁	妇科门诊	血		未发送	ThCG	<5.03	x1		2024-07-08 11:02:00	x1	1	月经紊乱	2				0.0664206	3		1
5941	3606691300	2407591544	女	48岁	妇科门诊	血		未发送	ThCG	<5.03	x1		2024-07-21 10:43:00	x1	1	妇科检查	2				0.0666781	3		1
1150	3410121100	2401658548	女	15岁	NULL	血		未发送	ThCG	<5.03	x1		2024-01-31 13:42:00	x1	1	月经紊乱	2				0.0667779	3		1
7700	3447485300	2403004152	女	NULL	泌尿外科门诊	血		未发送	ThCG	<5.03	x1		2024-03-04 10:13:00	x1	1	膀胱过度活动症	2				0.0673506	3		1
1839	3435577700	2402590055	女	28岁	妇科门诊	血		未发送	ThCG	<5.03	x1		2024-02-22 18:27:00	x1	1	月经不规则	2				0.0673783	3		1
5003	3558705500	2406460305	女	36岁	妇科门诊	血		未发送	ThCG	<5.03	x1		2024-06-11 13:10:00	x1	1	月经不规则	2				0.0673988	3		1
2533	3463872900	2403544401	女	28岁	妇科门诊	血		未发送	ThCG	<5.03	x1		2024-03-17 13:51:00	x1	1	月经不规则	2				0.0674632	3		1
2368	3456848400	2403476221	女	8岁	儿童保健门诊	血		未发送	ThCG	<5.03	x1		2024-03-11 14:47:00	x1	1	中枢性性早熟	2				0.0675186	3		1
9758	3628102000	2408469885	女	NULL	急诊一部	血		未发送	ThCG	21444.1	x200	200	2024-08-09 10:34:00	x1	0	头晕	2				0.0680097	3		1
3878	3509256800	2404632273	女	24岁	妇科门诊	血		未发送	ThCG	<5.03	x1		2024-04-26 14:58:00	x1	1	月经紊乱	2				0.068462	3		1
1093	3408188200	2401643496	男	3岁	NULL	血		未发送	ThCG	<5.03	x1		2024-01-30 11:43:00	x1	1	隐睾	2				0.0684896	3		1
2494	3463004100	2403527427	女	34岁	妇科门诊	血		未发送	ThCG	30151.5	x200	200	2024-03-16 11:13:00	x1	0	月经紊乱	2				0.0685921	3		1
5214	3570363800	2406572074	女	45岁	妇科门诊	血		未发送	ThCG	<5.03	x1		2024-06-20 13:34:00	x1	1	异常子宫出血	2				0.0689228	3		1
5338	3577171300	2406623018	女	38岁	人流与产后复查门诊	血		未发送	ThCG	4516.85	x200	200	2024-06-26 13:15:00	x1	0	人流术后	2				0.0690379	3		1
9659	3619209300	2407694355	女	NULL	急诊一部	血		未发送	ThCG	<5.03	x1		2024-07-31 22:14:00	x1	1	阴道出血	2				0.0692811	3		1
5404	3581454200	2406652556	女	43岁	妇科门诊	血		未发送	ThCG	<5.03	x1		2024-06-30 11:35:00	x1	1	阴道炎	2				0.0695544	3		1
5838	3601745300	2407540874	女	28岁	妇科门诊	血		未发送	ThCG	<5.03	x1		2024-07-16 14:02:00	x1	1	月经稀少	2				0.0698169	3		1
6066	3612761600	2407584609	女	9岁	儿童保健门诊	血		未发送	ThCG	<5.03	x1		2024-07-26 14:08:00	x1	1	乳房早发育	2				0.0703162	3		1
6023	3610753200	2407585616	男	10岁	儿童保健门诊	血		未发送	ThCG	<5.03	x1		2024-07-24 12:08:00	x1	1	健康查体	2				0.0706262	3		1
5112	3564512000	2406515227	女	43岁	妇科门诊	血		未发送	ThCG	<5.03	x1		2024-06-16 10:23:00	x1	1	卵巢巧克力样囊肿	2				0.0706941	3		1
9638	3617719300	2407675021	女	NULL	宫颈病治疗中心	血		未发送	ThCG	125771	x200	200	2024-07-30 14:45:00	x1	0	胚胎移植术后	2				0.0708765	3		1
3091	3480286600	2403670991	女	25岁	普通产科门诊	血		未发送	ThCG	<5.03	x1		2024-03-31 13:09:00	x1	1	完全性流产，无并发症	2				0.0708977	3		1
9115	3562487200	2406515600	女	NULL	急诊一部	血		未发送	ThCG	106.16	x5	5	2024-06-14 08:28:00	x1	0	阴道出血	2				0.0709349	3		1
7704	3447612300	2402658127	女	NULL	宫颈病治疗中心	血		未发送	ThCG	<5.03	x1		2024-03-04 11:10:00	x1	1	月经不规则	2				0.0711538	3		1
9195	3572160200	2406574814	女	NULL	老年医学科门诊	血		未发送	ThCG	166885	x200	200	2024-06-22 10:53:00	x1	0	一般性检查，其他的	2				0.0711748	3		1
7174	3407229300	2401635491	女	NULL	NULL	血		未发送	ThCG	117.52	x1		2024-01-29 12:59:00	x1	1	稽留流产	2				0.0714058	3		1
9833	3634449700	2408018722	女	NULL	泌尿外科门诊	血		未发送	ThCG	<5.03	x1		2024-08-15 10:32:00	x1	1	膀胱过度活动症	2				0.0715907	3		1
1107	3408734100	2401647985	女	22岁	NULL	血		未发送	ThCG	<5.03	x1		2024-01-30 12:34:00	x1	1	月经紊乱	2				0.0717967	3		1
2864	3474692800	2403612532	女	36岁	妇科门诊	血		未发送	ThCG	59.46	x1		2024-03-26 11:22:00	x1	1	人流术后	2				0.0718132	3		1
626	3393108000	2401538930	女	34岁	NULL	血		未发送	ThCG	27963.6	x200	200	2024-01-17 12:55:00	x1	0	健康查体	2				0.0720981	3		1
8131	3478864500	2403653828	女	NULL	河东普通产科门诊	血		未发送	ThCG	201.93	x1		2024-03-29 13:14:00	x1	1	健康查体	2				0.072126	3		1
266	3381817100	24002777	女	46岁	NULL	血		未发送	ThCG	<5.03	x1		2024-01-08 13:37:00	x1	1	子宫腺肌病	2				0.0723419	3		1
5964	3606959100	2407584541	女	29岁	妇科门诊	血		未发送	ThCG	<5.03	x1		2024-07-21 13:15:00	x1	1	异常子宫出血	2				0.0735273	3		1
7211	3409738100	2401639523	女	NULL	NULL	血		未发送	ThCG	4373.7	x200	200	2024-01-31 10:39:00	x1	0	月经不规则	2				0.0738761	3		1
744	3397561900	2401572227	女	7岁	NULL	血		未发送	ThCG	<5.03	x1		2024-01-21 13:57:00	x1	1	乳房早发育	2				0.0741404	3		1
3511	3496013200	2404528886	女	26岁	人流与产后复查门诊	血		未发送	ThCG	47289.2	x200	200	2024-04-15 11:43:00	x1	0	早期人工流产	2				0.0743413	3		1
8226	3487104000	2404454480	女	NULL	宫颈病治疗中心	血		未发送	ThCG	<5.03	x1		2024-04-07 11:43:00	x1	1	月经不规则	2				0.0750366	3		1
1562	3424570300	2402503970	女	19岁	妇科门诊	血		未发送	ThCG	<5.03	x1		2024-02-16 10:34:00	x1	1	高泌乳素血症	2				0.075155	3		1
7434	3426600200	2402508067	女	NULL	宫颈病治疗中心	血		未发送	ThCG	<5.03	x1		2024-02-17 13:39:00	x1	1	阴道出血	2				0.0753296	3		1
156	3378293100	2401422111	女	50岁	NULL	血		未发送	ThCG	<5.03	x1		2024-01-04 17:54:00	x1	1	异常子宫出血	2				0.0758116	3		1
5098	3563816600	2406476732	女	8岁	儿童保健门诊	血		未发送	ThCG	<5.03	x1		2024-06-15 13:05:00	x1	1	中枢性性早熟	2				0.0760883	3		1
7008	3390788800	2401523279	女	NULL	NULL	血		未发送	ThCG	<5.03	x1		2024-01-15 17:30:00	x1	1	健康查体	2				0.0760916	3		1
7191	3408321900	2401627998	女	NULL	NULL	血		未发送	ThCG	57.32	x1		2024-01-30 10:43:00	x1	1	人流术后	2				0.076486	3		1
8977	3549971300	2405674734	女	NULL	宫颈病治疗中心	血		未发送	ThCG	<5.03	x1		2024-06-03 11:59:00	x1	1	阴道出血	2				0.0766249	3		1
1416	3418185200	2402444893	女	39岁	妇科门诊	血		未发送	ThCG	<5.03	x1		2024-02-07 12:50:00	x1	1	月经不规则	2				0.0781226	3		1
600	3392123800	2401492112	女	24岁	NULL	血		未发送	ThCG	<5.03	x1		2024-01-16 17:37:00	x1	1	多囊卵巢综合征	2				0.0781281	3		1
2726	3470486100	2403581793	女	50岁	妇科门诊	血		未发送	ThCG	<5.03	x1		2024-03-22 13:36:00	x1	1	月经紊乱	2				0.0786084	3		1
7442	3426788700	2402520291	女	NULL	宫颈病治疗中心	血		未发送	ThCG	<5.03	x1		2024-02-17 17:39:00	x1	1	异常子宫出血	2				0.0787222	3		1
535	3390357600	2401512696	女	34岁	NULL	血		未发送	ThCG	1337.66	x200	200	2024-01-15 13:15:00	x1	0	产后随诊	2				0.0787387	3		1
4066	3515191000	2405416686	女	30岁	妇科门诊	血		未发送	ThCG	<5.03	x1		2024-05-03 14:30:00	x1	1	阴道出血	2				0.0788433	3		1
2088	3445759100	2402604981	女	9岁	儿童保健门诊	血		未发送	ThCG	<5.03	x1		2024-03-02 10:22:00	x1	1	中枢性性早熟	2				0.0792546	3		1
4419	3529933900	2405514831	女	36岁	妇科门诊	血		未发送	ThCG	<5.03	x1		2024-05-16 13:34:00	x1	1	健康查体	2				0.0796811	3		1
1299	3414794300	2402429315	女	35岁	人流与产后复查门诊	血		未发送	ThCG	<5.03	x1		2024-02-04 13:23:00	x1	1	人流术后	2				0.0798953	3		1
6706	3642985900	2408577678	女	34岁	妇科门诊	血		未发送	ThCG	<5.03	x1		2024-08-22 18:00:00	x1	1	异常子宫出血	2				0.0799011	3		1
9278	3580983500	2406655855	女	NULL	河东中西医结合科门诊	血		未发送	ThCG	<5.03	x1		2024-06-29 21:42:00	x1	1	健康查体	2				0.0799139	3		1
6781	3646323900	2408612162	女	53岁	妇科门诊	血		未发送	ThCG	<5.03	x1		2024-08-26 12:24:00	x1	1	月经不规则	2				0.0801984	3		1
9304	3584535100	2407400333	女	NULL	宫颈病治疗中心	血		未发送	ThCG	1824.79	x200	200	2024-07-02 11:32:00	x1	0	卵巢囊肿	2				0.0802278	3		1
3357	3488895500	2404460503	女	37岁	妇科门诊	血		未发送	ThCG	<5.03	x1		2024-04-08 16:09:00	x1	1	月经不规则	2				0.0805124	3		1
3092	3480321800	2403652287	女	28岁	妇科门诊	血		未发送	ThCG	<5.03	x1		2024-03-31 13:32:00	x1	1	月经紊乱	2				0.0811707	3		1
7557	3436812000	2402599756	女	NULL	宫颈病治疗中心	血		未发送	ThCG	25.55	x1		2024-02-23 15:11:00	x1	1	人流术后	2				0.0812765	3		1
8703	3526059000	2405499197	女	NULL	宫颈病治疗中心	血		未发送	ThCG	<5.03	x1		2024-05-13 15:10:00	x1	1	月经不规则	2				0.0820276	3		1
1753	3431794200	2402526306	女	36岁	妇科门诊	血		未发送	ThCG	<5.03	x1		2024-02-20 13:01:00	x1	1	经期延长	2				0.0824637	3		1
5611	3590356800	2407458886	女	29岁	妇科门诊	血		未发送	ThCG	<5.03	x1		2024-07-07 16:34:00	x1	1	月经紊乱	2				0.0826595	3		1
3659	3501774200	2404572389	女	30岁	妇科门诊	血		未发送	ThCG	<5.03	x1		2024-04-19 16:12:00	x1	1	月经紊乱	2				0.0826731	3		1
3229	3484061200	2404408799	女	32岁	妇科门诊	血		未发送	ThCG	<5.03	x1		2024-04-03 12:50:00	x1	1	月经不规则	2				0.0830237	3		1
8167	3481776200	2404406075	女	NULL	河东普通产科门诊	血		未发送	ThCG	20.7	x1		2024-04-01 14:33:00	x1	1	健康查体	2				0.0832738	3		1
6494	3632099400	2408455321	女	6岁	儿童保健门诊	血		未发送	ThCG	<5.03	x1		2024-08-13 13:11:00	x1	1	乳房早发育	2				0.0834405	3		1
3653	3501304300	2404553153	女	8岁	儿童保健门诊	血		未发送	ThCG	<5.03	x1		2024-04-19 13:23:00	x1	1	中枢性性早熟	2				0.0835117	3		1
7569	3437370600	2402600872	女	NULL	河东普通产科门诊	血		未发送	ThCG	<5.03	x1		2024-02-24 10:52:00	x1	1	原发性高血压	2				0.083689	3		1
2863	3474587600	2403611176	女	32岁	优生遗传与不孕门诊	血		未发送	ThCG	<5.03	x1		2024-03-26 11:22:00	x1	1	生育检验	2				0.0836929	3		1
6945	3384441900	2401466474	女	NULL	NULL	血		未发送	ThCG	33642	x200	200	2024-01-10 11:16:00	x1	0	早期人工流产	2				0.0841566	3		1
3728	3504064600	2404591782	女	36岁	妇科门诊	血		未发送	ThCG	81320.1	x200	200	2024-04-22 14:08:00	x1	0	月经紊乱	2				0.0844643	3		1
9490	3603266200	2407562669	女	NULL	河东普通产科门诊	血		未发送	ThCG	38.11	x1		2024-07-17 17:18:00	x1	1	自然流产	2				0.0849892	3		1
4647	3541020700	2405619796	女	48岁	妇科门诊	血		未发送	ThCG	<5.03	x1		2024-05-26 14:25:00	x1	1	月经紊乱	2				0.0853453	3		1
4719	3543860000	2405612230	女	45岁	妇科门诊	血		未发送	ThCG	<5.03	x1		2024-05-28 16:54:00	x1	1	月经不规则	2				0.0854283	3		1
8054	3473596100	2403615374	女	NULL	宫颈病治疗中心	血		未发送	ThCG	<5.03	x1		2024-03-25 13:02:00	x1	1	月经不规则	2				0.0854412	3		1
3675	3502305000	2404520801	女	9岁	儿童内分泌遗传代谢门诊	血		未发送	ThCG	<5.03	x1		2024-04-20 12:36:00	x1	1	中枢性性早熟	2				0.0865831	3		1
882	3401690600	2401577089	女	9岁	NULL	血		未发送	ThCG	<5.03	x1		2024-01-24 13:11:00	x1	1	青春期发育状态	2				0.0865869	3		1
1772	3432355300	2402556548	女	52岁	妇科门诊	血		未发送	ThCG	<5.03	x1		2024-02-20 18:13:00	x1	1	异常子宫出血	2				0.0866709	3		1
2771	3471771000	2403603182	女	43岁	妇科门诊	血		未发送	ThCG	<5.03	x1		2024-03-24 10:32:00	x1	1	妇科检查	2				0.0867428	3		1
4086	3515740700	2405419712	女	37岁	妇科门诊	血		未发送	ThCG	<5.03	x1		2024-05-04 14:12:00	x1	1	月经紊乱	2				0.0867716	3		1
6963	3386295400	2401487815	女	NULL	NULL	血		未发送	ThCG	<5.03	x1		2024-01-11 16:39:00	x1	1	痤疮	2				0.0867865	3		1
5574	3589344600	2407448625	女	30岁	妇科门诊	血		未发送	ThCG	6784.27	x200	200	2024-07-06 10:22:00	x1	0	妇科检查	2				0.0869261	3		1
2268	3453554100	2403453281	女	35岁	妇科门诊	血		未发送	ThCG	<5.03	x1		2024-03-08 11:37:00	x1	1	异常子宫出血	2				0.0870119	3		1
5231	3571141400	2406580375	女	45岁	妇科门诊	血		未发送	ThCG	<5.03	x1		2024-06-21 11:34:00	x1	1	妇科检查	2				0.0870705	3		1
5511	3584842800	2406642489	女	9岁	儿童保健门诊	血		未发送	ThCG	<5.03	x1		2024-07-02 14:17:00	x1	1	青春期发育状态	2				0.0876347	3		1
2909	3475743200	2403635678	女	45岁	妇科门诊	血		未发送	ThCG	<5.03	x1		2024-03-27 10:42:00	x1	1	月经不规则	2				0.0877022	3		1
8888	3542285800	2405618655	女	NULL	宫颈病治疗中心	血		未发送	ThCG	<5.03	x1		2024-05-27 14:03:00	x1	1	月经不规则	2				0.087994	3		1
5106	3564116600	2406527109	女	25岁	妇科门诊	血		未发送	ThCG	<5.03	x1		2024-06-15 13:36:00	x1	1	月经不规则	2				0.0880367	3		1
2689	3469395100	2403582729	女	32岁	妇科门诊	血		未发送	ThCG	<5.03	x1		2024-03-21 13:54:00	x1	1	月经紊乱	2				0.0881971	3		1
5454	3582984600	2406663818	女	45岁	妇科门诊	血		未发送	ThCG	<5.03	x1		2024-07-01 14:06:00	x1	1	月经紊乱	2				0.0884911	3		1
1972	3439404500	2402613632	女	23岁	妇科门诊	血		未发送	ThCG	<5.03	x1		2024-02-26 12:57:00	x1	1	月经紊乱	2				0.0886217	3		1
9458	3599894400	2407515367	女	NULL	宫颈病治疗中心	血		未发送	ThCG	<5.03	x1		2024-07-15 12:47:00	x1	1	子宫内膜增厚	2				0.0886504	3		1
7171	3406986400	2401626473	女	NULL	NULL	血		未发送	ThCG	<5.03	x1		2024-01-29 11:54:00	x1	1	异常子宫出血	2				0.0888429	3		1
9601	3613643500	2407039154	女	NULL	创伤骨科门诊	血		未发送	ThCG	<5.03	x1		2024-07-26 17:16:00	x1	1	胫骨干骨折	2				0.0893964	3		1
6457	3631007100	24074576	女	45岁	妇科一病区	血		未发送	ThCG	<5.03	x1		2024-08-12 13:18:00	x1	1	子宫肌瘤	2				0.089479	3		1
5217	3570518600	2406573566	女	41岁	急诊一部	血		未发送	ThCG	<5.03	x1		2024-06-20 13:58:00	x1	1	意识丧失	2				0.0894955	3		1
523	3390044200	2401512384	女	25岁	NULL	血		未发送	ThCG	<5.03	x1		2024-01-15 12:57:00	x1	1	甲状腺功能亢进症	2				0.0901571	3		1
929	3402746200	2401043737	女	53岁	NULL	血		未发送	ThCG	<5.03	x1		2024-01-25 12:57:00	x1	1	乳腺癌术后	2				0.0902639	3		1
3688	3502624900	24039497	女	25岁	泌尿外科病区	血		未发送	ThCG	50946.3	x200	200	2024-04-21 10:25:00	x1	0	肾盂积水	2				0.0906484	3		1
8629	3520734300	2405015647	女	NULL	宫颈病治疗中心	血		未发送	ThCG	<5.03	x1		2024-05-08 15:54:00	x1	1	月经不规则	2				0.0908598	3		1
5007	3558873200	2406483332	女	42岁	妇科门诊	血		未发送	ThCG	<5.03	x1		2024-06-11 13:47:00	x1	1	阴道出血	2				0.0908981	3		1
2156	3448595000	2403423041	女	27岁	妇科门诊	血		未发送	ThCG	<5.03	x1		2024-03-04 14:48:00	x1	1	月经紊乱	2				0.0910008	3		1
1659	3428028700	2402533624	女	36岁	妇科门诊	血		未发送	ThCG	23616.2	x200	200	2024-02-18 15:37:00	x1	0	阴道出血	2				0.0910654	3		1
8549	3513070100	2404668432	女	NULL	宫颈病治疗中心	血		未发送	ThCG	<5.03	x1		2024-04-30 13:10:00	x1	1	异常子宫出血	2				0.0910682	3		1
2020	3442726500	2402643050	女	24岁	妇科门诊	血		未发送	ThCG	<5.03	x1		2024-02-28 13:41:00	x1	1	月经不规则	2				0.0911197	3		1
594	3392084300	2401524307	女	45岁	NULL	血		未发送	ThCG	<5.03	x1		2024-01-16 17:37:00	x1	1	月经不规则	2				0.0913483	3		1
2247	3452484200	2403455661	女	39岁	妇科门诊	血		未发送	ThCG	<5.03	x1		2024-03-07 12:49:00	x1	1	月经紊乱	2				0.0914125	3		1
2219	3450388800	2403433741	女	28岁	妇科门诊	血		未发送	ThCG	<5.03	x1		2024-03-06 12:28:00	x1	1	多囊卵巢综合征	2				0.0916499	3		1
1395	3417507000	2402444146	女	32岁	人流与产后复查门诊	血		未发送	ThCG	<5.03	x1		2024-02-06 14:34:00	x1	1	人流术后	2				0.0921239	3		1
142	3377989700	2401414402	女	26岁	NULL	血		未发送	ThCG	<5.03	x1		2024-01-04 13:46:00	x1	1	多囊卵巢综合征	2				0.0924418	3		1
1628	3427209300	24015072	女	29岁	妇科一病区	血		未发送	ThCG	<5.03	x1		2024-02-18 10:33:00	x1	1	盆腔包块	2				0.0925847	3		1
4583	3539043800	2405605262	女	34岁	妇科门诊	血		未发送	ThCG	<5.03	x1		2024-05-24 11:46:00	x1	1	月经稀少	2				0.0928525	3		1
8861	3539401900	2405605782	女	NULL	宫颈病治疗中心	血		未发送	ThCG	<5.03	x1		2024-05-24 12:59:00	x1	1	月经紊乱	2				0.0929225	3		1
1080	3407684100	2401642828	女	36岁	NULL	血		未发送	ThCG	<5.03	x1		2024-01-29 18:30:00	x1	1	月经紊乱	2				0.0932406	3		1
2363	3456740400	2403475379	女	34岁	妇科门诊	血		未发送	ThCG	37457.1	x200	200	2024-03-11 13:21:00	x1	0	早期人工流产	2				0.0937548	3		1
1339	3415719500	2402007965	女	45岁	皮肤科门诊	血		未发送	ThCG	<5.03	x1		2024-02-05 12:46:00	x1	1	斑块状银屑病	2				0.0939614	3		1
9455	3599493300	2407499525	女	NULL	宫颈病治疗中心	血		未发送	ThCG	<5.03	x1		2024-07-15 11:24:00	x1	1	月经不规则	2				0.0942041	3		1
7490	3431715400	2402551037	女	NULL	宫颈病治疗中心	血		未发送	ThCG	<5.03	x1		2024-02-20 12:24:00	x1	1	月经不规则	2				0.0943716	3		1
7161	3406534400	2401591896	女	NULL	NULL	血		未发送	ThCG	<5.03	x1		2024-01-29 10:09:00	x1	1	月经不规则	2				0.0944987	3		1
1018	3405462200	24010503	女	48岁	NULL	血		未发送	ThCG	<5.03	x1		2024-01-28 10:20:00	x1	1	卵巢良性肿瘤	2				0.094984	3		1
7881	3460442700	2403512951	女	NULL	河东普通产科门诊	血		未发送	ThCG	<5.03	x1		2024-03-14 10:59:00	x1	1	健康查体	2				0.0951448	3		1
8145	3479690400	2403666756	男	NULL	河东中西医结合科门诊	血		未发送	ThCG	<5.03	x1		2024-03-30 12:25:00	x1	1	生殖细胞瘤	2				0.095163	3		1
6523	3634022300	2408513847	女	41岁	妇科门诊	血		未发送	ThCG	<5.03	x1		2024-08-14 13:39:00	x1	1	异常子宫出血	2				0.0952943	3		1
2080	3445362800	2402653617	女	41岁	妇科门诊	血		未发送	ThCG	<5.03	x1		2024-03-01 13:51:00	x1	1	月经紊乱	2				0.0953493	3		1
5444	3582749800	2407000846	男	10岁	小儿外科门诊	血		未发送	ThCG	<5.03	x1		2024-07-01 13:09:00	x1	1	阴茎发育不全	2				0.095986	3		1
1178	3411452400	2401662116	女	42岁	NULL	血		未发送	ThCG	<5.03	x1		2024-02-01 14:10:00	x1	1	月经不规则	2				0.0963278	3		1
1116	3408826400	2401645918	女	42岁	NULL	血		未发送	ThCG	<5.03	x1		2024-01-30 13:23:00	x1	1	月经不规则	2				0.0963933	3		1
3486	3494838800	2404516425	女	40岁	妇科门诊	血		未发送	ThCG	<5.03	x1		2024-04-14 13:44:00	x1	1	异常子宫出血	2				0.096552	3		1
8280	3492372200	2404490914	女	NULL	宫颈病治疗中心	血		未发送	ThCG	<5.03	x1		2024-04-11 11:23:00	x1	1	人流术后	2				0.0966062	3		1
518	3390090400	2401514678	女	22岁	NULL	血		未发送	ThCG	170444	x200	200	2024-01-15 12:09:00	x1	0	月经紊乱	2				0.096659	3		1
5522	3585834000	2407416415	女	26岁	人流与产后复查门诊	血		未发送	ThCG	29.47	x1		2024-07-03 12:32:00	x1	1	人流术后	2				0.097228	3		1
5655	3592505000	2407425112	女	8岁	儿童保健门诊	血		未发送	ThCG	<5.03	x1		2024-07-09 11:10:00	x1	1	肥胖	2				0.0973004	3		1
8235	3488043800	2404435738	女	NULL	宫颈病治疗中心	血		未发送	ThCG	<5.03	x1		2024-04-08 10:34:00	x1	1	月经不规则	2				0.0973657	3		1
449	3387458400	2401496023	女	28岁	NULL	血		未发送	ThCG	<5.03	x1		2024-01-12 16:27:00	x1	1	阴道出血	2				0.0976507	3		1
6679	3641325300	2408570854	女	30岁	人流与产后复查门诊	血		未发送	ThCG	5187.56	x100	100	2024-08-21 13:18:00	x1	0	早期人工流产	2				0.0977277	3		1
5665	3592983000	2407478088	女	36岁	妇科门诊	血		未发送	ThCG	<5.03	x1		2024-07-09 13:03:00	x1	1	月经紊乱	2				0.0983922	3		1
1184	3411239400	2401649366	女	11岁	NULL	血		未发送	ThCG	<5.03	x1		2024-02-01 14:09:00	x1	1	身材矮小症	2				0.0983964		4	1
6575	3636490700	2408485683	女	7岁	儿童保健门诊	血		未发送	ThCG	<5.03	x1		2024-08-17 12:41:00	x1	1	中枢性性早熟	2				0.0985465		4	1
6684	3641677300	2408575574	女	24岁	妇科门诊	血		未发送	ThCG	<5.03	x1		2024-08-21 14:06:00	x1	1	下腹痛	2				0.0988715		4	1
9578	3611534100	2407036749	女	NULL	义诊门诊	血		未发送	ThCG	388.07	x1		2024-07-25 10:10:00	x1	1	健康查体	2				0.099183		4	1
7785	3452999400	2403461015	女	NULL	河东普通产科门诊	血		未发送	ThCG	53070.7	x200	200	2024-03-07 16:37:00	x1	0	先兆流产	2				0.0996618		4	1
8790	3533694600	2405538642	女	NULL	宫颈病治疗中心	血		未发送	ThCG	<5.03	x1		2024-05-20 11:20:00	x1	1	月经不规则	2				0.100279		4	1
6675	3641129700	2408025054	男	9岁	小儿外科门诊	血		未发送	ThCG	<5.03	x1		2024-08-21 11:26:00	x1	1	阴茎发育不全	2				0.100447		4	1
5644	3591974500	2407474597	女	52岁	妇科门诊	血		未发送	ThCG	<5.03	x1		2024-07-08 16:09:00	x1	1	月经紊乱	2				0.100923		4	1
5287	3574368300	2406051394	女	18岁	皮肤科门诊	血		未发送	ThCG	<5.03	x1		2024-06-24 14:50:00	x1	1	斑块状银屑病	2				0.101546		4	1
2432	3460936500	2403518853	女	26岁	乳腺甲状腺外科门诊	血		未发送	ThCG	<5.03	x1		2024-03-14 13:07:00	x1	1	健康查体	2				0.101776		4	1
6067	3613084300	2407625818	女	36岁	妇科门诊	血		未发送	ThCG	11621.1	x200	200	2024-07-26 13:05:00	x1	0	妇科检查	2				0.101794		4	1
1073	3407522700	2401633491	女	29岁	NULL	血		未发送	ThCG	13.31	x1		2024-01-29 15:00:00	x1	1	人工流产后随诊检查	2				0.101839		4	1
8078	3475241500	2403623298	女	NULL	宫颈病治疗中心	血		未发送	ThCG	<5.03	x1		2024-03-26 14:23:00	x1	1	异常子宫出血	2				0.102055		4	1
6775	3645939700	2408589799	女	43岁	妇科门诊	血		未发送	ThCG	<5.03	x1		2024-08-26 11:19:00	x1	1	月经不规则	2				0.102056		4	1
2594	3466071000	24028807	女	47岁	妇科一病区	血		未发送	ThCG	<5.03	x1		2024-03-19 13:07:00	x1	1	阴道前后壁脱垂	2				0.102235		4	1
661	3393969000	2401497608	女	6岁	NULL	血		未发送	ThCG	<5.03	x1		2024-01-18 13:31:00	x1	1	中枢性性早熟	2				0.10235		4	1
6453	3631087600	2408493014	女	16岁	妇科门诊	血		未发送	ThCG	<5.03	x1		2024-08-12 12:56:00	x1	1	高泌乳素血症	2				0.102501		4	1
2973	3477550800	2403641899	女	45岁	妇科门诊	血		未发送	ThCG	<5.03	x1		2024-03-28 13:41:00	x1	1	月经紊乱	2				0.103388		4	1
4819	3549843900	2406410198	女	27岁	妇科门诊	血		未发送	ThCG	<5.03	x1		2024-06-03 13:12:00	x1	1	月经不规则	2				0.103586		4	1
4049	3514540300	2405407412	女	17岁	妇科门诊	血		未发送	ThCG	<5.03	x1		2024-05-02 15:50:00	x1	1	月经紊乱	2				0.103692		4	1
9617	3616056200	2407668615	女	NULL	河东全科医学科门诊	血		未发送	ThCG	<5.03	x1		2024-07-29 12:24:00	x1	1	健康查体	2				0.103861		4	1
6255	3621956300	2408417062	女	9岁	儿童内分泌遗传代谢门诊	血		未发送	ThCG	<5.03	x1		2024-08-03 13:04:00	x1	1	中枢性性早熟	2				0.103985		4	1
2031	3442948800	2402643601	女	35岁	妇科门诊	血		未发送	ThCG	<5.03	x1		2024-02-28 17:24:00	x1	1	健康查体	2				0.104055		4	1
2303	3454755500	2403475581	女	47岁	妇科门诊	血		未发送	ThCG	<5.03	x1		2024-03-09 13:13:00	x1	1	附件肿物	2				0.104139		4	1
5237	3571436700	2406582383	女	33岁	人流与产后复查门诊	血		未发送	ThCG	<5.03	x1		2024-06-21 12:59:00	x1	1	自然流产	2				0.104589		4	1
1794	3433868500	2402569361	女	29岁	妇科门诊	血		未发送	ThCG	<5.03	x1		2024-02-21 16:21:00	x1	1	输卵管术后	2				0.104757		4	1
3714	3503851000	2404588233	女	34岁	人流与产后复查门诊	血		未发送	ThCG	54.35	x1		2024-04-22 12:44:00	x1	1	人流术后	2				0.105143		4	1
4957	3556764700	2406459226	女	31岁	妇科门诊	血		未发送	ThCG	<5.03	x1		2024-06-09 12:25:00	x1	1	异常子宫出血	2				0.105155		4	1
8834	3537156000	2405591499	女	NULL	急诊二部	血		未发送	ThCG	<5.03	x1		2024-05-22 15:18:00	x1	1	腹痛	2				0.105251		4	1
3609	3499353700	2404552583	女	22岁	妇科门诊	血		未发送	ThCG	<5.03	x1		2024-04-17 14:50:00	x1	1	异常子宫出血	2				0.105537		4	1
2498	3462987600	2403531854	女	29岁	妇科门诊	血		未发送	ThCG	<5.03	x1		2024-03-16 11:46:00	x1	1	多囊卵巢综合征	2				0.105586		4	1
3054	3479636500	2403664543	女	24岁	妇科门诊	血		未发送	ThCG	<5.03	x1		2024-03-30 12:25:00	x1	1	异常子宫出血	2				0.105811		4	1
9883	3639394600	2408560220	女	NULL	急诊一部	血		未发送	ThCG	347.15	x1		2024-08-19 19:49:00	x1	1	健康查体	2				0.106133		4	1
3260	3485160000	2404434043	女	32岁	妇科门诊	血		未发送	ThCG	<5.03	x1		2024-04-05 10:36:00	x1	1	妇科检查	2				0.106175		4	1
1896	3436801200	2402597832	女	31岁	妇科门诊	血		未发送	ThCG	<5.03	x1		2024-02-23 16:08:00	x1	1	异常子宫出血	2				0.106854		4	1
1402	3417626600	2402441671	女	25岁	妇科门诊	血		未发送	ThCG	<5.03	x1		2024-02-06 17:54:00	x1	1	异常子宫出血	2				0.107117		4	1
6942	3384184500	2401440911	女	NULL	NULL	血		未发送	ThCG	<5.03	x1		2024-01-10 09:57:00	x1	1	甲状腺恶性肿瘤个人史	2				0.107142		4	1
5566	3588145700	2407003455	女	8岁	儿童保健门诊	血		未发送	ThCG	<5.03	x1		2024-07-05 12:46:00	x1	1	中枢性性早熟	2				0.107298		4	1
2446	3461179400	2403517433	女	49岁	妇科门诊	血		未发送	ThCG	<5.03	x1		2024-03-14 14:52:00	x1	1	下腹痛	2				0.107538		4	1
1570	3425087600	2402494941	女	37岁	妇科门诊	血		未发送	ThCG	11069	x200	200	2024-02-16 12:02:00	x1	0	异常子宫出血	2				0.107776		4	1
656	3394128900	2401511695	女	46岁	NULL	血		未发送	ThCG	<5.03	x1		2024-01-18 11:28:00	x1	1	阴道出血	2				0.108084		4	1
5917	3605349300	2407574355	男	5岁	儿童包皮疾病门诊	血		未发送	ThCG	<5.03	x1		2024-07-20 11:22:00	x1	1	阴茎发育不全	2				0.108424		4	1
1004	3405090300	2401622728	女	30岁	NULL	血		未发送	ThCG	244.32	x1		2024-01-27 11:44:00	x1	1	生育检验	2				0.108868		4	1
3234	3484104300	2404421574	女	43岁	妇科门诊	血		未发送	ThCG	<5.03	x1		2024-04-03 13:50:00	x1	1	妇科检查	2				0.109318		4	1
3680	3502406700	2404578140	女	39岁	妇科门诊	血		未发送	ThCG	<5.03	x1		2024-04-20 14:09:00	x1	1	异常子宫出血	2				0.109542		4	1
733	3396896500	2401560528	女	26岁	NULL	血		未发送	ThCG	<5.03	x1		2024-01-20 13:22:00	x1	1	生育检验	2				0.109825		4	1
6520	3633711200	2408500410	女	38岁	妇科门诊	血		未发送	ThCG	<5.03	x1		2024-08-14 15:25:00	x1	1	妇科检查	2				0.109985		4	1
1613	3426516000	2402519121	女	50岁	妇科门诊	血		未发送	ThCG	<5.03	x1		2024-02-17 13:40:00	x1	1	阴道出血	2				0.109992		4	1
608	3392551900	2401025857	女	39岁	NULL	血		未发送	ThCG	<5.03	x1		2024-01-17 10:47:00	x1	1	肝继发恶性肿瘤	2				0.110193		4	1
2930	3476354700	2403636918	女	35岁	妇科门诊	血		未发送	ThCG	<5.03	x1		2024-03-27 13:17:00	x1	1	妇科检查	2				0.110354		4	1
30	3374700400	2312643480	女	30岁	NULL	血		未发送	ThCG	18617.4	x200	200	2024-01-02 11:33:00	x1	0	早期人工流产	2				0.110475		4	1
1764	3432055300	2402528078	女	41岁	妇科门诊	血		未发送	ThCG	<5.03	x1		2024-02-20 14:31:00	x1	1	月经不规则	2				0.110799		4	1
8060	3473871400	2403621664	女	NULL	宫颈病治疗中心	血		未发送	ThCG	<5.03	x1		2024-03-25 16:09:00	x1	1	月经不规则	2				0.110881		4	1
3601	3499288800	2404543513	女	46岁	妇科门诊	血		未发送	ThCG	<5.03	x1		2024-04-17 14:24:00	x1	1	妇科检查	2				0.110966		4	1
8970	3549449100	2406003730	女	NULL	河东泌尿外科门诊	血		未发送	ThCG	<5.03	x1		2024-06-03 10:00:00	x1	1	膀胱过度活动症	2				0.111193		4	1
2040	3443313600	2402646091	女	46岁	妇科门诊	血		未发送	ThCG	<5.03	x1		2024-02-29 10:21:00	x1	1	月经不规则	2				0.111236		4	1
5515	3585024800	2407409273	女	48岁	妇科门诊	血		未发送	ThCG	<5.03	x1		2024-07-02 17:34:00	x1	1	子宫脱垂I期	2				0.111723		4	1
8851	3538412900	2405047660	女	NULL	优生遗传与不孕门诊	血		未发送	ThCG	4270.28	x200	200	2024-05-23 14:34:00	x1	0	习惯性流产	2				0.111779		4	1
2519	3463638300	2403544788	女	19岁	妇科门诊	血		未发送	ThCG	<5.03	x1		2024-03-17 13:51:00	x1	1	月经不规则	2				0.111828		4	1
8736	3528405300	2404047534	女	NULL	河东创伤骨科门诊	血		未发送	ThCG	<5.03	x1		2024-05-15 11:31:00	x1	1	胫骨干骨折	2				0.111869		4	1
6549	3635297700	24075602	男	56岁	NULL	血		未发送	ThCG	<5.03	x1		2024-08-15 16:38:00	x1	1	睾丸鞘膜积液	2				0.111878		4	1
5940	3606656200	2407592858	女	44岁	急诊一部	血		未发送	ThCG	<5.03	x1		2024-07-21 06:26:00	x1	1	腹痛	2				0.111885		4	1
6435	3630417300	2408445880	女	32岁	妇科门诊	血		未发送	ThCG	<5.03	x1		2024-08-12 13:14:00	x1	1	异常子宫出血	2				0.112196		4	1
9645	3618078500	2407669033	女	NULL	宫颈病治疗中心	血		未发送	ThCG	<5.03	x1		2024-07-31 10:02:00	x1	1	多囊卵巢综合征	2				0.112244		4	1
9154	3567634000	2406543552	女	NULL	宫颈病治疗中心	血		未发送	ThCG	<5.03	x1		2024-06-18 13:11:00	x1	1	异常子宫出血	2				0.112343		4	1
8525	3511890200	2404650892	女	NULL	宫颈病治疗中心	血		未发送	ThCG	<5.03	x1		2024-04-29 13:01:00	x1	1	月经不规则	2				0.112968		4	1
5196	3569296700	2406566572	女	27岁	妇科门诊	血		未发送	ThCG	<5.03	x1		2024-06-19 17:58:00	x1	1	月经不规则	2				0.113087		4	1
5669	3592862600	2407442767	女	8岁	儿童保健门诊	血		未发送	ThCG	<5.03	x1		2024-07-09 13:52:00	x1	1	中枢性性早熟	2				0.113157		4	1
5888	3605071600	2407572524	男	11岁	儿童包皮疾病门诊	血		未发送	ThCG	<5.03	x1		2024-07-19 11:42:00	x1	1	阴茎发育不全	2				0.113433		4	1
3409	3491370600	24036305	女	37岁	妇科一病区	血		未发送	ThCG	<5.03	x1		2024-04-10 14:23:00	x1	1	输卵管阻塞性不孕	2				0.113855		4	1
1757	3431918100	2402507131	女	28岁	妇科门诊	血		未发送	ThCG	<5.03	x1		2024-02-20 13:15:00	x1	1	月经紊乱	2				0.11387		4	1
8222	3486780200	2404445744	女	NULL	宫颈病治疗中心	血		未发送	ThCG	<5.03	x1		2024-04-07 09:54:00	x1	1	人流术后	2				0.114257		4	1
3828	3507888400	2404581644	男	10岁	儿童保健门诊	血		未发送	ThCG	<5.03	x1		2024-04-25 13:02:00	x1	1	青春期发育状态	2				0.114517		4	1
3281	3486170600	2403674383	女	8岁	儿童保健门诊	血		未发送	ThCG	<5.03	x1		2024-04-06 11:24:00	x1	1	乳房早发育	2				0.114878		4	1
3575	3497720100	2404536209	女	47岁	妇科门诊	血		未发送	ThCG	<5.03	x1		2024-04-16 13:56:00	x1	1	月经紊乱	2				0.114936		4	1
9466	3600545000	2407530958	女	NULL	宫颈病治疗中心	血		未发送	ThCG	<5.03	x1		2024-07-15 17:34:00	x1	1	性交后出血	2				0.114941		4	1
6720	3643693000	2408571182	女	27岁	高危产科门诊	血		未发送	ThCG	<5.03	x1		2024-08-23 12:13:00	x1	1	健康查体	2				0.115677		4	1
6461	3631170900	2408014687	男	8岁	儿童包皮疾病门诊	血		未发送	ThCG	<5.03	x1		2024-08-12 13:34:00	x1	1	阴茎发育不全	2				0.115833		4	1
505	3389445300	2401484676	女	42岁	NULL	血		未发送	ThCG	<5.03	x1		2024-01-15 11:39:00	x1	1	阴道出血	2				0.116139		4	1
7352	3418731900	2402456487	女	NULL	河东普通产科门诊	血		未发送	ThCG	<5.03	x1		2024-02-07 17:22:00	x1	1	健康查体	2				0.116174		4	1
5749	3597164300	2407512075	女	20岁	妇科门诊	血		未发送	ThCG	<5.03	x1		2024-07-12 13:35:00	x1	1	性交后出血	2				0.116515		4	1
5533	3586508600	24060280	女	48岁	风湿免疫科病区	血		未发送	ThCG	<5.03	x1		2024-07-04 10:05:00	x1	1	类风湿性关节炎	2				0.11664		4	1
4244	3521443800	2405468061	女	36岁	妇科门诊	血		未发送	ThCG	<5.03	x1		2024-05-09 12:59:00	x1	1	经期延长	2				0.116915		4	1
1459	3420629400	2402469961	女	24岁	妇科门诊	血		未发送	ThCG	<5.03	x1		2024-02-11 10:15:00	x1	1	月经不规则	2				0.117381		4	1
8604	3518687900	2405442922	女	NULL	宫颈病治疗中心	血		未发送	ThCG	<5.03	x1		2024-05-07 10:45:00	x1	1	下腹痛	2				0.1174		4	1
9961	3646591900	2408602806	女	NULL	宫颈病治疗中心	血		未发送	ThCG	<5.03	x1		2024-08-26 13:29:00	x1	1	异常子宫出血	2				0.117429		4	1
589	3391909600	2401528921	女	44岁	NULL	血		未发送	ThCG	<5.03	x1		2024-01-16 14:50:00	x1	1	盆腔包块	2				0.117637		4	1
6943	3384258100	2401016955	女	NULL	NULL	血		未发送	ThCG	<5.03	x1		2024-01-10 10:11:00	x1	1	亚临床甲状腺功能减退症	2				0.117725		4	1
1125	3409101300	2401636646	女	34岁	NULL	血		未发送	ThCG	<5.03	x1		2024-01-30 16:55:00	x1	1	异常子宫出血	2				0.118108		4	1
5369	3579686300	2406640652	女	23岁	更年期综合管理门诊	血		未发送	ThCG	<5.03	x1		2024-06-28 11:55:00	x1	1	多囊卵巢综合征	2				0.118311		4	1
5347	3578539400	2406606081	女	53岁	妇科门诊	血		未发送	ThCG	<5.03	x1		2024-06-27 13:14:00	x1	1	月经稀少	2				0.118315		4	1
6685	3641809400	2408571533	女	41岁	妇科门诊	血		未发送	ThCG	<5.03	x1		2024-08-21 15:59:00	x1	1	月经不规则	2				0.11911		4	1
765	3398247000	2401573910	女	28岁	NULL	血		未发送	ThCG	<5.03	x1		2024-01-22 11:55:00	x1	1	月经紊乱	2				0.119138		4	1
5371	3579493800	2406641456	女	40岁	更年期综合管理门诊	血		未发送	ThCG	<5.03	x1		2024-06-28 12:49:00	x1	1	月经紊乱	2				0.119184		4	1
8802	3534417700	2405555417	女	NULL	宫颈病治疗中心	血		未发送	ThCG	<5.03	x1		2024-05-20 15:29:00	x1	1	异常子宫出血	2				0.119208		4	1
5995	3608617400	2407605807	女	30岁	妇科门诊	血		未发送	ThCG	<5.03	x1		2024-07-23 10:32:00	x1	1	月经紊乱	2				0.120328		4	1
7007	3390739100	2401515132	女	NULL	NULL	血		未发送	ThCG	<5.03	x1		2024-01-15 16:49:00	x1	1	健康查体	2				0.120372		4	1
8374	3499958600	2404535951	女	NULL	宫颈病治疗中心	血		未发送	ThCG	<5.03	x1		2024-04-18 10:18:00	x1	1	多囊卵巢综合征	2				0.12038		4	1
5577	3589479000	2407448577	女	33岁	妇科门诊	血		未发送	ThCG	<5.03	x1		2024-07-06 11:52:00	x1	1	月经紊乱	2				0.120803		4	1
3933	3510959400	2404650602	女	46岁	妇科门诊	血		未发送	ThCG	<5.03	x1		2024-04-28 17:44:00	x1	1	月经不规则	2				0.12086		4	1
8535	3512172300	2404661562	女	NULL	河东便民门诊	血		未发送	ThCG	<5.03	x1		2024-04-29 16:23:00	x1	1	咨询	2				0.120881		4	1
6908	3381251100	2401415091	女	NULL	NULL	血		未发送	ThCG	<5.03	x1		2024-01-08 10:08:00	x1	1	月经不规则	2				0.121016		4	1
7840	3456750300	2403473170	女	NULL	宫颈病治疗中心	血		未发送	ThCG	1835.64	x200	200	2024-03-11 13:23:00	x1	0	月经不规则	2				0.121311		4	1
291	3382910600	2401453537	女	34岁	NULL	血		未发送	ThCG	60.31	x1		2024-01-09 11:30:00	x1	1	人流术后	2				0.121538		4	1
1948	3438256100	24019957	女	25岁	综合ICU病区	血		未发送	ThCG	29.29	x1		2024-02-25 13:43:00	x1	1	急性胰腺炎	2				0.12169		4	1
5230	3570384100	24058267	女	46岁	妇科一病区	血		未发送	ThCG	<5.03	x1		2024-06-21 10:20:00	x1	1	子宫内膜非典型增生	2				0.121884		4	1
704	3395906000	2401557630	女	29岁	NULL	血		未发送	ThCG	144.46	x5	5	2024-01-19 14:00:00	x1	0	人流术后	2				0.122358		4	1
6009	3609557600	24068987	女	35岁	产科一病区	血		未发送	ThCG	<5.03	x1		2024-07-23 14:46:00	x1	1	输卵管术后	2				0.122494		4	1
7462	3427730700	2402523370	女	NULL	泌尿外科门诊	血		未发送	ThCG	<5.03	x1		2024-02-18 15:13:00	x1	1	膀胱过度活动症	2				0.122677		4	1
2157	3448482100	24023603	女	39岁	妇科一病区	血		未发送	ThCG	<5.03	x1		2024-03-04 14:48:00	x1	1	子宫腺肌病	2				0.123109		4	1
2781	3472059800	2403593383	女	29岁	妇科门诊	血		未发送	ThCG	<5.03	x1		2024-03-24 11:47:00	x1	1	妇科检查	2				0.123514		4	1
4776	3547406100	2405666845	女	37岁	妇科门诊	血		未发送	ThCG	<5.03	x1		2024-05-31 13:29:00	x1	1	月经稀少	2				0.123539		4	1
9652	3618681600	2407672381	女	NULL	河东普通产科门诊	血		未发送	ThCG	<5.03	x1		2024-07-31 11:55:00	x1	1	健康查体	2				0.123541		4	1
4395	3527919400	2405492635	女	7岁	儿童保健门诊	血		未发送	ThCG	<5.03	x1		2024-05-15 13:34:00	x1	1	乳房早发育	2				0.123678		4	1
192	3379494400	2401442663	女	22岁	NULL	血		未发送	ThCG	2040.23	x200	200	2024-01-05 17:39:00	x1	0	完全性葡萄胎	2				0.123768		4	1
3585	3498319900	2404532019	女	28岁	优生遗传与不孕门诊	血		未发送	ThCG	<5.03	x1		2024-04-17 10:59:00	x1	1	生育检验	2				0.124013		4	1
6042	3612213300	2407631475	女	38岁	妇科门诊	血		未发送	ThCG	<5.03	x1		2024-07-25 13:37:00	x1	1	异常子宫出血	2				0.125169		4	1
2445	3461156400	2403509984	女	42岁	妇科门诊	血		未发送	ThCG	<5.03	x1		2024-03-14 14:52:00	x1	1	异常子宫出血	2				0.125185		4	1
4184	3519520800	2405455054	女	30岁	（康复院区）老年医学科门诊	血		未发送	ThCG	47.3	x1		2024-05-07 18:01:00	x1	1	健康查体	2				0.125347		4	1
8599	3518320600	2405446710	女	NULL	急诊二部	血		未发送	ThCG	3037	x200	200	2024-05-06 22:43:00	x1	0	健康查体	2				0.125418		4	1
9208	3574304200	2406051143	女	NULL	风湿免疫科门诊	血		未发送	ThCG	<5.03	x1		2024-06-24 13:03:00	x1	1	类风湿性关节炎	2				0.125461		4	1
4226	3520589000	2405458352	女	49岁	妇科门诊	血		未发送	ThCG	<5.03	x1		2024-05-08 14:41:00	x1	1	月经紊乱	2				0.12547		4	1
116	3376835700	2401416512	女	43岁	NULL	血		未发送	ThCG	<5.03	x1		2024-01-03 14:42:00	x1	1	子宫腺肌病	2				0.125817		4	1
2122	3447068600	2403415121	女	38岁	妇科门诊	血		未发送	ThCG	<5.03	x1		2024-03-03 14:31:00	x1	1	异常子宫出血	2				0.126054		4	1
4997	3558721900	24055124	女	49岁	妇科一病区	血		未发送	ThCG	<5.03	x1		2024-06-11 13:10:00	x1	1	卵巢恶性肿瘤	2				0.126149		4	1
2104	3446278800	2403410513	女	44岁	妇科门诊	血		未发送	ThCG	<5.03	x1		2024-03-02 12:37:00	x1	1	月经紊乱	2				0.12635		4	1
4940	3556281100	2406464769	女	31岁	妇科门诊	血		未发送	ThCG	<5.03	x1		2024-06-08 14:40:00	x1	1	月经稀少	2				0.126404		4	1
9375	3591961400	2407465734	女	NULL	宫颈病治疗中心	血		未发送	ThCG	<5.03	x1		2024-07-08 15:06:00	x1	1	阴道出血	2				0.126725		4	1
788	3398872800	2401573595	女	42岁	NULL	血		未发送	ThCG	<5.03	x1		2024-01-22 14:11:00	x1	1	子宫内膜增生	2				0.127187		4	1
587	3391828000	2401517076	女	51岁	NULL	血		未发送	ThCG	<5.03	x1		2024-01-16 13:53:00	x1	1	经期延长	2				0.127287		4	1
5563	3588364900	2406656549	女	3岁	儿童保健门诊	血		未发送	ThCG	<5.03	x1		2024-07-05 12:46:00	x1	1	儿童常规健康检查	2				0.127725		4	1
72	3375503000	2401406871	女	30岁	NULL	血		未发送	ThCG	<5.03	x1		2024-01-02 16:54:00	x1	1	月经不规则	2				0.127964		4	1
5356	3577600200	2406629132	女	6岁	儿童保健门诊	血		未发送	ThCG	<5.03	x1		2024-06-27 16:13:00	x1	1	中枢性性早熟	2				0.128405		4	1
2579	3465942100	24020183	女	27岁	妇科一病区	血		未发送	ThCG	<5.03	x1		2024-03-19 10:15:00	x1	1	宫腔占位	2				0.128832		4	1
1826	3435283900	2402572442	女	40岁	妇科门诊	血		未发送	ThCG	<5.03	x1		2024-02-22 14:54:00	x1	1	月经紊乱	2				0.128994		4	1
5160	3566657500	24057141	女	15岁	呼吸中心一病区	血		未发送	ThCG	<5.03	x1		2024-06-17 19:41:00	x1	1	社区获得性肺炎，非重症	2				0.1301		4	1
2711	3470220300	2403542278	女	43岁	妇科门诊	血		未发送	ThCG	<5.03	x1		2024-03-22 11:20:00	x1	1	异常子宫出血	2				0.130321		4	1
8520	3511371900	2404656482	女	NULL	宫颈病治疗中心	血		未发送	ThCG	<5.03	x1		2024-04-29 10:39:00	x1	1	月经不规则	2				0.131563		4	1
4758	3546413800	2405657362	女	33岁	妇科门诊	血		未发送	ThCG	<5.03	x1		2024-05-30 17:44:00	x1	1	月经不规则	2				0.131587		4	1
9088	3559843200	2406491148	女	NULL	宫颈病治疗中心	血		未发送	ThCG	<5.03	x1		2024-06-12 10:59:00	x1	1	阴道炎	2				0.131726		4	1
6636	3638186000	2408022380	女	8岁	儿童保健门诊	血		未发送	ThCG	<5.03	x1		2024-08-19 13:08:00	x1	1	中枢性性早熟	2				0.132052		4	1
26	3374173300	24000147	女	69岁	NULL	血		未发送	ThCG	8.72	x1		2024-01-02 10:15:00	x1	1	宫颈恶性肿瘤	2				0.132416		4	1
6252	3622055400	2408407981	女	48岁	妇科门诊	血		未发送	ThCG	<5.03	x1		2024-08-03 12:56:00	x1	1	经期延长	2				0.132891		4	1
3424	3492352100	2404456633	女	20岁	内分泌代谢病科门诊	血		未发送	ThCG	<5.03	x1		2024-04-11 12:30:00	x1	1	生殖细胞瘤	2				0.133015		4	1
2697	3469515400	2403581074	女	44岁	妇科门诊	血		未发送	ThCG	<5.03	x1		2024-03-21 14:58:00	x1	1	异常子宫出血	2				0.13315		4	1
7887	3461045500	2403521076	女	NULL	河东消化内科门诊	血		未发送	ThCG	<5.03	x1		2024-03-14 13:07:00	x1	1	胃食管反流	2				0.133458		4	1
4014	3513213700	2404662690	女	55岁	妇科门诊	血		未发送	ThCG	<5.03	x1		2024-04-30 17:50:00	x1	1	月经不规则	2				0.13355		4	1
4628	3540248500	2405591964	女	50岁	妇科门诊	血		未发送	ThCG	<5.03	x1		2024-05-25 12:52:00	x1	1	妇科检查	2				0.13361		4	1
2209	3450618100	2403440751	女	28岁	妇科门诊	血		未发送	ThCG	<5.03	x1		2024-03-06 10:40:00	x1	1	月经紊乱	2				0.13386		4	1
9713	3625291400	2408436052	女	NULL	宫颈病治疗中心	血		未发送	ThCG	<5.03	x1		2024-08-06 11:57:00	x1	1	月经稀少	2				0.133903		4	1
4748	3545911900	2405655249	女	36岁	优生遗传与不孕门诊	血		未发送	ThCG	<5.03	x1		2024-05-30 12:46:00	x1	1	女性不孕症	2				0.133924		4	1
9810	3632977800	2408501255	女	NULL	宫颈病治疗中心	血		未发送	ThCG	<5.03	x1		2024-08-13 16:49:00	x1	1	子宫颈良性肿瘤	2				0.133975		4	1
955	3403969200	24010143	女	36岁	NULL	血		未发送	ThCG	<5.03	x1		2024-01-26 11:10:00	x1	1	子宫内膜非典型增生	2				0.134045		4	1
4786	3548160400	2405670478	女	33岁	妇科门诊	血		未发送	ThCG	<5.03	x1		2024-06-01 12:50:00	x1	1	月经紊乱	2				0.134188		4	1
4474	3533415100	2405561298	女	40岁	妇科门诊	血		未发送	ThCG	<5.03	x1		2024-05-20 11:54:00	x1	1	月经不规则	2				0.134462		4	1
5081	3563133000	2406508853	女	42岁	妇科门诊	血		未发送	ThCG	<5.03	x1		2024-06-14 12:40:00	x1	1	月经紊乱	2				0.134504		4	1
9259	3578557100	2406625920	女	NULL	河东普通产科门诊	血		未发送	ThCG	25.29	x1		2024-06-27 11:35:00	x1	1	产后随诊	2				0.134612		4	1
6407	3629244900	2408471615	女	42岁	妇科门诊	血		未发送	ThCG	299.87	x1		2024-08-10 12:40:00	x1	1	早期人工流产	2				0.135028		4	1
2407	3459017500	2403467019	女	5岁	儿童保健门诊	血		未发送	ThCG	<5.03	x1		2024-03-13 12:55:00	x1	1	中枢性性早熟	2				0.135043		4	1
1859	3436314500	2402539346	女	11岁	儿童保健门诊	血		未发送	ThCG	<5.03	x1		2024-02-23 12:55:00	x1	1	青春期发育状态	2				0.13535		4	1
5943	3606677000	2407582150	女	21岁	妇科门诊	血		未发送	ThCG	<5.03	x1		2024-07-21 10:40:00	x1	1	妇科检查	2				0.135513		4	1
3975	3512510300	2404665424	女	16岁	妇科门诊	血		未发送	ThCG	<5.03	x1		2024-04-30 11:51:00	x1	1	月经稀少	2				0.135628		4	1
1499	3422709600	2402480459	女	24岁	妇科门诊	血		未发送	ThCG	<5.03	x1		2024-02-13 14:15:00	x1	1	多囊卵巢综合征	2				0.135706		4	1
1996	3440572300	2402625242	女	24岁	优生遗传与不孕门诊	血		未发送	ThCG	<5.03	x1		2024-02-27 11:15:00	x1	1	女性不孕症	2				0.135844		4	1
1485	3421851000	2402477489	女	23岁	妇科门诊	血		未发送	ThCG	435.95	x1		2024-02-12 13:13:00	x1	1	先兆流产	2				0.136343		4	1
9268	3579298900	2406057660	女	NULL	肿瘤科门诊	血		未发送	ThCG	<5.03	x1		2024-06-28 10:32:00	x1	1	肺恶性肿瘤	2				0.136775		4	1
9539	3608780100	2407034584	女	NULL	急诊一部	血		未发送	ThCG	<5.03	x1		2024-07-22 23:19:00	x1	1	月经不规则	2				0.137196		4	1
6264	3622231600	24072319	女	7岁	内分泌代谢病科病区	血		未发送	ThCG	<5.03	x1		2024-08-04 11:54:00	x1	1	性早熟	2				0.137333		4	1
6341	3627111700	2408459644	女	39岁	人流与产后复查门诊	血		未发送	ThCG	<5.03	x1		2024-08-09 11:58:00	x1	1	早期人工流产	2				0.137383		4	1
7635	3442897600	2402644731	女	NULL	河东消化内科门诊	血		未发送	ThCG	<5.03	x1		2024-02-28 14:56:00	x1	1	急性胃肠炎	2				0.137409		4	1
4967	3557372400	2406471539	女	45岁	妇科门诊	血		未发送	ThCG	<5.03	x1		2024-06-10 12:55:00	x1	1	异常子宫出血	2				0.137661		4	1
1835	3435470800	2402581397	女	21岁	妇科门诊	血		未发送	ThCG	<5.03	x1		2024-02-22 16:20:00	x1	1	月经紊乱	2				0.138383		4	1
3716	3503845000	2404574747	女	31岁	人流与产后复查门诊	血		未发送	ThCG	132360	x200	200	2024-04-22 12:39:00	x1	0	早期人工流产	2				0.138652		4	1
7438	3426664100	2402504867	女	NULL	宫颈病治疗中心	血		未发送	ThCG	<5.03	x1		2024-02-17 15:11:00	x1	1	异常子宫出血	2				0.138817		4	1
4766	3547160700	2405637554	女	36岁	妇科门诊	血		未发送	ThCG	<5.03	x1		2024-05-31 11:17:00	x1	1	卵巢巧克力样囊肿	2				0.139301		4	1
3127	3481335000	2403676484	女	30岁	普通产科门诊	血		未发送	ThCG	<5.03	x1		2024-04-01 14:09:00	x1	1	健康查体	2				0.139454		4	1
5883	3605073100	24067631	女	49岁	妇科一病区	血		未发送	ThCG	<5.03	x1		2024-07-19 11:47:00	x1	1	子宫肌瘤	2				0.139515		4	1
9708	3624535400	2408439843	女	NULL	急诊一部	血		未发送	ThCG	<5.03	x1		2024-08-05 21:05:00	x1	1	腹痛	2				0.140087		4	1
8612	3519341200	2405449567	女	NULL	宫颈病治疗中心	血		未发送	ThCG	<5.03	x1		2024-05-07 14:19:00	x1	1	月经紊乱	2				0.140277		4	1
2048	3443813200	2402626089	女	49岁	妇科门诊	血		未发送	ThCG	<5.03	x1		2024-02-29 12:45:00	x1	1	月经不规则	2				0.140326		4	1
6869	3376918900	2401417523	女	NULL	NULL	血		未发送	ThCG	<5.03	x1		2024-01-03 14:56:00	x1	1	健康查体	2				0.140426		4	1
6535	3633533200	2408503971	女	47岁	妇科门诊	血		未发送	ThCG	<5.03	x1		2024-08-15 10:32:00	x1	1	宫颈人乳头瘤病毒感染	2				0.140497		4	1
8552	3513250000	2404669198	女	NULL	宫颈病治疗中心	血		未发送	ThCG	<5.03	x1		2024-04-30 16:34:00	x1	1	性交后出血	2				0.140558		4	1
9827	3634166900	2408515243	女	NULL	宫颈病治疗中心	血		未发送	ThCG	<5.03	x1		2024-08-14 15:18:00	x1	1	月经不规则	2				0.140735		4	1
4671	3542099400	2405618031	女	40岁	人流与产后复查门诊	血		未发送	ThCG	36169.7	x200	200	2024-05-27 13:44:00	x1	0	早期人工流产	2				0.140788		4	1
7021	3392626700	2401531725	女	NULL	NULL	血		未发送	ThCG	<5.03	x1		2024-01-17 10:47:00	x1	1	多囊卵巢综合征	2				0.140868		4	1
2300	3454717400	2403475048	女	23岁	妇科门诊	血		未发送	ThCG	<5.03	x1		2024-03-09 12:52:00	x1	1	月经紊乱	2				0.140947		4	1
9367	3590742200	2407411771	女	NULL	宫颈病治疗中心	血		未发送	ThCG	<5.03	x1		2024-07-08 10:37:00	x1	1	月经不规则	2				0.140978		4	1
958	3403902300	2401613533	女	44岁	NULL	血		未发送	ThCG	<5.03	x1		2024-01-26 11:58:00	x1	1	月经紊乱	2				0.140988		4	1
323	3383689300	2401472416	女	16岁	NULL	血		未发送	ThCG	<5.03	x1		2024-01-09 16:25:00	x1	1	经期延长	2				0.141005		4	1
1932	3437733700	2402593905	女	21岁	妇科门诊	血		未发送	ThCG	<5.03	x1		2024-02-25 10:25:00	x1	1	月经紊乱	2				0.141672		4	1
7084	3399246400	2401577538	女	NULL	NULL	血		未发送	ThCG	363.98	x5	5	2024-01-22 16:43:00	x1	0	稽留流产	2				0.141744		4	1
1981	3439696500	2402619705	女	27岁	妇科门诊	血		未发送	ThCG	<5.03	x1		2024-02-26 14:50:00	x1	1	腹痛	2				0.142188		4	1
4537	3535902300	2405581800	女	27岁	妇科门诊	血		未发送	ThCG	<5.03	x1		2024-05-21 17:43:00	x1	1	月经不规则	2				0.142451		4	1
3529	3496236200	2404524925	女	9岁	儿童保健门诊	血		未发送	ThCG	<5.03	x1		2024-04-15 14:03:00	x1	1	中枢性性早熟	2				0.142708		4	1
9917	3642808400	2408581286	女	NULL	宫颈病治疗中心	血		未发送	ThCG	81.37	x1		2024-08-22 14:07:00	x1	1	自然流产	2				0.143779		4	1
4970	3557507200	2406474599	女	28岁	妇科门诊	血		未发送	ThCG	<5.03	x1		2024-06-10 13:59:00	x1	1	月经不规则	2				0.143848		4	1
648	3393504300	2401542102	女	30岁	NULL	血		未发送	ThCG	<5.03	x1		2024-01-17 18:34:00	x1	1	恶心	2				0.144276		4	1
5905	3605246300	2407028568	男	8岁	小儿外科门诊	血		未发送	ThCG	<5.03	x1		2024-07-19 13:53:00	x1	1	阴茎发育不全	2				0.144677		4	1
3568	3497776300	2404519242	女	23岁	妇科门诊	血		未发送	ThCG	<5.03	x1		2024-04-16 14:02:00	x1	1	女性盆腔炎	2				0.14483		4	1
2614	3466926400	2403548516	女	28岁	妇科门诊	血		未发送	ThCG	<5.03	x1		2024-03-19 16:21:00	x1	1	月经不规则	2				0.144862		4	1
3119	3481152200	2403652817	女	23岁	普通产科门诊	血		未发送	ThCG	<5.03	x1		2024-04-01 13:03:00	x1	1	人流术后	2				0.144935		4	1
5932	3606085400	2407544152	女	7岁	儿童内分泌遗传代谢门诊	血		未发送	ThCG	<5.03	x1		2024-07-20 13:25:00	x1	1	中枢性性早熟	2				0.145099		4	1
5311	3575703400	2406612669	女	47岁	妇科门诊	血		未发送	ThCG	<5.03	x1		2024-06-25 13:20:00	x1	1	月经不规则	2				0.145903		4	1
3042	3479115600	2403661707	女	50岁	妇科门诊	血		未发送	ThCG	<5.03	x1		2024-03-30 11:02:00	x1	1	子宫肌瘤	2				0.145938		4	1
9921	3642940900	2408580284	女	NULL	宫颈病治疗中心	血		未发送	ThCG	<5.03	x1		2024-08-22 14:39:00	x1	1	月经不规则	2				0.145945		4	1
5468	3583450400	2407406219	女	28岁	妇科门诊	血		未发送	ThCG	110608	x200	200	2024-07-01 17:01:00	x1	0	妇科检查	2				0.146658		4	1
609	3392612200	2401523600	女	41岁	NULL	血		未发送	ThCG	<5.03	x1		2024-01-17 10:52:00	x1	1	IgA肾病	2				0.146761		4	1
1357	3416108700	24013740	女	26岁	妇科一病区	血		未发送	ThCG	<5.03	x1		2024-02-05 14:45:00	x1	1	盆腔包块	2				0.147131		4	1
9947	3645464300	2408609364	女	NULL	急诊二部	血		未发送	ThCG	<5.03	x1		2024-08-25 17:47:00	x1	1	月经过多	2				0.14721		4	1
5668	3593200700	2407480815	女	23岁	妇科门诊	血		未发送	ThCG	<5.03	x1		2024-07-09 13:49:00	x1	1	月经不规则	2				0.147672		4	1
7298	3416276500	2402431827	女	NULL	宫颈病治疗中心	血		未发送	ThCG	<5.03	x1		2024-02-05 15:23:00	x1	1	月经紊乱	2				0.147837		4	1
1798	3434326300	2402543930	女	27岁	妇科门诊	血		未发送	ThCG	<5.03	x1		2024-02-22 10:26:00	x1	1	女性不孕症	2				0.147911		4	1
1241	3412901000	2402413909	女	26岁	NULL	血		未发送	ThCG	<5.03	x1		2024-02-02 13:30:00	x1	1	阴道出血	2				0.148065		4	1
5238	3571476100	2406581557	女	15岁	妇科门诊	血		未发送	ThCG	<5.03	x1		2024-06-21 12:56:00	x1	1	异常子宫出血	2				0.148088		4	1
2573	3465452200	2403553561	女	30岁	妇科门诊	血		未发送	ThCG	<5.03	x1		2024-03-18 16:47:00	x1	1	月经不规则	2				0.148386		4	1
3331	3488148700	2404448438	女	51岁	妇科门诊	血		未发送	ThCG	<5.03	x1		2024-04-08 11:22:00	x1	1	子宫切除术后状态	2				0.14845		4	1
4483	3533727300	2405557834	女	24岁	妇科门诊	血		未发送	ThCG	<5.03	x1		2024-05-20 12:48:00	x1	1	月经不规则	2				0.14847		4	1
3901	3509824400	2404586378	女	6岁	儿童内分泌遗传代谢门诊	血		未发送	ThCG	<5.03	x1		2024-04-27 13:29:00	x1	1	中枢性性早熟	2				0.148542		4	1
3550	3496738600	2404523895	女	33岁	妇科门诊	血		未发送	ThCG	<5.03	x1		2024-04-15 15:05:00	x1	1	经期延长	2				0.148685		4	1
4373	3526992400	2405510602	女	33岁	妇科门诊	血		未发送	ThCG	<5.03	x1		2024-05-14 12:55:00	x1	1	异常子宫出血	2				0.148709		4	1
6286	3624357500	2408414420	女	27岁	妇科门诊	血		未发送	ThCG	<5.03	x1		2024-08-05 17:49:00	x1	1	月经稀少	2				0.149199		4	1
4510	3534575300	2405572731	女	25岁	优生遗传与不孕门诊	血		未发送	ThCG	<5.03	x1		2024-05-21 10:27:00	x1	1	女性不孕症	2				0.149603		4	1
7057	3395663600	2401554282	女	NULL	NULL	血		未发送	ThCG	97006.8	x200	200	2024-01-19 11:15:00	x1	0	甲状腺功能减退症	2				0.149778		4	1
3645	3500971800	24039141	女	30岁	产科一病区	血		未发送	ThCG	147.81	x1		2024-04-19 11:29:00	x1	1	腹痛	2				0.149849		4	1
3470	3493882600	2404506502	女	37岁	妇科门诊	血		未发送	ThCG	<5.03	x1		2024-04-12 13:52:00	x1	1	经期延长	2				0.149919		4	1
4096	3516121700	2405407240	女	34岁	妇科门诊	血		未发送	ThCG	<5.03	x1		2024-05-05 11:14:00	x1	1	宫颈人乳头瘤病毒感染	2				0.150114		4	1
6196	3619499700	2407644835	女	8岁	儿童保健门诊	血		未发送	ThCG	<5.03	x1		2024-08-01 13:41:00	x1	1	健康查体	2				0.150337		4	1
5540	3586842000	2407416330	女	26岁	妇科门诊	血		未发送	ThCG	<5.03	x1		2024-07-04 11:47:00	x1	1	月经不规则	2				0.150599		4	1
8973	3549876700	2406414432	女	NULL	宫颈病治疗中心	血		未发送	ThCG	<5.03	x1		2024-06-03 11:31:00	x1	1	月经不规则	2				0.150667		4	1
6332	3626474600	2408446697	女	39岁	妇科门诊	血		未发送	ThCG	<5.03	x1		2024-08-07 13:15:00	x1	1	继发闭经	2				0.150833		4	1
5567	3588585100	2407446255	女	19岁	妇科门诊	血		未发送	ThCG	<5.03	x1		2024-07-05 12:47:00	x1	1	月经紊乱	2				0.150854		4	1
576	3391576200	2401526939	女	28岁	NULL	血		未发送	ThCG	<5.03	x1		2024-01-16 13:12:00	x1	1	阴道出血	2				0.150864		4	1
283	3382253800	2401457342	女	26岁	NULL	血		未发送	ThCG	141.34	x1		2024-01-08 16:44:00	x1	1	月经紊乱	2				0.151004		4	1
1756	3431948400	2402522532	女	10岁	儿童保健门诊	血		未发送	ThCG	<5.03	x1		2024-02-20 13:15:00	x1	1	青春期发育状态	2				0.15117		4	1
3140	3481639900	2403678187	女	34岁	人流与产后复查门诊	血		未发送	ThCG	1225.66	x200	200	2024-04-01 14:13:00	x1	0	不完全自然流产	2				0.151701		4	1
7399	3422820300	2402483696	女	NULL	河东中西医结合科门诊	血		未发送	ThCG	<5.03	x1		2024-02-13 16:27:00	x1	1	月经不规则	2				0.151953		4	1
5942	3606700000	2407591260	女	39岁	妇科门诊	血		未发送	ThCG	<5.03	x1		2024-07-21 10:39:00	x1	1	妇科检查	2				0.152089		4	1
9064	3557628200	2406479145	女	NULL	急诊二部	血		未发送	ThCG	161233	x200	200	2024-06-10 15:24:00	x1	0	头晕	2				0.152115		4	1
3406	3491427600	2404484961	女	6岁	儿童保健门诊	血		未发送	ThCG	<5.03	x1		2024-04-10 14:28:00	x1	1	乳房早发育	2				0.152213		4	1
9216	3574928400	2406603151	女	NULL	宫颈病治疗中心	血		未发送	ThCG	<5.03	x1		2024-06-25 09:49:00	x1	1	盆腔包块	2				0.152312		4	1
5777	3598798200	2407518307	女	28岁	妇科门诊	血		未发送	ThCG	<5.03	x1		2024-07-14 13:21:00	x1	1	月经不规则	2				0.153277		4	1
5151	3565877900	2406528339	女	30岁	妇科门诊	血		未发送	ThCG	<5.03	x1		2024-06-17 14:47:00	x1	1	月经不规则	2				0.153485		4	1
4574	3538425700	2405587453	男	11岁	儿童保健门诊	血		未发送	ThCG	<5.03	x1		2024-05-23 16:02:00	x1	1	男性乳房发育	2				0.153678		4	1
3477	3494072900	2404490804	女	10岁	儿童保健门诊	血		未发送	ThCG	<5.03	x1		2024-04-12 16:30:00	x1	1	儿童常规健康检查	2				0.153725		4	1
2625	3467382700	2403556276	女	8岁	儿童保健门诊	血		未发送	ThCG	<5.03	x1		2024-03-20 11:38:00	x1	1	中枢性性早熟	2				0.153773		4	1
948	3403345000	2401596679	女	29岁	NULL	血		未发送	ThCG	<5.03	x1		2024-01-25 17:54:00	x1	1	下腹痛	2				0.153958		4	1
6082	3614091800	24070038	女	42岁	NULL	血		未发送	ThCG	<5.03	x1		2024-07-27 13:19:00	x1	1	下肢深静脉血栓形成	2				0.154089		4	1
7014	3391743500	2401025980	女	NULL	NULL	血		未发送	ThCG	<5.03	x1		2024-01-16 12:56:00	x1	1	胫骨干骨折	2				0.154536		4	1
8555	3513830200	2405402848	女	NULL	急诊二部	血		未发送	ThCG	6854.51	x200	200	2024-05-01 14:07:00	x1	0	腹痛	2				0.154564		4	1
3417	3491473400	24036061	女	14岁	血液科病区	血		未发送	ThCG	<5.03	x1		2024-04-10 14:44:00	x1	1	血小板减少性紫癜	2				0.154733		4	1
1555	3424451100	2402500266	女	21岁	妇科门诊	血		未发送	ThCG	<5.03	x1		2024-02-15 16:21:00	x1	1	继发不孕	2				0.154867		4	1
3010	3478486000	2403657493	女	27岁	便民门诊	血		未发送	ThCG	2491.27	x200	200	2024-03-29 11:46:00	x1	0	健康查体	2				0.154976		4	1
670	3394623400	2401542421	女	48岁	NULL	血		未发送	ThCG	<5.03	x1		2024-01-18 14:33:00	x1	1	子宫肌瘤	2				0.155008		4	1
9553	3609928500	2407614109	女	NULL	宫颈病治疗中心	血		未发送	ThCG	<5.03	x1		2024-07-24 10:11:00	x1	1	月经紊乱	2				0.155301		4	1
1262	3413498500	2402004609	女	31岁	老年医学科门诊	血		未发送	ThCG	9094.62	x200	200	2024-02-03 11:23:00	x1	0	呕吐	2				0.155355		4	1
5796	3599862400	24066383	女	24岁	消化中心一病区	血		未发送	ThCG	<5.03	x1		2024-07-15 12:56:00	x1	1	代谢综合征	2				0.15599		4	1
2944	3476565500	2403623390	女	31岁	优生遗传与不孕门诊	血		未发送	ThCG	<5.03	x1		2024-03-27 17:47:00	x1	1	生育检验	2				0.155991		4	1
8242	3489028000	2404462207	女	NULL	宫颈病治疗中心	血		未发送	ThCG	<5.03	x1		2024-04-08 16:04:00	x1	1	月经不规则	2				0.155994		4	1
8428	3504037400	2404594105	女	NULL	宫颈病治疗中心	血		未发送	ThCG	<5.03	x1		2024-04-22 13:11:00	x1	1	异常子宫出血	2				0.156008		4	1
5597	3589780300	2407456918	女	38岁	妇科门诊	血		未发送	ThCG	<5.03	x1		2024-07-07 10:59:00	x1	1	阴道出血	2				0.156454		4	1
6499	3632778600	2408498882	女	37岁	妇科门诊	血		未发送	ThCG	<5.03	x1		2024-08-13 14:03:00	x1	1	子宫肌瘤	2				0.156476		4	1
1189	3411584100	2401650226	女	27岁	NULL	血		未发送	ThCG	<5.03	x1		2024-02-01 14:08:00	x1	1	妇科检查	2				0.156568		4	1
9880	3639249900	2408549453	女	NULL	宫颈病治疗中心	血		未发送	ThCG	<5.03	x1		2024-08-19 16:28:00	x1	1	妇科检查	2				0.156714		4	1
399	3386145200	2401467342	女	39岁	NULL	血		未发送	ThCG	<5.03	x1		2024-01-11 14:29:00	x1	1	阴道出血	2				0.156764		4	1
6316	3625550000	2408401280	女	32岁	妇科门诊	血		未发送	ThCG	<5.03	x1		2024-08-06 16:09:00	x1	1	异常子宫出血	2				0.156859		4	1
2578	3465990700	2403522083	女	48岁	妇科门诊	血		未发送	ThCG	<5.03	x1		2024-03-19 10:17:00	x1	1	阴道炎	2				0.156938		4	1
5849	3602456300	2407555650	女	19岁	妇科门诊	血		未发送	ThCG	794.03	x1		2024-07-17 12:10:00	x1	1	妇科检查	2				0.157001		4	1
5703	3594753700	2407017118	男	10岁	小儿外科门诊	血		未发送	ThCG	<5.03	x1		2024-07-10 16:21:00	x1	1	阴茎发育不全	2				0.157054		4	1
5447	3582663000	24061337	女	51岁	妇科一病区	血		未发送	ThCG	<5.03	x1		2024-07-01 14:06:00	x1	1	子宫肌瘤	2				0.157106		4	1
8514	3510903100	2404648764	女	NULL	河东心血管内科门诊	血		未发送	ThCG	57.07	x1		2024-04-28 15:23:00	x1	1	室性期前收缩	2				0.157109		4	1
6298	3625127300	2408439656	女	48岁	妇科门诊	血		未发送	ThCG	<5.03	x1		2024-08-06 13:15:00	x1	1	异常子宫出血	2				0.157261		4	1
4927	3555900200	24052020	女	83岁	内分泌代谢病科病区	血		未发送	ThCG	<5.03	x1		2024-06-08 09:29:00	x1	1	电解质紊乱	2				0.157295		4	1
205	3379973600	2401441430	女	30岁	NULL	血		未发送	ThCG	<5.03	x1		2024-01-06 12:32:00	x1	1	月经不规则	2				0.157487		4	1
6717	3643719100	2408591773	女	42岁	妇科门诊	血		未发送	ThCG	<5.03	x1		2024-08-23 12:11:00	x1	1	异常子宫出血	2				0.157657		4	1
9948	3645561000	2408610662	女	NULL	急诊一部	血		未发送	ThCG	15144.2	x100	100	2024-08-25 22:11:00	x1	0	头晕	2				0.157811		4	1
4275	3522517400	24045264	女	38岁	妇科一病区	血		未发送	ThCG	<5.03	x1		2024-05-10 11:31:00	x1	1	宫腔占位	2				0.158406		4	1
1773	3432434700	2402567828	女	28岁	妇科门诊	血		未发送	ThCG	<5.03	x1		2024-02-21 10:58:00	x1	1	异常子宫出血	2				0.158423		4	1
3325	3487706600	2404458314	女	30岁	妇科门诊	血		未发送	ThCG	<5.03	x1		2024-04-08 09:49:00	x1	1	月经紊乱	2				0.158842		4	1
1022	3405907600	2401628698	女	33岁	NULL	血		未发送	ThCG	<5.03	x1		2024-01-28 12:00:00	x1	1	异常子宫出血	2				0.159046		4	1
6863	3376650400	2401410688	女	NULL	NULL	血		未发送	ThCG	<5.03	x1		2024-01-03 12:40:00	x1	1	异常子宫出血	2				0.159318		4	1
1030	3405925800	2401628802	女	47岁	NULL	血		未发送	ThCG	<5.03	x1		2024-01-28 14:00:00	x1	1	健康查体	2				0.159446		4	1
6414	3629381000	2408477182	女	42岁	妇科门诊	血		未发送	ThCG	<5.03	x1		2024-08-10 14:41:00	x1	1	异常子宫出血	2				0.159676		4	1
2198	3449924800	2403435965	女	19岁	妇科门诊	血		未发送	ThCG	<5.03	x1		2024-03-05 13:52:00	x1	1	月经紊乱	2				0.160123		4	1
6170	3618645000	2407663694	女	39岁	人流与产后复查门诊	血		未发送	ThCG	18.32	x1		2024-07-31 12:22:00	x1	1	引产术后	2				0.160257		4	1
1900	3436913100	2402594835	女	39岁	妇科门诊	血		未发送	ThCG	<5.03	x1		2024-02-23 17:48:00	x1	1	月经紊乱	2				0.160401		4	1
990	3404599900	2401619783	女	19岁	NULL	血		未发送	ThCG	<5.03	x1		2024-01-26 16:25:00	x1	1	月经紊乱	2				0.160691		4	1
9250	3577783100	2406631300	女	NULL	急诊一部	血		未发送	ThCG	64.99	x5	5	2024-06-26 20:51:00	x1	0	健康查体	2				0.160889		4	1
1439	3419426000	2402459596	女	28岁	优生遗传与不孕门诊	血		未发送	ThCG	<5.03	x1		2024-02-08 13:12:00	x1	1	多囊卵巢综合征	2				0.160939		4	1
1491	3422365300	2402470649	女	39岁	妇科门诊	血		未发送	ThCG	<5.03	x1		2024-02-13 10:54:00	x1	1	妇科检查	2				0.160956		4	1
7	3373864100	2312643490	女	28岁	NULL	血		未发送	ThCG	242.37	x5	5	2024-01-01 11:28:00	x1	0	早期人工流产	2				0.160969		4	1
3227	3483899300	2404421068	女	36岁	妇科门诊	血		未发送	ThCG	11.23	x1		2024-04-03 13:25:00	x1	1	人流术后	2				0.161017		4	1
9533	3608170200	2407605182	女	NULL	河东普通产科门诊	血		未发送	ThCG	<5.03	x1		2024-07-22 12:37:00	x1	1	健康查体	2				0.161287		4	1
2925	3476388300	2403636181	女	44岁	妇科门诊	血		未发送	ThCG	<5.03	x1		2024-03-27 13:02:00	x1	1	阴道出血	2				0.161459		4	1
4689	3542313800	2405632694	女	19岁	妇科门诊	血		未发送	ThCG	4442.66	x200	200	2024-05-27 13:47:00	x1	0	早期人工流产	2				0.161645		4	1
9633	3617200700	2407656526	女	NULL	宫颈病治疗中心	血		未发送	ThCG	<5.03	x1		2024-07-30 10:44:00	x1	1	多囊卵巢综合征	2				0.161704		4	1
1609	3426182700	2402507617	女	40岁	妇科门诊	血		未发送	ThCG	<5.03	x1		2024-02-17 13:34:00	x1	1	健康查体	2				0.1622		4	1
3284	3486139000	2404402839	女	7岁	儿童保健门诊	血		未发送	ThCG	<5.03	x1		2024-04-06 12:11:00	x1	1	乳房早发育	2				0.162424		4	1
4383	3527594200	2405511100	女	50岁	妇科门诊	血		未发送	ThCG	<5.03	x1		2024-05-15 11:29:00	x1	1	异常子宫出血	2				0.162552		4	1
2699	3469603200	2403583109	女	44岁	妇科门诊	血		未发送	ThCG	<5.03	x1		2024-03-21 16:12:00	x1	1	安装子宫内节育器	2				0.162821		4	1
37	3374756700	2401405772	女	47岁	NULL	血		未发送	ThCG	<5.03	x1		2024-01-02 11:35:00	x1	1	月经不规则	2				0.162891		4	1
8190	3483651200	2404413862	女	NULL	宫颈病治疗中心	血		未发送	ThCG	<5.03	x1		2024-04-03 11:23:00	x1	1	宫颈人乳头瘤病毒感染	2				0.162955		4	1
6081	3613885100	2407039457	女	31岁	康复院区疼痛科门诊	血		未发送	ThCG	6008.03	x200	200	2024-07-27 11:11:00	x1	0	腹痛	2				0.163222		4	1
6537	3634658900	2408469296	女	9岁	儿童保健门诊	血		未发送	ThCG	<5.03	x1		2024-08-15 11:27:00	x1	1	中枢性性早熟	2				0.163348		4	1
3634	3500628900	2404560745	女	30岁	妇科门诊	血		未发送	ThCG	<5.03	x1		2024-04-18 14:26:00	x1	1	妇科检查	2				0.163433		4	1
4866	3551887700	2406429772	女	29岁	妇科门诊	血		未发送	ThCG	<5.03	x1		2024-06-05 12:07:00	x1	1	月经不规则	2				0.163903		4	1
2243	3452377500	2403426377	女	51岁	妇科门诊	血		未发送	ThCG	<5.03	x1		2024-03-07 12:56:00	x1	1	月经不规则	2				0.164088		4	1
2552	3464299500	2403546211	女	36岁	妇科门诊	血		未发送	ThCG	<5.03	x1		2024-03-18 12:12:00	x1	1	阴道出血	2				0.164628		4	1
4888	3554131900	2406415721	女	34岁	妇科门诊	血		未发送	ThCG	<5.03	x1		2024-06-06 13:49:00	x1	1	月经紊乱	2				0.164809		4	1
578	3391941200	2401508989	男	7岁	NULL	血		未发送	ThCG	<5.03	x1		2024-01-16 13:52:00	x1	1	生长激素缺乏症	2				0.164994		4	1
3673	3502239500	2404572323	女	35岁	妇科门诊	血		未发送	ThCG	<5.03	x1		2024-04-20 11:45:00	x1	1	异常子宫出血	2				0.16503		4	1
705	3395949100	2401555131	女	44岁	NULL	血		未发送	ThCG	<5.03	x1		2024-01-19 14:39:00	x1	1	月经紊乱	2				0.165454		4	1
6665	3640418600	2408561160	女	31岁	妇科门诊	血		未发送	ThCG	<5.03	x1		2024-08-20 15:16:00	x1	1	月经不规则	2				0.165724		4	1
1217	3412430200	2401657401	女	12岁	NULL	血		未发送	ThCG	<5.03	x1		2024-02-02 11:46:00	x1	1	儿童常规健康检查	2				0.165807		4	1
8945	3546432200	2405656766	女	NULL	宫颈病治疗中心	血		未发送	ThCG	417.27	x1		2024-05-30 16:33:00	x1	1	异常子宫出血	2				0.165908		4	1
6872	3377007200	2401423442	女	NULL	NULL	血		未发送	ThCG	1641.67	x200	200	2024-01-03 16:28:00	x1	0	盆腔积液	2				0.165955		4	1
217	3380524500	2401444616	女	14岁	NULL	血		未发送	ThCG	<5.03	x1		2024-01-07 10:37:00	x1	1	月经不规则	2				0.166168		4	1
2902	3475304500	2403631903	女	47岁	妇科门诊	血		未发送	ThCG	<5.03	x1		2024-03-26 17:47:00	x1	1	月经紊乱	2				0.166171		4	1
6265	3622457700	2407694793	女	7岁	儿童内分泌遗传代谢门诊	血		未发送	ThCG	<5.03	x1		2024-08-04 11:51:00	x1	1	乳房早发育	2				0.166323		4	1
6969	3386943400	2401496014	女	NULL	NULL	血		未发送	ThCG	<5.03	x1		2024-01-12 10:50:00	x1	1	一般性检查，其他的	2				0.166464		4	1
5068	3562242700	2406500768	女	52岁	妇科门诊	血		未发送	ThCG	<5.03	x1		2024-06-14 10:50:00	x1	1	绝经后出血	2				0.166569		4	1
2887	3475107900	2403630557	女	36岁	子宫肌瘤海扶门诊	血		未发送	ThCG	<5.03	x1		2024-03-26 13:11:00	x1	1	子宫肌瘤	2				0.166942		4	1
410	3386573500	2401493093	女	24岁	NULL	血		未发送	ThCG	<5.03	x1		2024-01-11 23:33:00	x1	1	健康查体	2				0.167183		4	1
463	3387941900	2401497276	女	41岁	NULL	血		未发送	ThCG	<5.03	x1		2024-01-13 11:59:00	x1	1	异常子宫出血	2				0.16754		4	1
1386	3417288500	2402439971	女	22岁	妇科门诊	血		未发送	ThCG	<5.03	x1		2024-02-06 13:31:00	x1	1	阴道出血	2				0.167657		4	1
9619	3616254100	2407656103	女	NULL	宫颈病治疗中心	血		未发送	ThCG	<5.03	x1		2024-07-29 13:09:00	x1	1	异常子宫出血	2				0.168168		4	1
115	3376759900	2401400984	女	29岁	NULL	血		未发送	ThCG	<5.03	x1		2024-01-03 14:41:00	x1	1	月经不规则	2				0.168344		4	1
317	3383432500	2401452712	女	51岁	NULL	血		未发送	ThCG	<5.03	x1		2024-01-09 13:41:00	x1	1	围绝经期综合征	2				0.168494		4	1
4878	3553091100	2406439713	女	5岁	儿童保健门诊	血		未发送	ThCG	<5.03	x1		2024-06-05 16:20:00	x1	1	性早熟	2				0.168538		4	1
9381	3592418700	2407014015	女	NULL	创伤骨科门诊	血		未发送	ThCG	<5.03	x1		2024-07-09 10:46:00	x1	1	Pilon骨折	2				0.168751		4	1
3855	3508183200	2404621149	女	34岁	妇科门诊	血		未发送	ThCG	54.95	x1		2024-04-25 14:18:00	x1	1	月经紊乱	2				0.168797		4	1
2798	3472352300	2403608325	女	41岁	妇科门诊	血		未发送	ThCG	<5.03	x1		2024-03-25 11:05:00	x1	1	子宫内膜增厚	2				0.168974		4	1
5727	3595929400	2407491940	女	10岁	儿童保健门诊	血		未发送	ThCG	<5.03	x1		2024-07-11 13:44:00	x1	1	性早熟	2				0.169114		4	1
9389	3593325100	2407472772	女	NULL	宫颈病治疗中心	血		未发送	ThCG	<5.03	x1		2024-07-09 13:52:00	x1	1	月经紊乱	2				0.170086		4	1
9990	3648704300	2408633414	女	NULL	宫颈病治疗中心	血		未发送	ThCG	<5.03	x1		2024-08-28 10:32:00	x1	1	子宫腺肌病	2				0.170087		4	1
6307	3625376100	2408427488	女	12岁	儿童保健门诊	血		未发送	ThCG	<5.03	x1		2024-08-06 13:19:00	x1	1	儿童常规健康检查	2				0.170579		4	1
5831	3601336900	24066844	女	42岁	妇科一病区	血		未发送	ThCG	<5.03	x1		2024-07-16 13:15:00	x1	1	子宫肌瘤	2				0.170696		4	1
1250	3412988900	2402414369	女	32岁	NULL	血		未发送	ThCG	106168	x200	200	2024-02-02 14:25:00	x1	0	腹痛	2				0.170906		4	1
5208	3570305400	2406544559	女	28岁	妇科门诊	血		未发送	ThCG	<5.03	x1		2024-06-20 12:28:00	x1	1	阴道出血	2				0.17117		4	1
4121	3517274900	2405434025	女	29岁	妇科门诊	血		未发送	ThCG	<5.03	x1		2024-05-06 14:04:00	x1	1	月经不规则	2				0.17119		4	1
4449	3531813300	2405457187	女	7岁	儿童保健门诊	血		未发送	ThCG	<5.03	x1		2024-05-18 12:52:00	x1	1	青春期发育状态	2				0.171323		4	1
9637	3617716900	2407672516	女	NULL	宫颈病治疗中心	血		未发送	ThCG	532.98	x1		2024-07-30 14:58:00	x1	1	阴道炎	2				0.172116		4	1
3017	3478672600	2403658168	女	17岁	妇科门诊	血		未发送	ThCG	18.66	x1		2024-03-29 12:57:00	x1	1	人流术后	2				0.172166		4	1
3778	3505778300	2404601258	女	36岁	妇科门诊	血		未发送	ThCG	<5.03	x1		2024-04-23 16:25:00	x1	1	异常子宫出血	2				0.172183		4	1
5584	3589611000	2407452432	女	34岁	妇科门诊	血		未发送	ThCG	<5.03	x1		2024-07-06 12:25:00	x1	1	异常子宫出血	2				0.172344		4	1
8709	3526247400	2405501900	女	NULL	宫颈病治疗中心	血		未发送	ThCG	<5.03	x1		2024-05-13 17:26:00	x1	1	异常子宫出血	2				0.172651		4	1
2437	3460980400	2403502851	女	23岁	妇科门诊	血		未发送	ThCG	<5.03	x1		2024-03-14 14:35:00	x1	1	多囊卵巢综合征	2				0.172806		4	1
9476	3601766200	2407542656	女	NULL	宫颈病治疗中心	血		未发送	ThCG	<5.03	x1		2024-07-16 13:15:00	x1	1	异常子宫出血	2				0.172955		4	1
1731	3430454700	2402549376	女	29岁	妇科门诊	血		未发送	ThCG	<5.03	x1		2024-02-20 09:51:00	x1	1	月经不规则	2				0.173147		4	1
5485	3584113500	2407411531	女	38岁	人流与产后复查门诊	血		未发送	ThCG	6341.17	x200	200	2024-07-02 11:36:00	x1	0	早期人工流产	2				0.173214		4	1
6551	3635365900	2408516664	女	7岁	儿童保健门诊	血		未发送	ThCG	<5.03	x1		2024-08-15 17:17:00	x1	1	性早熟	2				0.173659		4	1
4806	3548998500	2406410617	女	29岁	妇科门诊	血		未发送	ThCG	<5.03	x1		2024-06-03 10:38:00	x1	1	月经不规则	2				0.173886		4	1
5281	3573559200	2406589919	女	7岁	儿童保健门诊	血		未发送	ThCG	<5.03	x1		2024-06-24 13:12:00	x1	1	性早熟	2				0.174526		4	1
6032	3611132800	2407627453	女	20岁	妇科门诊	血		未发送	ThCG	<5.03	x1		2024-07-24 16:43:00	x1	1	高泌乳素血症	2				0.175023		4	1
7555	3436785700	2402597680	女	NULL	宫颈病治疗中心	血		未发送	ThCG	287.74	x1		2024-02-23 14:53:00	x1	1	自然流产	2				0.175096		4	1
1971	3439118500	24019138	女	37岁	妇科一病区	血		未发送	ThCG	<5.03	x1		2024-02-26 12:58:00	x1	1	子宫内膜异位	2				0.175373		4	1
6359	3627721100	2408456350	女	31岁	妇科门诊	血		未发送	ThCG	<5.03	x1		2024-08-08 18:00:00	x1	1	性交后出血	2				0.175522		4	1
1284	3414447000	2402420129	女	34岁	优生遗传与不孕门诊	血		未发送	ThCG	<5.03	x1		2024-02-04 13:31:00	x1	1	生育检验	2				0.17562		4	1
2024	3442747200	2402642774	女	41岁	妇科门诊	血		未发送	ThCG	<5.03	x1		2024-02-28 13:38:00	x1	1	月经不规则	2				0.175623		4	1
4237	3520773900	2405464695	女	34岁	妇科门诊	血		未发送	ThCG	<5.03	x1		2024-05-09 09:24:00	x1	1	异常子宫出血	2				0.17583		4	1
3820	3507559200	2404623438	女	29岁	妇科门诊	血		未发送	ThCG	<5.03	x1		2024-04-25 12:03:00	x1	1	月经紊乱	2				0.175995		4	1
2677	3469267700	2403580562	女	38岁	妇科门诊	血		未发送	ThCG	<5.03	x1		2024-03-21 12:57:00	x1	1	阴道出血	2				0.176237		4	1
3109	3481054900	2404401627	女	26岁	急诊一部	血		未发送	ThCG	152.05	x5	5	2024-04-01 11:29:00	x1	0	腹痛	2				0.176295		4	1
9502	3604849700	2407539647	女	NULL	宫颈病治疗中心	血		未发送	ThCG	<5.03	x1		2024-07-19 10:16:00	x1	1	人流术后	2				0.176687		4	1
4532	3535696800	2405576176	女	37岁	妇科门诊	血		未发送	ThCG	<5.03	x1		2024-05-21 14:31:00	x1	1	宫腔占位	2				0.17682		4	1
7208	3409623700	2401633260	女	NULL	NULL	血		未发送	ThCG	<5.03	x1		2024-01-31 10:31:00	x1	1	卵巢无性细胞瘤	2				0.177003		4	1
9207	3574133000	2406590984	女	NULL	宫颈病治疗中心	血		未发送	ThCG	<5.03	x1		2024-06-24 11:55:00	x1	1	月经不规则	2				0.177095		4	1
8037	3472043900	2403607184	女	NULL	河东全科医学科门诊	血		未发送	ThCG	12256.7	x200	200	2024-03-24 10:29:00	x1	0	健康查体	2				0.177502		4	1
1841	3435543000	2402582590	女	48岁	妇科门诊	血		未发送	ThCG	<5.03	x1		2024-02-22 17:51:00	x1	1	异常子宫出血	2				0.177631		4	1
5169	3567422700	2406513185	女	51岁	妇科门诊	血		未发送	ThCG	<5.03	x1		2024-06-18 13:15:00	x1	1	宫颈人乳头瘤病毒感染	2				0.177748		4	1
2141	3448077900	2403409167	女	23岁	人流与产后复查门诊	血		未发送	ThCG	<5.03	x1		2024-03-04 12:53:00	x1	1	人流术后	2				0.177978		4	1
9621	3616340600	2407657806	女	NULL	宫颈病治疗中心	血		未发送	ThCG	<5.03	x1		2024-07-29 14:53:00	x1	1	子宫脱垂III期	2				0.178229		4	1
2292	3454541800	2403473388	女	31岁	妇科门诊	血		未发送	ThCG	88.29	x1		2024-03-09 13:06:00	x1	1	妇科检查	2				0.178497		4	1
4933	3556146100	2406460898	女	40岁	妇科门诊	血		未发送	ThCG	<5.03	x1		2024-06-08 12:11:00	x1	1	月经不规则	2				0.178863		4	1
3817	3507140300	2404615882	女	41岁	妇科门诊	血		未发送	ThCG	<5.03	x1		2024-04-25 11:00:00	x1	1	月经紊乱	2				0.179424		4	1
7027	3393493200	2401539149	女	NULL	NULL	血		未发送	ThCG	<5.03	x1		2024-01-17 15:53:00	x1	1	月经不规则	2				0.179847		4	1
4632	3540462100	2405604735	女	31岁	妇科门诊	血		未发送	ThCG	<5.03	x1		2024-05-26 10:18:00	x1	1	性交后出血	2				0.180021		4	1
9626	3616454600	2407661441	女	NULL	宫颈病治疗中心	血		未发送	ThCG	<5.03	x1		2024-07-29 17:10:00	x1	1	异常子宫出血	2				0.180137		4	1
8376	3500090700	2404545561	女	NULL	宫颈病治疗中心	血		未发送	ThCG	<5.03	x1		2024-04-18 11:01:00	x1	1	月经不规则	2				0.180299		4	1
6361	3627750500	2408457721	女	43岁	妇科门诊	血		未发送	ThCG	<5.03	x1		2024-08-08 17:51:00	x1	1	阴道炎	2				0.180351		4	1
2951	3476845600	24031875	女	34岁	妇科一病区	血		未发送	ThCG	<5.03	x1		2024-03-28 10:35:00	x1	1	盆腔包块	2				0.180386		4	1
8770	3531180600	2405544982	女	NULL	河东普通产科门诊	血		未发送	ThCG	<5.03	x1		2024-05-17 11:55:00	x1	1	多囊卵巢综合征	2				0.180656		4	1
3974	3503850800	2404581053	女	31岁	羊水穿刺门诊	血		未发送	ThCG	<5.03	x1		2024-04-29 18:08:00	x1	1	自然流产	2				0.180885		4	1
3849	3508095200	2404619533	女	33岁	妇科门诊	血		未发送	ThCG	<5.03	x1		2024-04-25 13:26:00	x1	1	月经紊乱	2				0.180952		4	1
5093	3563803900	2406471806	女	46岁	妇科门诊	血		未发送	ThCG	<5.03	x1		2024-06-15 10:47:00	x1	1	阴道出血	2				0.181023		4	1
1502	3422849400	2402488491	女	27岁	高危产科门诊	血		未发送	ThCG	198.93	x1		2024-02-13 17:43:00	x1	1	人流术后	2				0.181507		4	1
6593	3637569200	2408541094	女	31岁	优生遗传与不孕门诊	血		未发送	ThCG	<5.03	x1		2024-08-18 11:34:00	x1	1	女性不孕症	2				0.18179		4	1
1986	3439963600	2402622715	女	33岁	妇科门诊	血		未发送	ThCG	<5.03	x1		2024-02-26 16:39:00	x1	1	月经不规则	2				0.182167		4	1
2506	3463222500	2403537662	女	33岁	妇科门诊	血		未发送	ThCG	<5.03	x1		2024-03-16 13:38:00	x1	1	月经紊乱	2				0.182618		4	1
8134	3478961400	2403650315	女	NULL	宫颈病治疗中心	血		未发送	ThCG	<5.03	x1		2024-03-29 14:44:00	x1	1	月经紊乱	2				0.182841		4	1
548	3390991500	24005147	女	35岁	NULL	血		未发送	ThCG	<5.03	x1		2024-01-15 21:30:00	x1	1	室性心动过速	2				0.183029		4	1
6180	3619664600	2407685939	女	25岁	妇科门诊	血		未发送	ThCG	9472.31	x200	200	2024-08-01 11:49:00	x1	0	月经不规则	2				0.183112		4	1
4780	3547613900	2405671894	女	28岁	妇科门诊	血		未发送	ThCG	<5.03	x1		2024-05-31 17:50:00	x1	1	阴道出血	2				0.183199		4	1
6920	3382319200	2401463948	女	NULL	NULL	血		未发送	ThCG	<5.03	x1		2024-01-08 15:59:00	x1	1	健康查体	2				0.18333		4	1
6603	3637855100	2408548573	女	23岁	妇科门诊	血		未发送	ThCG	12492.7	x200	200	2024-08-19 10:26:00	x1	0	先兆流产	2				0.183524		4	1
5730	3596175000	2407497404	女	43岁	妇科门诊	血		未发送	ThCG	<5.03	x1		2024-07-11 17:52:00	x1	1	月经不规则	2				0.183653		4	1
807	3399491700	24008607	女	38岁	NULL	血		未发送	ThCG	<5.03	x1		2024-01-23 10:44:00	x1	1	子宫肌瘤	2				0.183683		4	1
8724	3527513800	2405500185	女	NULL	宫颈病治疗中心	血		未发送	ThCG	<5.03	x1		2024-05-14 15:35:00	x1	1	阴道炎	2				0.183814		4	1
3670	3502245600	2404577007	女	37岁	妇科门诊	血		未发送	ThCG	<5.03	x1		2024-04-20 12:07:00	x1	1	卵巢早衰	2				0.183912		4	1
1092	3408349800	2401594860	女	29岁	NULL	血		未发送	ThCG	38.62	x1		2024-01-30 11:44:00	x1	1	人流术后	2				0.184672		4	1
4818	3549868400	2406411234	女	27岁	妇科门诊	血		未发送	ThCG	<5.03	x1		2024-06-03 13:16:00	x1	1	腹痛	2				0.184746		4	1
4868	3552371700	2406428499	女	33岁	妇科门诊	血		未发送	ThCG	<5.03	x1		2024-06-05 12:04:00	x1	1	宫颈人乳头瘤病毒感染	2				0.184801		4	1
8095	3476457900	2403640564	女	NULL	河东普通产科门诊	血		未发送	ThCG	<5.03	x1		2024-03-27 13:16:00	x1	1	健康查体	2				0.184906		4	1
5218	3570482500	2406545057	女	53岁	妇科门诊	血		未发送	ThCG	<5.03	x1		2024-06-20 14:22:00	x1	1	下腹痛	2				0.185258		4	1
2880	3475072400	2403625075	男	11岁	儿童保健门诊	血		未发送	ThCG	<5.03	x1		2024-03-26 13:11:00	x1	1	儿童常规健康检查	2				0.185272		4	1
8898	3542537900	2405593909	女	NULL	宫颈病治疗中心	血		未发送	ThCG	<5.03	x1		2024-05-27 16:36:00	x1	1	异常子宫出血	2				0.185579		4	1
9047	3555495100	2406458018	女	NULL	河东普通产科门诊	血		未发送	ThCG	420.05	x1		2024-06-07 14:22:00	x1	1	异常子宫出血	2				0.185628		4	1
1848	3435697700	24019917	女	48岁	妇科一病区	血		未发送	ThCG	<5.03	x1		2024-02-23 10:28:00	x1	1	阴道前后壁脱垂	2				0.186012		4	1
4327	3524767900	2405495775	女	42岁	妇科门诊	血		未发送	ThCG	<5.03	x1		2024-05-13 12:06:00	x1	1	月经不规则	2				0.186434		4	1
3034	3479059100	2403659507	女	28岁	人流与产后复查门诊	血		未发送	ThCG	8.85	x1		2024-03-29 18:18:00	x1	1	人流术后	2				0.186805		4	1
5036	3559705700	2406481794	女	20岁	内分泌代谢病科门诊	血		未发送	ThCG	<5.03	x1		2024-06-12 10:51:00	x1	1	月经不规则	2				0.187087		4	1
1161	3410432200	2401664599	女	43岁	NULL	血		未发送	ThCG	<5.03	x1		2024-01-31 17:34:00	x1	1	妇科检查	2				0.187213		4	1
604	3392594400	2401533248	女	34岁	NULL	血		未发送	ThCG	<5.03	x1		2024-01-17 10:48:00	x1	1	妇科检查	2				0.187266		4	1
9414	3595958100	2407492892	女	NULL	宫颈病治疗中心	血		未发送	ThCG	1536.58	x200	200	2024-07-11 13:30:00	x1	0	月经不规则	2				0.187643		4	1
6408	3629274900	2408474324	女	32岁	妇科门诊	血		未发送	ThCG	<5.03	x1		2024-08-10 12:44:00	x1	1	异常子宫出血	2				0.187823		4	1
6914	3381919600	2401461107	女	NULL	NULL	血		未发送	ThCG	<5.03	x1		2024-01-08 12:20:00	x1	1	社区获得性肺炎，非重症	2				0.187847		4	1
892	3401763400	2401599164	男	8岁	NULL	血		未发送	ThCG	<5.03	x1		2024-01-24 13:45:00	x1	1	小阴茎	2				0.18823		4	1
1457	3420090100	2402462720	女	11岁	儿童保健门诊	血		未发送	ThCG	<5.03	x1		2024-02-09 13:18:00	x1	1	青春期发育状态	2				0.188326		4	1
3255	3484932100	2404429684	女	28岁	妇科门诊	血		未发送	ThCG	<5.03	x1		2024-04-04 12:34:00	x1	1	阴道出血	2				0.188397		4	1
7416	3425832100	2402518613	女	NULL	妇科门诊	血		未发送	ThCG	<5.03	x1		2024-02-17 10:08:00	x1	1	异常子宫出血	2				0.188601		4	1
6956	3385705200	2401013315	女	NULL	NULL	血		未发送	ThCG	<5.03	x1		2024-01-11 11:37:00	x1	1	胫骨平台骨折	2				0.189334		4	1
839	3400395500	2401586783	女	34岁	NULL	血		未发送	ThCG	5.99	x1		2024-01-23 13:46:00	x1	1	人流术后	2				0.189383		4	1
2937	3476470800	2403637901	女	31岁	优生遗传与不孕门诊	血		未发送	ThCG	10.65	x1		2024-03-27 14:12:00	x1	1	自然流产	2				0.189452		4	1
7406	3424263900	2402492977	女	NULL	河东乳腺甲状腺外科门诊	血		未发送	ThCG	57.31	x1		2024-02-15 11:46:00	x1	1	甲状腺癌术后	2				0.189482		4	1
8541	3512597600	2404666118	女	NULL	河东中西医结合科门诊	血		未发送	ThCG	<5.03	x1		2024-04-30 10:43:00	x1	1	健康查体	2				0.189506		4	1
4935	3555978300	2406449011	女	9岁	儿童保健门诊	血		未发送	ThCG	<5.03	x1		2024-06-08 13:08:00	x1	1	性早熟	2				0.190062		4	1
7124	3401685200	2401040001	女	NULL	NULL	血		未发送	ThCG	<5.03	x1		2024-01-25 12:57:00	x1	1	胫骨平台骨折	2				0.190298		4	1
303	3383103400	2401436298	女	43岁	NULL	血		未发送	ThCG	<5.03	x1		2024-01-09 12:35:00	x1	1	乳腺癌术后	2				0.190447		4	1
6432	3629997800	2408484657	女	21岁	妇科门诊	血		未发送	ThCG	<5.03	x1		2024-08-11 14:01:00	x1	1	月经不规则	2				0.190814		4	1
6556	3635957200	2408528663	女	30岁	人流与产后复查门诊	血		未发送	ThCG	53.43	x1		2024-08-16 11:27:00	x1	1	人流术后	2				0.191186		4	1
5137	3564935900	2406534579	女	36岁	优生遗传与不孕门诊	血		未发送	ThCG	<5.03	x1		2024-06-17 10:55:00	x1	1	女性不孕症	2				0.191374		4	1
3210	3483754500	2404414735	女	38岁	妇科门诊	血		未发送	ThCG	<5.03	x1		2024-04-03 11:27:00	x1	1	阴道出血	2				0.191503		4	1
7493	3432221900	2402544131	女	NULL	宫颈病治疗中心	血		未发送	ThCG	<5.03	x1		2024-02-20 14:29:00	x1	1	人流术后	2				0.191781		4	1
2853	3473869900	2403615303	女	48岁	妇科门诊	血		未发送	ThCG	<5.03	x1		2024-03-26 09:50:00	x1	1	月经紊乱	2				0.192278		4	1
5850	3602478300	2407555604	女	30岁	妇科门诊	血		未发送	ThCG	<5.03	x1		2024-07-17 11:50:00	x1	1	月经不规则	2				0.192332		4	1
7918	3462527700	2403532500	女	NULL	宫颈病治疗中心	血		未发送	ThCG	2885.82	x200	200	2024-03-15 16:15:00	x1	0	早期人工流产	2				0.192865		4	1
1685	3428508300	2402524640	女	36岁	妇科门诊	血		未发送	ThCG	<5.03	x1		2024-02-18 17:03:00	x1	1	经期延长	2				0.193032		4	1
35	3374576500	2312623164	女	33岁	NULL	血		未发送	ThCG	<5.03	x1		2024-01-02 11:31:00	x1	1	卵巢恶性肿瘤	2				0.193493		4	1
2696	3469468800	2403584010	女	40岁	妇科门诊	血		未发送	ThCG	<5.03	x1		2024-03-21 14:20:00	x1	1	阴道炎	2				0.1936		4	1
8192	3484043400	2404416461	女	NULL	宫颈病治疗中心	血		未发送	ThCG	<5.03	x1		2024-04-03 11:56:00	x1	1	月经紊乱	2				0.193661		4	1
4842	3550409500	2406409310	女	23岁	妇科门诊	血		未发送	ThCG	<5.03	x1		2024-06-03 16:30:00	x1	1	月经不规则	2				0.193737		4	1
2931	3476062600	2403606397	女	7岁	儿童保健门诊	血		未发送	ThCG	<5.03	x1		2024-03-27 13:16:00	x1	1	乳房早发育	2				0.193817		4	1
1114	3408561800	24011543	女	46岁	NULL	血		未发送	ThCG	<5.03	x1		2024-01-30 12:34:00	x1	1	盆腔包块	2				0.193867		4	1
437	3387368100	2401496024	女	35岁	NULL	血		未发送	ThCG	<5.03	x1		2024-01-12 14:34:00	x1	1	月经紊乱	2				0.193892		4	1
8091	3476279400	2403623465	女	NULL	河东普通产科门诊	血		未发送	ThCG	<5.03	x1		2024-03-27 12:17:00	x1	1	健康查体	2				0.193942		4	1
2429	3460711400	2403507288	女	24岁	妇科门诊	血		未发送	ThCG	29460.3	x200	200	2024-03-14 13:05:00	x1	0	多囊卵巢综合征	2				0.194003		4	1
3348	3488533300	2404461900	女	24岁	妇科门诊	血		未发送	ThCG	31.81	x1		2024-04-08 13:01:00	x1	1	先兆流产	2				0.19408		4	1
8349	3498276400	2404543924	女	NULL	河东消化内科门诊	血		未发送	ThCG	<5.03	x1		2024-04-16 16:47:00	x1	1	胃食管反流	2				0.194262		4	1
3769	3505456400	2404601887	女	22岁	妇科门诊	血		未发送	ThCG	<5.03	x1		2024-04-23 12:56:00	x1	1	异常子宫出血	2				0.19508		4	1
4264	3521901800	2405471276	女	42岁	人流与产后复查门诊	血		未发送	ThCG	192.62	x1		2024-05-09 14:30:00	x1	1	早期人工流产	2				0.195376		4	1
5247	3572220300	2406570002	女	39岁	妇科门诊	血		未发送	ThCG	<5.03	x1		2024-06-22 10:56:00	x1	1	月经紊乱	2				0.195484			0
2282	3453994300	2403463987	女	28岁	妇科门诊	血		未发送	ThCG	<5.03	x1		2024-03-08 14:17:00	x1	1	异常子宫出血	2				0.195502			0
1891	3436598700	2402590551	女	25岁	妇科门诊	血		未发送	ThCG	<5.03	x1		2024-02-23 13:46:00	x1	1	月经紊乱	2				0.195511			0
7364	3419344500	2402462210	女	NULL	宫颈病治疗中心	血		未发送	ThCG	<5.03	x1		2024-02-08 12:47:00	x1	1	月经不规则	2				0.195605			0
9307	3584559100	2406668521	女	NULL	宫颈病治疗中心	血		未发送	ThCG	<5.03	x1		2024-07-02 11:50:00	x1	1	咨询	2				0.19568			0
5875	3604535300	2407571903	女	27岁	妇科门诊	血		未发送	ThCG	<5.03	x1		2024-07-18 18:40:00	x1	1	阴道炎	2				0.196209			0
5862	3603246500	2407559952	男	11岁	儿童保健门诊	血		未发送	ThCG	<5.03	x1		2024-07-17 18:07:00	x1	1	健康查体	2				0.196431			0
133	3377714800	2401005887	女	48岁	NULL	血		未发送	ThCG	<5.03	x1		2024-01-04 12:17:00	x1	1	胸壁继发恶性肿瘤	2				0.196694			0
1509	3423160700	2402492515	女	28岁	妇科门诊	血		未发送	ThCG	<5.03	x1		2024-02-14 12:32:00	x1	1	异常子宫出血	2				0.197129			0
7391	3421199200	2402474532	女	NULL	河东全科医学科门诊	血		未发送	ThCG	<5.03	x1		2024-02-11 15:40:00	x1	1	一般性检查，其他的	2				0.197194			0
9306	3584574000	2407409888	女	NULL	河东内分泌代谢病科门诊	血		未发送	ThCG	191.2	x1		2024-07-02 11:47:00	x1	1	甲状腺功能减退症	2				0.19725			0
9448	3598795100	2407529199	女	NULL	急诊一部	血		未发送	ThCG	<5.03	x1		2024-07-14 12:53:00	x1	1	腹痛	2				0.19727			0
4098	3516037900	2405420513	女	38岁	康复院区神经康复门诊	血		未发送	ThCG	<5.03	x1		2024-05-05 11:32:00	x1	1	健康查体	2				0.19729			0
9333	3587660100	2407438530	女	NULL	急诊二部	血		未发送	ThCG	<5.03	x1		2024-07-04 13:56:00	x1	1	头晕	2				0.197428			0
3293	3486321900	2404445260	女	29岁	妇科门诊	血		未发送	ThCG	25.26	x1		2024-04-06 13:24:00	x1	1	妇科检查	2				0.197813			0
4298	3524119800	2405490125	女	29岁	妇科门诊	血		未发送	ThCG	<5.03	x1		2024-05-11 16:36:00	x1	1	月经紊乱	2				0.198041			0
5292	3574824200	2406609349	女	34岁	妇科门诊	血		未发送	ThCG	<5.03	x1		2024-06-25 09:49:00	x1	1	阴道出血	2				0.198062			0
226	3380556800	2401451823	女	31岁	NULL	血		未发送	ThCG	111.31	x1		2024-01-07 11:27:00	x1	1	妇科检查	2				0.198069			0
1393	3417405800	2402446554	女	25岁	妇科门诊	血		未发送	ThCG	<5.03	x1		2024-02-06 14:33:00	x1	1	月经紊乱	2				0.198183			0
5060	3560947000	24055823	女	78岁	神经中心一病区	血		未发送	ThCG	<5.03	x1		2024-06-13 09:53:00	x1	1	鞍区肿物	2				0.198342			0
1838	3435574200	2402590083	女	13岁	妇科门诊	血		未发送	ThCG	<5.03	x1		2024-02-22 18:27:00	x1	1	月经紊乱	2				0.198373			0
8583	3517174700	2405419628	女	NULL	宫颈病治疗中心	血		未发送	ThCG	<5.03	x1		2024-05-06 12:03:00	x1	1	月经不规则	2				0.198417			0
7825	3455617900	2403483245	女	NULL	急诊二部	血		未发送	ThCG	<5.03	x1		2024-03-10 15:01:00	x1	1	健康查体	2				0.198504			0
4458	3532782800	2405557138	女	28岁	妇科门诊	血		未发送	ThCG	<5.03	x1		2024-05-19 12:22:00	x1	1	月经紊乱	2				0.198642			0
5809	3599997000	2407530259	女	49岁	妇科门诊	血		未发送	ThCG	<5.03	x1		2024-07-15 13:48:00	x1	1	子宫肌瘤	2				0.198678			0
7345	3418569400	2402455822	女	NULL	河东中西医结合科特需门诊	血		未发送	ThCG	<5.03	x1		2024-02-07 14:02:00	x1	1	月经不规则	2				0.198689			0
7960	3466591300	2403556050	女	NULL	宫颈病治疗中心	血		未发送	ThCG	<5.03	x1		2024-03-19 12:32:00	x1	1	难免性流产	2				0.198742			0
3064	3479649000	2403055046	女	9岁	儿童内分泌遗传代谢门诊	血		未发送	ThCG	<5.03	x1		2024-03-30 13:24:00	x1	1	青春期发育状态	2				0.198806			0
6887	3378189400	2401428784	女	NULL	NULL	血		未发送	ThCG	<5.03	x1		2024-01-04 15:07:00	x1	1	异常子宫出血	2				0.199028			0
103	3376271500	2401412238	女	36岁	NULL	血		未发送	ThCG	<5.03	x1		2024-01-03 12:54:00	x1	1	月经不规则	2				0.199044			0
6293	3624818000	2408441311	男	18岁	乳腺甲状腺外科门诊	血		未发送	ThCG	<5.03	x1		2024-08-06 11:57:00	x1	1	男性乳腺发育症	2				0.199204			0
5340	3577534000	2406615961	男	12岁	小儿外科门诊	血		未发送	ThCG	<5.03	x1		2024-06-26 16:46:00	x1	1	阴茎发育不全	2				0.199218			0
6559	3636239900	2408530590	女	26岁	优生遗传与不孕门诊	血		未发送	ThCG	<5.03	x1		2024-08-16 12:39:00	x1	1	多囊卵巢综合征	2				0.199537			0
8673	3523960200	2405480128	女	NULL	河东普通产科门诊	血		未发送	ThCG	<5.03	x1		2024-05-11 12:54:00	x1	1	健康查体	2				0.199584			0
9324	3586295700	2407408722	女	NULL	河东普通产科门诊	血		未发送	ThCG	<5.03	x1		2024-07-03 15:19:00	x1	1	健康查体	2				0.199917			0
758	3398136800	2401571616	女	40岁	NULL	血		未发送	ThCG	<5.03	x1		2024-01-22 11:55:00	x1	1	月经紊乱	2				0.200277			0
8593	3517977500	2405436030	女	NULL	宫颈病治疗中心	血		未发送	ThCG	<5.03	x1		2024-05-06 17:04:00	x1	1	异常子宫出血	2				0.200483			0
2732	3470521300	2403591098	女	29岁	人流与产后复查门诊	血		未发送	ThCG	123395	x200	200	2024-03-22 13:49:00	x1	0	早期人工流产	2				0.200587			0
7083	3399229200	2401579637	女	NULL	NULL	血		未发送	ThCG	<5.03	x1		2024-01-22 15:13:00	x1	1	月经不规则	2				0.200881			0
5711	3595529300	2407495399	女	39岁	妇科门诊	血		未发送	ThCG	<5.03	x1		2024-07-11 12:16:00	x1	1	宫颈人乳头瘤病毒感染	2				0.201021			0
2120	3446904900	2403413806	女	25岁	妇科门诊	血		未发送	ThCG	<5.03	x1		2024-03-03 14:31:00	x1	1	多囊卵巢综合征	2				0.201305			0
8071	3474550700	2403618513	女	NULL	宫颈病治疗中心	血		未发送	ThCG	19.76	x1		2024-03-26 10:57:00	x1	1	人工流产后随诊检查	2				0.201646			0
9648	3618211700	2407683489	女	NULL	宫颈病治疗中心	血		未发送	ThCG	<5.03	x1		2024-07-31 10:31:00	x1	1	异常子宫出血	2				0.201653			0
1692	3429349600	2402540548	女	46岁	妇科门诊	血		未发送	ThCG	<5.03	x1		2024-02-19 11:55:00	x1	1	月经紊乱	2				0.20188			0
2436	3461018100	2403516862	女	45岁	妇科门诊	血		未发送	ThCG	<5.03	x1		2024-03-14 13:10:00	x1	1	子宫肌瘤	2				0.201912			0
7115	3402100300	2401602988	女	NULL	NULL	血		未发送	ThCG	<5.03	x1		2024-01-24 16:58:00	x1	1	腹痛	2				0.202077			0
5926	3606172500	2407579441	女	35岁	妇科门诊	血		未发送	ThCG	<5.03	x1		2024-07-20 12:22:00	x1	1	妇科检查	2				0.202199			0
2252	3452839500	2403458044	女	36岁	妇科门诊	血		未发送	ThCG	170115	x200	200	2024-03-07 14:43:00	x1	0	异常子宫出血	2				0.20223			0
3239	3484107800	2404420228	女	33岁	妇科门诊	血		未发送	ThCG	<5.03	x1		2024-04-03 13:32:00	x1	1	妇科检查	2				0.202302			0
8059	3473737200	2403610330	女	NULL	宫颈病治疗中心	血		未发送	ThCG	<5.03	x1		2024-03-25 14:03:00	x1	1	异常子宫出血	2				0.202411			0
710	3396113800	2401540325	女	11岁	NULL	血		未发送	ThCG	<5.03	x1		2024-01-19 16:37:00	x1	1	青春期发育状态	2				0.202443			0
167	3378812000	2401424199	女	24岁	NULL	血		未发送	ThCG	128.71	x1		2024-01-05 11:25:00	x1	1	人流术后	2				0.20268			0
7741	3450226200	2403423143	女	NULL	宫颈病治疗中心	血		未发送	ThCG	<5.03	x1		2024-03-05 15:10:00	x1	1	异常子宫出血	2				0.203159			0
3207	3483795900	2404418985	女	30岁	妇科门诊	血		未发送	ThCG	<5.03	x1		2024-04-03 11:24:00	x1	1	妇科检查	2				0.203209			0
7267	3413791800	2402417556	女	NULL	河东耳鼻咽喉科门诊	血		未发送	ThCG	<5.03	x1		2024-02-03 12:25:00	x1	1	眩晕	2				0.20341			0
8807	3534526900	2405560609	女	NULL	宫颈病治疗中心	血		未发送	ThCG	<5.03	x1		2024-05-20 17:19:00	x1	1	乳腺癌术后	2				0.203481			0
5654	3592484000	2407462682	女	41岁	乳腺甲状腺外科门诊	血		未发送	ThCG	<5.03	x1		2024-07-09 10:44:00	x1	1	乳房恶性肿瘤个人史	2				0.203692			0
2180	3449426000	2403436258	男	52岁	乳腺甲状腺外科门诊	血		未发送	ThCG	<5.03	x1		2024-03-05 11:46:00	x1	1	男性乳腺发育症	2				0.203988			0
4814	3549404300	2405068254	女	48岁	乳腺甲状腺外科门诊	血		未发送	ThCG	<5.03	x1		2024-06-03 12:01:00	x1	1	胸壁继发恶性肿瘤	2				0.204317			0
5904	3604381500	2407571466	女	6岁	儿童保健门诊	血		未发送	ThCG	<5.03	x1		2024-07-19 13:50:00	x1	1	肥胖	2				0.204746			0
3793	3506787500	2404613692	女	28岁	人流与产后复查门诊	血		未发送	ThCG	130.09	x1		2024-04-24 12:28:00	x1	1	人流术后	2				0.204929			0
7033	3393950600	2401528939	女	NULL	NULL	血		未发送	ThCG	<5.03	x1		2024-01-18 10:33:00	x1	1	月经紊乱	2				0.204993			0
1643	3427325600	2402477505	女	7岁	儿童保健门诊	血		未发送	ThCG	<5.03	x1		2024-02-18 16:16:00	x1	1	中枢性性早熟	2				0.205119			0
1608	3426220600	2402513388	女	46岁	妇科门诊	血		未发送	ThCG	<5.03	x1		2024-02-17 13:34:00	x1	1	妇科检查	2				0.205163			0
7353	3418752300	2402456823	女	NULL	河东普通产科门诊	血		未发送	ThCG	<5.03	x1		2024-02-07 17:46:00	x1	1	健康查体	2				0.205367			0
4153	3518683500	2405443339	女	25岁	人流与产后复查门诊	血		未发送	ThCG	10.64	x1		2024-05-07 12:06:00	x1	1	人流术后	2				0.205651			0
7740	3450144600	2403424551	女	NULL	宫颈病治疗中心	血		未发送	ThCG	5.54	x1		2024-03-05 14:32:00	x1	1	自然流产	2				0.205728			0
1769	3432391500	2402541256	女	30岁	妇科门诊	血		未发送	ThCG	<5.03	x1		2024-02-20 18:58:00	x1	1	月经紊乱	2				0.205786			0
8550	3513110700	2404662774	女	NULL	宫颈病治疗中心	血		未发送	ThCG	<5.03	x1		2024-04-30 14:17:00	x1	1	月经不规则	2				0.20626			0
3910	3510107500	2404644412	女	25岁	妇科门诊	血		未发送	ThCG	<5.03	x1		2024-04-28 10:32:00	x1	1	月经紊乱	2				0.206929			0
7325	3417739000	2402011373	女	NULL	宫颈病治疗中心	血		未发送	ThCG	111.58	x1		2024-02-06 17:55:00	x1	1	人流术后	2				0.206944			0
2935	3476458800	2403638616	女	46岁	妇科门诊	血		未发送	ThCG	<5.03	x1		2024-03-27 14:42:00	x1	1	妇科检查	2				0.206993			0
7519	3433741900	2402568840	女	NULL	河东普通产科门诊	血		未发送	ThCG	68448.8	x200	200	2024-02-21 13:33:00	x1	0	胎停育	2				0.207226			0
4683	3542110000	2405627357	女	23岁	妇科门诊	血		未发送	ThCG	<5.03	x1		2024-05-27 14:07:00	x1	1	子宫纵隔	2				0.207606			0
4356	3526257600	2405508282	女	28岁	妇科门诊	血		未发送	ThCG	<5.03	x1		2024-05-13 18:53:00	x1	1	月经紊乱	2				0.207787			0
2485	3462647600	24027684	女	51岁	妇科一病区	血		未发送	ThCG	<5.03	x1		2024-03-16 10:32:00	x1	1	子宫肌瘤	2				0.207867			0
775	3398159800	24006089	女	17岁	NULL	血		未发送	ThCG	<5.03	x1		2024-01-22 12:47:00	x1	1	盆腔包块畸胎瘤	2				0.208039			0
4332	3525312000	2405481601	女	24岁	内分泌代谢病科门诊	血		未发送	ThCG	<5.03	x1		2024-05-13 12:23:00	x1	1	一般性检查，其他的	2				0.208424			0
7129	3403284600	2401608046	女	NULL	NULL	血		未发送	ThCG	<5.03	x1		2024-01-25 14:56:00	x1	1	急性支气管炎	2				0.208999			0
1259	3413179400	2401636566	女	8岁	儿童保健门诊	血		未发送	ThCG	<5.03	x1		2024-02-03 10:54:00	x1	1	青春期发育状态	2				0.209262			0
2322	3455301700	2403480048	女	41岁	妇科门诊	血		未发送	ThCG	<5.03	x1		2024-03-10 12:35:00	x1	1	阴道出血	2				0.209526			0
1632	3427485600	24005562	女	38岁	妇科一病区	血		未发送	ThCG	<5.03	x1		2024-02-18 15:08:00	x1	1	盆腔包块	2				0.209647			0
5643	3591987700	24064223	女	47岁	妇科一病区	血		未发送	ThCG	<5.03	x1		2024-07-08 16:34:00	x1	1	宫腔占位	2				0.210363			0
707	3395967000	24007485	女	44岁	NULL	血		未发送	ThCG	<5.03	x1		2024-01-19 14:31:00	x1	1	子宫肌瘤	2				0.210611			0
4655	3541092300	2405622274	女	46岁	妇科门诊	血		未发送	ThCG	<5.03	x1		2024-05-27 10:26:00	x1	1	月经不规则	2				0.211119			0
7672	3445442400	2312493037	女	NULL	妇科门诊	血		未发送	ThCG	<5.03	x1		2024-03-01 12:49:00	x1	1	异常子宫出血	2				0.211153			0
501	3389573400	24004383	女	48岁	NULL	血		未发送	ThCG	<5.03	x1		2024-01-15 11:09:00	x1	1	子宫内膜息肉	2				0.211265			0
6881	3377485900	2401428209	女	NULL	NULL	血		未发送	ThCG	<5.03	x1		2024-01-04 10:17:00	x1	1	月经不规则	2				0.211419			0
2193	3449831400	2403424276	女	48岁	妇科门诊	血		未发送	ThCG	<5.03	x1		2024-03-05 12:53:00	x1	1	月经紊乱	2				0.21151			0
8433	3504542500	2404598047	女	NULL	宫颈病治疗中心	血		未发送	ThCG	<5.03	x1		2024-04-22 17:35:00	x1	1	月经紊乱	2				0.211555			0
3986	3512808100	24040189	女	66岁	神经中心一病区	血		未发送	ThCG	<5.03	x1		2024-04-30 13:10:00	x1	1	脑内出血	2				0.212211			0
1832	3435412000	2402580081	女	52岁	妇科门诊	血		未发送	ThCG	<5.03	x1		2024-02-22 15:49:00	x1	1	异常子宫出血	2				0.212217			0
107	3376331800	2401417434	女	42岁	NULL	血		未发送	ThCG	<5.03	x1		2024-01-03 12:49:00	x1	1	月经不规则	2				0.212387			0
4414	3529794000	2405533462	女	29岁	妇科门诊	血		未发送	ThCG	<5.03	x1		2024-05-16 12:50:00	x1	1	月经不规则	2				0.212618			0
1774	3432396200	2402528278	女	9岁	儿童保健门诊	血		未发送	ThCG	<5.03	x1		2024-02-21 11:04:00	x1	1	儿童常规健康检查	2				0.212828			0
6438	3630544100	2408458474	女	42岁	妇科门诊	血		未发送	ThCG	<5.03	x1		2024-08-12 13:18:00	x1	1	月经不规则	2				0.212876			0
9613	3615357700	2407643136	男	NULL	河东神经外科门诊	血		未发送	ThCG	<5.03	x1		2024-07-29 10:44:00	x1	1	生殖细胞瘤	2				0.213657			0
3955	3511406200	2404651898	女	39岁	优生遗传与不孕门诊	血		未发送	ThCG	<5.03	x1		2024-04-29 13:08:00	x1	1	生育检验	2				0.213773			0
7279	3414923900	2402428492	女	NULL	宫颈病治疗中心	血		未发送	ThCG	42.6	x1		2024-02-04 15:07:00	x1	1	人流术后	2				0.213911			0
5810	3600271100	2407536384	女	33岁	妇科门诊	血		未发送	ThCG	<5.03	x1		2024-07-15 14:51:00	x1	1	月经不规则	2				0.214038			0
2899	3475292200	2403631335	女	27岁	妇科门诊	血		未发送	ThCG	<5.03	x1		2024-03-26 16:40:00	x1	1	月经不规则	2				0.214129			0
3883	3509446600	2404057403	女	30岁	消化内科门诊	血		未发送	ThCG	5.57	x1		2024-04-27 11:16:00	x1	1	健康查体	2				0.214379			0
5342	3577868700	2406632863	女	38岁	急诊一部	血		未发送	ThCG	<5.03	x1		2024-06-27 07:50:00	x1	1	下腹痛	2				0.214903			0
1944	3438161400	2402608812	女	43岁	妇科门诊	血		未发送	ThCG	<5.03	x1		2024-02-25 12:33:00	x1	1	月经紊乱	2				0.214939			0
1239	3412873700	2402407045	女	31岁	NULL	血		未发送	ThCG	<5.03	x1		2024-02-02 13:30:00	x1	1	阴道出血	2				0.215042			0
739	3396317000	24007303	女	52岁	NULL	血		未发送	ThCG	<5.03	x1		2024-01-21 11:09:00	x1	1	宫颈高级别鳞状上皮内病变	2				0.215381			0
5020	3559052300	2406483406	女	21岁	妇科门诊	血		未发送	ThCG	<5.03	x1		2024-06-11 14:26:00	x1	1	葡萄胎术后	2				0.215524			0
1911	3437329200	2402604261	女	40岁	妇科门诊	血		未发送	ThCG	<5.03	x1		2024-02-24 11:38:00	x1	1	月经紊乱	2				0.216248			0
676	3394896800	24007210	女	37岁	NULL	血		未发送	ThCG	867.9	x100	100	2024-01-19 10:26:00	x1	0	子宫肌瘤	2				0.216331			0
1620	3426595800	2402512978	女	45岁	妇科门诊	血		未发送	ThCG	<5.03	x1		2024-02-17 15:31:00	x1	1	阴道炎	2				0.216602			0
3499	3495285200	2404521443	女	38岁	妇科门诊	血		未发送	ThCG	25.6	x1		2024-04-14 12:39:00	x1	1	腹痛	2				0.216807			0
2596	3466369900	2403547090	女	37岁	妇科门诊	血		未发送	ThCG	<5.03	x1		2024-03-19 13:07:00	x1	1	月经不规则	2				0.216955			0
5532	3586612600	24061335	女	51岁	肾内科病区	血		未发送	ThCG	<5.03	x1		2024-07-04 10:04:00	x1	1	慢性肾脏病，未特指	2				0.2174			0
5568	3588672700	2407436396	女	32岁	妇科门诊	血		未发送	ThCG	<5.03	x1		2024-07-05 12:47:00	x1	1	月经稀少	2				0.217444			0
5783	3599205300	2407492968	女	40岁	妇科门诊	血		未发送	ThCG	<5.03	x1		2024-07-15 10:47:00	x1	1	宫颈人乳头瘤病毒感染	2				0.217822			0
7610	3440742200	2402620274	女	NULL	宫颈病治疗中心	血		未发送	ThCG	<5.03	x1		2024-02-27 10:34:00	x1	1	阴道赘生物	2				0.217929			0
8316	3495963100	2404503778	女	NULL	宫颈病治疗中心	血		未发送	ThCG	<5.03	x1		2024-04-15 11:37:00	x1	1	月经不规则	2				0.218471			0
5915	3606084800	2407564065	女	39岁	妇科门诊	血		未发送	ThCG	<5.03	x1		2024-07-20 11:27:00	x1	1	异常子宫出血	2				0.218611			0
8430	3504404800	2404596823	女	NULL	宫颈病治疗中心	血		未发送	ThCG	<5.03	x1		2024-04-22 15:02:00	x1	1	月经不规则	2				0.218822			0
5815	3600518000	2407542374	女	28岁	妇科门诊	血		未发送	ThCG	<5.03	x1		2024-07-16 11:13:00	x1	1	月经不规则	2				0.218928			0
1135	3409601900	24011700	女	32岁	NULL	血		未发送	ThCG	<5.03	x1		2024-01-31 11:31:00	x1	1	盆腔包块	2				0.219082			0
1333	3415679300	2402435598	女	32岁	优生遗传与不孕门诊	血		未发送	ThCG	9.83	x1		2024-02-05 12:44:00	x1	1	生育检验	2				0.219121			0
7819	3454760500	2403015274	女	NULL	河东创伤骨科门诊	血		未发送	ThCG	<5.03	x1		2024-03-09 12:56:00	x1	1	跟骨骨折	2				0.219454			0
7723	3448845000	2403411641	女	NULL	宫颈病治疗中心	血		未发送	ThCG	<5.03	x1		2024-03-04 17:29:00	x1	1	宫颈人乳头瘤病毒感染	2				0.220058			0
1595	3425818600	2402520168	女	26岁	老年医学科门诊	血		未发送	ThCG	78.77	x1		2024-02-17 10:32:00	x1	1	一般性检查，其他的	2				0.220679			0
6421	3629468200	2408480558	女	47岁	妇科门诊	血		未发送	ThCG	<5.03	x1		2024-08-11 10:29:00	x1	1	异常子宫出血	2				0.220946			0
4143	3518667600	2405436155	女	42岁	妇科门诊	血		未发送	ThCG	<5.03	x1		2024-05-07 12:02:00	x1	1	月经紊乱	2				0.221135			0
6749	3644475600	2408029141	女	8岁	儿童保健门诊	血		未发送	ThCG	<5.03	x1		2024-08-24 12:28:00	x1	1	中枢性性早熟	2				0.22133			0
1123	3408758500	24011515	女	19岁	NULL	血		未发送	ThCG	<5.03	x1		2024-01-30 14:36:00	x1	1	双小腿结节性红斑	2				0.221466			0
6846	3374770600	2312051341	女	NULL	NULL	血		未发送	ThCG	<5.03	x1		2024-01-02 10:35:00	x1	1	胫骨平台骨折	2				0.221688			0
4090	3515750300	2405419741	女	52岁	妇科门诊	血		未发送	ThCG	<5.03	x1		2024-05-04 14:12:00	x1	1	腹胀	2				0.221693			0
8616	3519476200	2405454193	男	NULL	河东神经外科门诊	血		未发送	ThCG	<5.03	x1		2024-05-07 16:31:00	x1	1	鞍区良性肿瘤	2				0.222102			0
4179	3519438400	2405452064	女	31岁	优生遗传与不孕门诊	血		未发送	ThCG	<5.03	x1		2024-05-07 17:15:00	x1	1	女性不孕症	2				0.222308			0
8103	3477037200	2403633731	女	NULL	宫颈病治疗中心	血		未发送	ThCG	<5.03	x1		2024-03-28 10:19:00	x1	1	月经不规则	2				0.222309			0
4249	3521552300	2405470649	女	45岁	妇科门诊	血		未发送	ThCG	<5.03	x1		2024-05-09 13:04:00	x1	1	子宫腺肌瘤	2				0.222419			0
2373	3457122200	2403493537	女	29岁	便民门诊	血		未发送	ThCG	45136.7	x200	200	2024-03-11 16:24:00	x1	0	健康查体	2				0.222498			0
2392	3458039300	2403496968	女	28岁	人流与产后复查门诊	血		未发送	ThCG	49.4	x1		2024-03-12 12:35:00	x1	1	人流术后	2				0.22256			0
2272	3453778600	2403466954	女	22岁	优生遗传与不孕门诊	血		未发送	ThCG	2224.56	x200	200	2024-03-08 12:52:00	x1	0	孕5周	2				0.222872			0
7512	3433503800	2402571310	男	NULL	河东耳鼻咽喉科门诊	血		未发送	ThCG	<5.03	x1		2024-02-21 11:35:00	x1	1	分泌性中耳炎	2				0.222924			0
1088	3408367700	2401617457	女	27岁	NULL	血		未发送	ThCG	116.99	x5	5	2024-01-30 11:46:00	x1	0	人流术后	2				0.222926			0
4012	3513245100	2404661905	女	52岁	妇科门诊	血		未发送	ThCG	<5.03	x1		2024-04-30 17:41:00	x1	1	宫颈人乳头瘤病毒感染	2				0.222958			0
1037	3406092600	2401625916	女	32岁	NULL	血		未发送	ThCG	<5.03	x1		2024-01-29 11:03:00	x1	1	阴道出血	2				0.223659			0
5855	3602696800	2407513130	女	11岁	儿童保健门诊	血		未发送	ThCG	<5.03	x1		2024-07-17 13:12:00	x1	1	青春期发育状态	2				0.223958			0
5513	3585002700	2407004027	女	38岁	妇科门诊	血		未发送	ThCG	<5.03	x1		2024-07-02 17:29:00	x1	1	下腹痛	2				0.224312			0
1775	3432419000	2402529010	女	9岁	儿童保健门诊	血		未发送	ThCG	<5.03	x1		2024-02-21 10:53:00	x1	1	青春期发育状态	2				0.224335			0
5099	3564017500	2406482465	女	7岁	儿童内分泌遗传代谢门诊	血		未发送	ThCG	<5.03	x1		2024-06-15 13:09:00	x1	1	乳房早发育	2				0.224351			0
4358	3526771700	2405513913	女	30岁	妇科门诊	血		未发送	ThCG	<5.03	x1		2024-05-14 12:00:00	x1	1	月经紊乱	2				0.224375			0
1589	3425102000	24016431	女	39岁	妇科一病区	血		未发送	ThCG	<5.03	x1		2024-02-16 13:59:00	x1	1	子宫肌瘤	2				0.224493			0
6381	3628489800	2408471318	女	43岁	妇科门诊	血		未发送	ThCG	<5.03	x1		2024-08-09 13:55:00	x1	1	月经紊乱	2				0.224536			0
9649	3618425600	2407633498	女	NULL	河东普通产科门诊	血		未发送	ThCG	<5.03	x1		2024-07-31 10:32:00	x1	1	健康查体	2				0.225001			0
3282	3486088400	2403667601	女	8岁	儿童保健门诊	血		未发送	ThCG	<5.03	x1		2024-04-06 12:10:00	x1	1	中枢性性早熟	2				0.225168			0
280	3382296800	2401463635	女	24岁	NULL	血		未发送	ThCG	<5.03	x1		2024-01-08 16:44:00	x1	1	月经紊乱	2				0.225176			0
7305	3416386300	2402433824	女	NULL	宫颈病治疗中心	血		未发送	ThCG	<5.03	x1		2024-02-05 16:51:00	x1	1	月经不规则	2				0.225394			0
9465	3600481700	2407531714	女	NULL	宫颈病治疗中心	血		未发送	ThCG	<5.03	x1		2024-07-15 17:34:00	x1	1	月经不规则	2				0.225711			0
529	3389911500	2401508619	女	51岁	NULL	血		未发送	ThCG	<5.03	x1		2024-01-15 12:53:00	x1	1	葡萄胎术后	2				0.226271			0
4649	3541098900	2405623310	女	33岁	妇科门诊	血		未发送	ThCG	<5.03	x1		2024-05-27 10:51:00	x1	1	月经稀少	2				0.226493			0
395	3386127700	2401484529	女	51岁	NULL	血		未发送	ThCG	<5.03	x1		2024-01-11 14:31:00	x1	1	阴道出血	2				0.226579			0
2891	3475178000	2403625082	女	24岁	妇科门诊	血		未发送	ThCG	<5.03	x1		2024-03-26 14:23:00	x1	1	异常子宫出血	2				0.226854			0
3879	3509295500	2404619885	女	16岁	妇科门诊	血		未发送	ThCG	<5.03	x1		2024-04-26 16:26:00	x1	1	异常子宫出血	2				0.227267			0
638	3393299300	2401539880	女	29岁	NULL	血		未发送	ThCG	191.56	x5	5	2024-01-17 12:53:00	x1	0	阴道出血	2				0.227448			0
7259	3413065000	2402406120	女	NULL	宫颈病治疗中心	血		未发送	ThCG	<5.03	x1		2024-02-02 14:35:00	x1	1	阴道出血	2				0.228004			0
6452	3630294600	2408007698	女	7岁	儿童保健门诊	血		未发送	ThCG	<5.03	x1		2024-08-12 12:43:00	x1	1	中枢性性早熟	2				0.22826			0
5089	3563500200	2406521853	女	31岁	妇科门诊	血		未发送	ThCG	<5.03	x1		2024-06-14 18:05:00	x1	1	月经紊乱	2				0.228443			0
6757	3645166800	2408030777	女	31岁	普通产科门诊	血		未发送	ThCG	16.45	x1		2024-08-25 11:29:00	x1	1	人流术后	2				0.22845			0
3671	3502218500	2404573768	女	47岁	妇科门诊	血		未发送	ThCG	<5.03	x1		2024-04-20 12:08:00	x1	1	乳腺癌	2				0.228669			0
2324	3454895900	2403476592	女	40岁	妇科门诊	血		未发送	ThCG	<5.03	x1		2024-03-10 12:34:00	x1	1	月经紊乱	2				0.229043			0
5249	3572279100	2406578794	女	22岁	妇科门诊	血		未发送	ThCG	<5.03	x1		2024-06-22 11:59:00	x1	1	月经紊乱	2				0.229334			0
6493	3632717900	2408503144	女	41岁	妇科门诊	血		未发送	ThCG	<5.03	x1		2024-08-13 13:11:00	x1	1	异常子宫出血	2				0.229361			0
5506	3584736800	2406666971	女	51岁	妇科门诊	血		未发送	ThCG	<5.03	x1		2024-07-02 13:31:00	x1	1	子宫内膜增厚	2				0.229658			0
8820	3535502100	2405563971	女	NULL	宫颈病治疗中心	血		未发送	ThCG	55.71	x1		2024-05-21 11:45:00	x1	1	人工流产后随诊检查	2				0.230061			0
2558	3464719700	2403535369	女	46岁	妇科门诊	血		未发送	ThCG	<5.03	x1		2024-03-18 13:20:00	x1	1	月经紊乱	2				0.230607			0
7231	3411204300	2402402245	女	NULL	NULL	血		未发送	ThCG	<5.03	x1		2024-02-01 11:05:00	x1	1	阴道出血	2				0.230952			0
5700	3594691800	2407490094	女	36岁	妇科门诊	血		未发送	ThCG	<5.03	x1		2024-07-10 14:33:00	x1	1	月经稀少	2				0.23099			0
3476	3494079600	2404488772	女	17岁	妇科门诊	血		未发送	ThCG	<5.03	x1		2024-04-12 16:30:00	x1	1	异常子宫出血	2				0.231128			0
66	3375447000	2312642485	女	49岁	NULL	血		未发送	ThCG	<5.03	x1		2024-01-02 14:47:00	x1	1	阴道出血	2				0.23114			0
179	3378802700	24001341	女	26岁	NULL	血		未发送	ThCG	279.99	x1		2024-01-05 13:37:00	x1	1	卵巢黄体破裂出血	2				0.231334			0
3584	3498296300	2404515885	男	5岁	儿童保健门诊	血		未发送	ThCG	<5.03	x1		2024-04-16 17:48:00	x1	1	儿童常规健康检查	2				0.231416			0
8894	3542486200	2405624029	女	NULL	宫颈病治疗中心	血		未发送	ThCG	<5.03	x1		2024-05-27 15:02:00	x1	1	月经紊乱	2				0.231469			0
213	3380147800	2401443850	女	27岁	NULL	血		未发送	ThCG	<5.03	x1		2024-01-06 14:23:00	x1	1	月经不规则	2				0.231951			0
3795	3506820400	2404609648	女	29岁	人流与产后复查门诊	血		未发送	ThCG	18991.7	x200	200	2024-04-24 12:45:00	x1	0	早期人工流产	2				0.232235			0
356	3384819000	2401475112	女	31岁	NULL	血		未发送	ThCG	<5.03	x1		2024-01-10 14:37:00	x1	1	月经不规则	2				0.232795			0
633	3393090400	2401534920	女	41岁	NULL	血		未发送	ThCG	71349.9	x200	200	2024-01-17 12:58:00	x1	0	妇科检查	2				0.232934			0
1676	3428268400	2402535657	女	34岁	妇科门诊	血		未发送	ThCG	<5.03	x1		2024-02-18 16:04:00	x1	1	月经紊乱	2				0.233022			0
2250	3452814200	2403401372	女	8岁	儿童保健门诊	血		未发送	ThCG	<5.03	x1		2024-03-07 14:36:00	x1	1	青春期发育状态	2				0.233139			0
596	3392105600	2401530498	女	45岁	NULL	血		未发送	ThCG	<5.03	x1		2024-01-16 17:37:00	x1	1	月经紊乱	2				0.233208			0
9210	3574428300	2406594436	女	NULL	宫颈病治疗中心	血		未发送	ThCG	<5.03	x1		2024-06-24 13:11:00	x1	1	阴道出血	2				0.233505			0
444	3387480300	2401497705	女	44岁	NULL	血		未发送	ThCG	<5.03	x1		2024-01-12 16:27:00	x1	1	异常子宫出血	2				0.233728			0
1812	3434451700	24018366	女	43岁	妇科一病区	血		未发送	ThCG	<5.03	x1		2024-02-22 11:27:00	x1	1	子宫内节育器嵌顿	2				0.234089			0
3607	3499259800	2404547640	女	25岁	妇科门诊	血		未发送	ThCG	272.28	x1		2024-04-17 14:09:00	x1	1	阴道炎	2				0.23428			0
5493	3584106600	2407002807	女	41岁	皮肤科门诊	血		未发送	ThCG	<5.03	x1		2024-07-02 12:20:00	x1	1	斑块状银屑病	2				0.234309			0
2267	3453478200	2403464011	女	32岁	内分泌代谢病科门诊	血		未发送	ThCG	<5.03	x1		2024-03-08 11:42:00	x1	1	甲状腺功能减退症	2				0.234552			0
3930	3510783700	2404651063	女	22岁	便民门诊	血		未发送	ThCG	<5.03	x1		2024-04-28 13:17:00	x1	1	健康查体	2				0.234897			0
5671	3593194900	2407482721	女	33岁	妇科门诊	血		未发送	ThCG	<5.03	x1		2024-07-09 13:52:00	x1	1	畸胎瘤	2				0.235437			0
6935	3383471700	2401457153	女	NULL	NULL	血		未发送	ThCG	<5.03	x1		2024-01-09 13:08:00	x1	1	宫腔占位	2				0.235492			0
135	3377940300	2401425973	女	25岁	NULL	血		未发送	ThCG	<5.03	x1		2024-01-04 13:50:00	x1	1	支原体感染	2				0.23564			0
6876	3377070200	2401425533	女	NULL	NULL	血		未发送	ThCG	<5.03	x1		2024-01-03 17:45:00	x1	1	健康查体	2				0.235972			0
9654	3618955000	2407691868	女	NULL	河东普通产科门诊	血		未发送	ThCG	<5.03	x1		2024-07-31 15:38:00	x1	1	健康查体	2				0.236062			0
5753	3597366800	2407512738	女	20岁	妇科门诊	血		未发送	ThCG	<5.03	x1		2024-07-12 16:24:00	x1	1	多囊卵巢综合征	2				0.236079			0
9	3373843600	2312643676	女	25岁	NULL	血		未发送	ThCG	<5.03	x1		2024-01-01 11:30:00	x1	1	人流术后	2				0.23618			0
2783	3472110100	2403602182	女	34岁	妇科门诊	血		未发送	ThCG	<5.03	x1		2024-03-24 12:24:00	x1	1	阴道炎	2				0.236376			0
9826	3634165100	2408515271	女	NULL	宫颈病治疗中心	血		未发送	ThCG	100.74	x1		2024-08-14 15:25:00	x1	1	月经不规则	2				0.236432			0
5006	3558843200	2406468443	女	40岁	人流与产后复查门诊	血		未发送	ThCG	20.05	x1		2024-06-11 13:43:00	x1	1	人流术后	2				0.236538			0
4048	3514543000	2404672777	女	17岁	妇科门诊	血		未发送	ThCG	<5.03	x1		2024-05-02 15:51:00	x1	1	月经紊乱	2				0.236606			0
4052	3514774400	24042920	女	15岁	EICU病区	血		未发送	ThCG	<5.03	x1		2024-05-03 03:30:00	x1	1	上肢骨折	2				0.237033			0
7323	3417556500	2401659595	女	NULL	宫颈病治疗中心	血		未发送	ThCG	12.31	x1		2024-02-06 14:30:00	x1	1	人流术后	2				0.237061			0
8356	3498956800	2404031999	女	NULL	河东创伤骨科门诊	血		未发送	ThCG	<5.03	x1		2024-04-17 12:11:00	x1	1	胫骨干骨折	2				0.237174			0
9952	3645670700	2408588514	女	NULL	河东肝病门诊	血		未发送	ThCG	2706.19	x200	200	2024-08-26 09:33:00	x1	0	乙型病毒性肝炎病原携带者	2				0.237732			0
6132	3616562600	24070943	女	44岁	妇科一病区	血		未发送	ThCG	<5.03	x1		2024-07-30 10:43:00	x1	1	盆腔包块	2				0.237891			0
630	3392647000	2401516688	女	7岁	NULL	血		未发送	ThCG	<5.03	x1		2024-01-17 12:47:00	x1	1	乳房早发育	2				0.237941			0
7636	3442901300	2402644426	女	NULL	河东普通产科门诊	血		未发送	ThCG	<5.03	x1		2024-02-28 14:55:00	x1	1	健康查体	2				0.237979			0
3133	3481383700	2404404019	女	30岁	优生遗传与不孕门诊	血		未发送	ThCG	<5.03	x1		2024-04-01 13:35:00	x1	1	生育检验	2				0.238277			0
8468	3507034700	2404610777	女	NULL	河东普通产科门诊	血		未发送	ThCG	<5.03	x1		2024-04-24 14:35:00	x1	1	健康查体	2				0.238354			0
7448	3427004500	2402528202	女	NULL	急诊二部	血		未发送	ThCG	15.5	x1		2024-02-17 21:40:00	x1	1	呼吸道感染	2				0.238549			0
3846	3508008500	2404625785	女	40岁	便民门诊	血		未发送	ThCG	<5.03	x1		2024-04-25 13:26:00	x1	1	健康查体	2				0.238592			0
5623	3591327600	2407461580	女	48岁	妇科门诊	血		未发送	ThCG	<5.03	x1		2024-07-08 13:58:00	x1	1	下腹痛	2				0.238766			0
8710	3526261600	2405501390	女	NULL	宫颈病治疗中心	血		未发送	ThCG	<5.03	x1		2024-05-13 17:26:00	x1	1	异常子宫出血	2				0.239189			0
9691	3623243200	2407675089	女	NULL	河东风湿免疫科门诊	血		未发送	ThCG	<5.03	x1		2024-08-05 09:50:00	x1	1	类风湿性关节炎	2				0.23935			0
1343	3415829500	2402431415	女	21岁	妇科门诊	血		未发送	ThCG	<5.03	x1		2024-02-05 13:10:00	x1	1	月经紊乱	2				0.239413			0
1443	3419565000	2402457340	女	39岁	妇科门诊	血		未发送	ThCG	<5.03	x1		2024-02-08 17:39:00	x1	1	月经不规则	2				0.240218			0
5327	3576348200	2406611676	女	36岁	妇科门诊	血		未发送	ThCG	<5.03	x1		2024-06-26 10:53:00	x1	1	月经稀少	2				0.240516			0
7424	3426125000	2402507577	女	NULL	宫颈病治疗中心	血		未发送	ThCG	<5.03	x1		2024-02-17 11:09:00	x1	1	异常子宫出血	2				0.240564			0
9401	3594528600	2407473082	女	NULL	宫颈病治疗中心	血		未发送	ThCG	<5.03	x1		2024-07-10 12:41:00	x1	1	子宫内膜息肉	2				0.240935			0
6146	3617706000	2407677872	女	27岁	妇科门诊	血		未发送	ThCG	<5.03	x1		2024-07-30 15:52:00	x1	1	月经不规则	2				0.241105			0
9616	3615893800	2407665161	女	NULL	宫颈病治疗中心	血		未发送	ThCG	<5.03	x1		2024-07-29 11:31:00	x1	1	经期延长	2				0.241185			0
3232	3484100700	2404423434	女	37岁	妇科门诊	血		未发送	ThCG	<5.03	x1		2024-04-03 13:31:00	x1	1	月经不规则	2				0.241321			0
3402	3491471900	2404487256	女	30岁	人流与产后复查门诊	血		未发送	ThCG	2938.16	x200	200	2024-04-10 13:59:00	x1	0	早期人工流产	2				0.241499			0
9822	3634024900	2408017566	女	NULL	河东消化内科门诊	血		未发送	ThCG	7221.13	x10	10	2024-08-14 13:52:00	x1	0	健康查体	2				0.241779			0
1765	3432157200	24018842	女	35岁	妇科一病区	血		未发送	ThCG	<5.03	x1		2024-02-20 16:37:00	x1	1	子宫腺肌病	2				0.241808			0
7899	3461812200	2403514717	女	NULL	宫颈病治疗中心	血		未发送	ThCG	<5.03	x1		2024-03-15 10:25:00	x1	1	月经紊乱	2				0.241909			0
5772	3598016900	2407520264	女	26岁	妇科门诊	血		未发送	ThCG	506.08	x1		2024-07-13 14:54:00	x1	1	异常子宫出血	2				0.242586			0
229	3380629900	2401450576	女	35岁	NULL	血		未发送	ThCG	<5.03	x1		2024-01-07 14:05:00	x1	1	月经不规则	2				0.242737			0
9221	3575629400	2406054005	女	NULL	河东便民门诊	血		未发送	ThCG	105.09	x1		2024-06-25 10:57:00	x1	1	健康查体	2				0.242857			0
5590	3589686400	2407452557	女	26岁	妇科门诊	血		未发送	ThCG	3250.14	x100	100	2024-07-06 13:12:00	x1	0	妇科检查	2				0.24334			0
978	3404308700	2401607679	女	44岁	NULL	血		未发送	ThCG	<5.03	x1		2024-01-26 14:11:00	x1	1	月经紊乱	2				0.243792			0
3772	3505305300	2404605471	女	40岁	肛肠科门诊	血		未发送	ThCG	<5.03	x1		2024-04-23 13:06:00	x1	1	血栓性外痔	2				0.244193			0
2113	3446537100	2403404660	女	40岁	妇科门诊	血		未发送	ThCG	<5.03	x1		2024-03-03 10:43:00	x1	1	月经不规则	2				0.24432			0
9505	3604875100	2407564009	女	NULL	宫颈病治疗中心	血		未发送	ThCG	<5.03	x1		2024-07-19 10:16:00	x1	1	自然流产	2				0.244899			0
1610	3426287200	2402521087	女	33岁	妇科门诊	血		未发送	ThCG	58829.5	x200	200	2024-02-17 13:38:00	x1	0	妇科检查	2				0.245124			0
1131	3409796400	2401659710	女	30岁	NULL	血		未发送	ThCG	4967	x200	200	2024-01-31 11:16:00	x1	0	遗传咨询	2				0.245721			0
7736	3450042000	2403424397	女	NULL	宫颈病治疗中心	血		未发送	ThCG	<5.03	x1		2024-03-05 12:53:00	x1	1	异常子宫出血	2				0.245885			0
2039	3443267500	24022159	女	34岁	消化中心五病区	血		未发送	ThCG	<5.03	x1		2024-02-29 02:24:00	x1	1	肠梗阻	2				0.245895			0
5212	3570416700	2406572640	女	31岁	人流与产后复查门诊	血		未发送	ThCG	241.1	x1		2024-06-20 13:45:00	x1	1	药物流产术后	2				0.245974			0
5581	3589400600	2407010206	女	25岁	眼科门诊	血		未发送	ThCG	<5.03	x1		2024-07-06 12:05:00	x1	1	健康查体	2				0.246057			0
7402	3423879700	2402498770	女	NULL	急诊二部	血		未发送	ThCG	172.29	x1		2024-02-14 23:46:00	x1	1	呼吸道感染	2				0.246586			0
2870	3473123500	2403589545	女	57岁	妇科门诊	血		未发送	ThCG	<5.03	x1		2024-03-26 11:36:00	x1	1	外阴白斑	2				0.246705			0
4470	3532950500	2405558303	女	35岁	妇科门诊	血		未发送	ThCG	<5.03	x1		2024-05-20 16:08:00	x1	1	妇科检查	2				0.246895			0
5698	3594690600	2407016824	女	27岁	急诊一部	血		未发送	ThCG	<5.03	x1		2024-07-10 13:44:00	x1	1	健康查体	2				0.246919			0
6643	3638721900	24076476	女	49岁	妇科一病区	血		未发送	ThCG	<5.03	x1		2024-08-19 13:09:00	x1	1	子宫肌瘤	2				0.246946			0
3557	3497348000	2404492577	女	41岁	妇科门诊	血		未发送	ThCG	<5.03	x1		2024-04-16 11:15:00	x1	1	月经不规则	2				0.247083			0
785	3398555800	24002677	女	44岁	NULL	血		未发送	ThCG	<5.03	x1		2024-01-22 14:10:00	x1	1	子宫腺肌病	2				0.247091			0
9083	3559609900	2406494794	女	NULL	急诊二部	血		未发送	ThCG	3800.29	x200	200	2024-06-11 23:45:00	x1	0	腹痛	2				0.24736			0
8566	3515130300	2405415228	男	NULL	河东中西医结合科门诊	血		未发送	ThCG	<5.03	x1		2024-05-03 13:00:00	x1	1	生殖细胞瘤	2				0.24738			0
6702	3642837700	2408586019	女	31岁	妇科门诊	血		未发送	ThCG	<5.03	x1		2024-08-22 14:19:00	x1	1	月经不规则	2				0.247641			0
7965	3466908700	2403560431	女	NULL	宫颈病治疗中心	血		未发送	ThCG	<5.03	x1		2024-03-19 14:48:00	x1	1	围绝经期综合征	2				0.248195			0
1188	3411556700	2402403630	女	26岁	NULL	血		未发送	ThCG	<5.03	x1		2024-02-01 13:40:00	x1	1	生育检验	2				0.248274			0
101	3376398400	2401416668	女	30岁	NULL	血		未发送	ThCG	<5.03	x1		2024-01-03 12:40:00	x1	1	妇科检查	2				0.248418			0
946	3403297300	2401606304	女	56岁	NULL	血		未发送	ThCG	<5.03	x1		2024-01-25 16:28:00	x1	1	月经不规则	2				0.248668			0
5409	3581703500	2406663365	女	43岁	全科医学科门诊	血		未发送	ThCG	<5.03	x1		2024-06-30 13:26:00	x1	1	一般性检查，其他的	2				0.249007			0
4645	3540940600	2405621893	女	25岁	妇科门诊	血		未发送	ThCG	<5.03	x1		2024-05-26 13:25:00	x1	1	月经不规则	2				0.249241			0
2210	3450685200	2403441436	女	27岁	优生遗传与不孕门诊	血		未发送	ThCG	<5.03	x1		2024-03-06 10:46:00	x1	1	女性不孕症	2				0.249305			0
4787	3548186500	2405626043	女	26岁	妇科门诊	血		未发送	ThCG	<5.03	x1		2024-06-01 12:54:00	x1	1	异常子宫出血	2				0.249343			0
4241	3520772300	24044807	女	41岁	妇科一病区	血		未发送	ThCG	<5.03	x1		2024-05-09 10:35:00	x1	1	阴道前后壁脱垂	2				0.249396			0
4704	3543009000	2405625346	女	21岁	妇科门诊	血		未发送	ThCG	<5.03	x1		2024-05-28 10:39:00	x1	1	月经紊乱	2				0.249773			0
8124	3478461600	2403653059	女	NULL	宫颈病治疗中心	血		未发送	ThCG	<5.03	x1		2024-03-29 10:49:00	x1	1	月经不规则	2				0.249886			0
6483	3632447800	2408016206	男	13岁	小儿外科门诊	血		未发送	ThCG	<5.03	x1		2024-08-13 12:41:00	x1	1	阴茎发育不全	2				0.250329			0
3694	3502765800	24039141	女	30岁	产科一病区	血		未发送	ThCG	48.27	x1		2024-04-21 11:18:00	x1	1	腹痛	2				0.250431			0
3551	3496842800	2404530882	女	33岁	妇科门诊	血		未发送	ThCG	<5.03	x1		2024-04-15 16:25:00	x1	1	月经紊乱	2				0.250773			0
8414	3502845600	2404585220	女	NULL	河东全科医学科门诊	血		未发送	ThCG	214.3	x1		2024-04-21 11:14:00	x1	1	一般性检查，其他的	2				0.250874			0
6120	3615637300	24070594	男	42岁	肿瘤中心二病区	血		未发送	ThCG	<5.03	x1		2024-07-29 12:28:00	x1	1	恶性肿瘤维持性化学治疗	2				0.250934			0
288	3382436300	24002998	女	48岁	NULL	血		未发送	ThCG	<5.03	x1		2024-01-09 10:49:00	x1	1	宫腔占位	2				0.251536			0
7411	3425057000	2402504275	女	NULL	河东内分泌代谢病科门诊	血		未发送	ThCG	<5.03	x1		2024-02-16 11:51:00	x1	1	性早熟	2				0.251863			0
79	3375684900	2401406004	女	43岁	NULL	血		未发送	ThCG	<5.03	x1		2024-01-03 10:46:00	x1	1	异常子宫出血	2				0.251936			0
173	3378797400	2401426399	女	28岁	NULL	血		未发送	ThCG	41.54	x1		2024-01-05 11:50:00	x1	1	人流术后	2				0.251962			0
4450	3532101200	2405553296	女	33岁	康复院区神经康复门诊	血		未发送	ThCG	<5.03	x1		2024-05-18 12:58:00	x1	1	健康查体	2				0.252807			0
6778	3645978200	2408566966	女	26岁	妇科门诊	血		未发送	ThCG	82.81	x1		2024-08-26 11:20:00	x1	1	咨询	2				0.252832			0
4223	3520459000	2405456946	女	49岁	妇科门诊	血		未发送	ThCG	<5.03	x1		2024-05-08 14:42:00	x1	1	月经紊乱	2				0.253273			0
3750	3505223900	2404600911	女	12岁	妇科门诊	血		未发送	ThCG	<5.03	x1		2024-04-23 12:13:00	x1	1	月经不规则	2				0.253274			0
808	3399830900	2401581437	女	43岁	NULL	血		未发送	ThCG	<5.03	x1		2024-01-23 11:16:00	x1	1	健康查体	2				0.253768			0
6606	3638263600	2408515102	女	37岁	高危产科门诊	血		未发送	ThCG	<5.03	x1		2024-08-19 11:31:00	x1	1	月经紊乱	2				0.254032			0
2544	3464252000	2403504339	女	31岁	内分泌代谢病科门诊	血		未发送	ThCG	37598.6	x200	200	2024-03-18 10:59:00	x1	0	甲状腺功能减退症	2				0.25424			0
9787	3631027000	2408489021	女	NULL	河东普通产科门诊	血		未发送	ThCG	53.68	x1		2024-08-12 11:42:00	x1	1	健康查体	2				0.25427			0
6857	3376042100	2312644750	女	NULL	NULL	血		未发送	ThCG	<5.03	x1		2024-01-03 09:51:00	x1	1	月经不规则	2				0.254368			0
6233	3621377100	2407693764	女	9岁	儿童保健门诊	血		未发送	ThCG	<5.03	x1		2024-08-02 17:42:00	x1	1	中枢性性早熟	2				0.254573			0
8281	3492261800	2404482842	女	NULL	河东风湿免疫科门诊	血		未发送	ThCG	8501.98	x200	200	2024-04-11 11:34:00	x1	0	皮肌炎	2				0.254719			0
5680	3593384200	2407459750	女	9岁	儿童保健门诊	血		未发送	ThCG	<5.03	x1		2024-07-09 16:13:00	x1	1	青春期发育状态	2				0.254878			0
4955	3556792100	2406462524	女	40岁	妇科门诊	血		未发送	ThCG	<5.03	x1		2024-06-09 12:25:00	x1	1	异常子宫出血	2				0.255086			0
748	3397543500	24007965	女	33岁	NULL	血		未发送	ThCG	<5.03	x1		2024-01-21 13:53:00	x1	1	盆腔包块	2				0.255914			0
7971	3467246000	2403572977	女	NULL	急诊二部	血		未发送	ThCG	<5.03	x1		2024-03-20 00:08:00	x1	1	健康查体	2				0.256012			0
8702	3525922700	2405493465	女	NULL	宫颈病治疗中心	血		未发送	ThCG	<5.03	x1		2024-05-13 15:10:00	x1	1	白血病	2				0.256478			0
7708	3447857700	2402650457	女	NULL	宫颈病治疗中心	血		未发送	ThCG	<5.03	x1		2024-03-04 11:43:00	x1	1	下腹痛	2				0.257165			0
5352	3578671400	2406630437	男	15岁	乳腺甲状腺外科门诊	血		未发送	ThCG	<5.03	x1		2024-06-27 16:12:00	x1	1	男性乳腺发育症	2				0.257696			0
9964	3646773300	2408608307	女	NULL	宫颈病治疗中心	血		未发送	ThCG	<5.03	x1		2024-08-26 17:23:00	x1	1	异常子宫出血	2				0.258291			0
8073	3474790200	2403611541	女	NULL	宫颈病治疗中心	血		未发送	ThCG	<5.03	x1		2024-03-26 11:24:00	x1	1	月经不规则	2				0.258339			0
5976	3607963400	2407576586	女	40岁	妇科门诊	血		未发送	ThCG	<5.03	x1		2024-07-22 12:27:00	x1	1	月经不规则	2				0.258537			0
3800	3506933500	2404615281	女	41岁	妇科门诊	血		未发送	ThCG	<5.03	x1		2024-04-24 13:48:00	x1	1	月经紊乱	2				0.258655			0
1732	3430619000	2402553097	女	25岁	妇科门诊	血		未发送	ThCG	584.41	x1		2024-02-20 11:12:00	x1	1	月经紊乱	2				0.258872			0
5449	3582829300	2407401683	男	7岁	小儿外科门诊	血		未发送	ThCG	<5.03	x1		2024-07-01 13:12:00	x1	1	阴茎发育不全	2				0.259057			0
5638	3591339200	24063670	女	26岁	妇科一病区	血		未发送	ThCG	<5.03	x1		2024-07-08 14:01:00	x1	1	子宫肌瘤	2				0.259243			0
6278	3623408200	24071848	女	48岁	妇科一病区	血		未发送	ThCG	<5.03	x1		2024-08-05 12:44:00	x1	1	宫腔占位	2				0.259267			0
1693	3429242000	2402497929	女	49岁	妇科门诊	血		未发送	ThCG	<5.03	x1		2024-02-19 11:55:00	x1	1	月经不规则	2				0.259835			0
6018	3610502900	2407610376	男	9岁	小儿外科门诊	血		未发送	ThCG	<5.03	x1		2024-07-24 11:42:00	x1	1	阴茎发育不全	2				0.259968			0
2846	3473853300	24030188	女	37岁	妇科一病区	血		未发送	ThCG	<5.03	x1		2024-03-25 15:13:00	x1	1	卵巢巧克力样囊肿	2				0.260391			0
1897	3436797800	2402593124	女	32岁	人流与产后复查门诊	血		未发送	ThCG	90205.4	x200	200	2024-02-23 16:09:00	x1	0	早期人工流产	2				0.260409			0
9867	3638298500	2408020264	女	NULL	创伤骨科门诊	血		未发送	ThCG	<5.03	x1		2024-08-19 10:20:00	x1	1	Pilon骨折	2				0.261459			0
3866	3508387900	2404629131	女	30岁	妇科门诊	血		未发送	ThCG	70103.7	x200	200	2024-04-26 14:02:00	x1	0	早期人工流产	2				0.261655			0
5229	3571089400	2406579466	女	45岁	更年期综合管理门诊	血		未发送	ThCG	<5.03	x1		2024-06-21 10:20:00	x1	1	月经紊乱	2				0.261917			0
8808	3534534000	2405569138	女	NULL	宫颈病治疗中心	血		未发送	ThCG	<5.03	x1		2024-05-20 16:39:00	x1	1	异常子宫出血	2				0.261944			0
1438	3419349400	2402461255	女	35岁	高危产科门诊	血		未发送	ThCG	<5.03	x1		2024-02-08 13:13:00	x1	1	月经后期	2				0.262258			0
2799	3472363300	2403612243	女	33岁	妇科门诊	血		未发送	ThCG	<5.03	x1		2024-03-25 11:00:00	x1	1	妇科检查	2				0.262306			0
5487	3584701500	2407406632	女	33岁	宫颈病治疗中心	血		未发送	ThCG	<5.03	x1		2024-07-02 12:17:00	x1	1	下腹痛	2				0.262319			0
8627	3520489500	2405452296	女	NULL	宫颈病治疗中心	血		未发送	ThCG	<5.03	x1		2024-05-08 15:05:00	x1	1	月经不规则	2				0.262391			0
1403	3417693700	2402442921	女	8岁	儿童保健门诊	血		未发送	ThCG	<5.03	x1		2024-02-07 10:42:00	x1	1	中枢性性早熟	2				0.262436			0
3412	3490903000	2404443592	女	7岁	儿童保健门诊	血		未发送	ThCG	<5.03	x1		2024-04-10 14:23:00	x1	1	肥胖	2				0.262475			0
8883	3541902500	2405595383	女	NULL	宫颈病治疗中心	血		未发送	ThCG	<5.03	x1		2024-05-27 11:24:00	x1	1	避孕装置的再次指导	2				0.262641			0
5865	3603837200	2407564929	女	37岁	妇科门诊	血		未发送	ThCG	<5.03	x1		2024-07-18 13:28:00	x1	1	月经不规则	2				0.262674			0
3173	3482437200	2404409591	女	21岁	妇科门诊	血		未发送	ThCG	<5.03	x1		2024-04-02 11:47:00	x1	1	妇科检查	2				0.262715			0
8455	3505830200	2404605286	女	NULL	宫颈病治疗中心	血		未发送	ThCG	<5.03	x1		2024-04-23 16:25:00	x1	1	月经紊乱	2				0.263166			0
6218	3620971500	2408405140	男	27岁	男科门诊	血		未发送	ThCG	<5.03	x1		2024-08-02 12:33:00	x1	1	睾丸恶性肿瘤个人史	2				0.263308			0
4757	3546452100	2405656545	女	36岁	妇科门诊	血		未发送	ThCG	<5.03	x1		2024-05-30 17:47:00	x1	1	异常子宫出血	2				0.263382			0
2115	3446486700	2402658149	女	48岁	妇科门诊	血		未发送	ThCG	<5.03	x1		2024-03-03 13:04:00	x1	1	月经不规则	2				0.263622			0
4977	3557958400	2406452981	女	38岁	妇科门诊	血		未发送	ThCG	<5.03	x1		2024-06-11 10:43:00	x1	1	月经紊乱	2				0.263687			0
6777	3645772600	24077594	女	47岁	妇科一病区	血		未发送	ThCG	<5.03	x1		2024-08-26 11:20:00	x1	1	子宫腺肌病	2				0.263693			0
5811	3600214500	2407539141	女	18岁	妇科门诊	血		未发送	ThCG	97334.2	x200	200	2024-07-15 14:59:00	x1	0	月经不规则	2				0.264361			0
5579	3589488300	2407421653	女	9岁	儿童内分泌遗传代谢门诊	血		未发送	ThCG	<5.03	x1		2024-07-06 11:55:00	x1	1	青春期发育状态	2				0.264689			0
247	3381198500	2401008512	女	46岁	NULL	血		未发送	ThCG	<5.03	x1		2024-01-08 10:43:00	x1	1	乳腺癌内分泌治疗	2				0.265092			0
7320	3417305600	2402438920	女	NULL	宫颈病治疗中心	血		未发送	ThCG	<5.03	x1		2024-02-06 13:17:00	x1	1	异常子宫出血	2				0.26517			0
5393	3580902100	2406652193	女	41岁	妇科门诊	血		未发送	ThCG	<5.03	x1		2024-06-29 23:11:00	x1	1	妇科检查	2				0.265217			0
3971	3512140500	2404656195	女	45岁	妇科门诊	血		未发送	ThCG	<5.03	x1		2024-04-29 16:23:00	x1	1	月经不规则	2				0.265357			0
8519	3511259600	2404617142	女	NULL	宫颈病治疗中心	血		未发送	ThCG	<5.03	x1		2024-04-29 10:39:00	x1	1	月经不规则	2				0.265439			0
3559	3497450000	2404538629	女	30岁	妇科门诊	血		未发送	ThCG	<5.03	x1		2024-04-16 12:00:00	x1	1	阴道出血	2				0.265604			0
2184	3449769600	2403436716	女	47岁	妇科门诊	血		未发送	ThCG	<5.03	x1		2024-03-05 12:27:00	x1	1	月经不规则	2				0.265666			0
4456	3532768800	2405550271	女	49岁	妇科门诊	血		未发送	ThCG	<5.03	x1		2024-05-19 12:21:00	x1	1	月经不规则	2				0.265839			0
3101	3480662500	2403665787	女	30岁	人流与产后复查门诊	血		未发送	ThCG	49965.9	x200	200	2024-04-01 11:06:00	x1	0	早期人工流产	2				0.265858			0
507	3389504800	24004257	女	49岁	NULL	血		未发送	ThCG	<5.03	x1		2024-01-15 11:59:00	x1	1	子宫肌瘤	2				0.266125			0
5989	3608334100	2407603573	女	29岁	内分泌代谢病科门诊	血		未发送	ThCG	<5.03	x1		2024-07-22 14:17:00	x1	1	甲状腺癌术后	2				0.266204			0
4820	3549712100	2406413398	女	35岁	妇科门诊	血		未发送	ThCG	38543.3	x200	200	2024-06-03 13:20:00	x1	0	异常子宫出血	2				0.266258			0
9670	3620172400	2407677632	女	NULL	河东甲状腺结节门诊	血		未发送	ThCG	46544.3	x200	200	2024-08-01 14:29:00	x1	0	甲状腺功能减退症	2				0.266277			0
5606	3590334300	2407433781	女	35岁	妇科门诊	血		未发送	ThCG	<5.03	x1		2024-07-07 13:22:00	x1	1	月经紊乱	2				0.266503			0
5164	3567311300	2406547994	女	27岁	妇科门诊	血		未发送	ThCG	<5.03	x1		2024-06-18 13:11:00	x1	1	多囊卵巢综合征	2				0.266825			0
3684	3502521900	2404551661	女	18岁	妇科门诊	血		未发送	ThCG	<5.03	x1		2024-04-21 10:21:00	x1	1	月经不规则	2				0.266888			0
8598	3518300200	2405445684	女	NULL	急诊二部	血		未发送	ThCG	<5.03	x1		2024-05-06 20:48:00	x1	1	阴道出血	2				0.267075			0
5155	3566338700	2406501911	女	33岁	妇科门诊	血		未发送	ThCG	<5.03	x1		2024-06-17 14:47:00	x1	1	经期延长	2				0.267101			0
1537	3423604800	2402021888	女	28岁	急诊一部	血		未发送	ThCG	14923.3	x200	200	2024-02-14 16:21:00	x1	0	健康查体	2				0.267661			0
7595	3439963100	2402604321	女	NULL	宫颈病治疗中心	血		未发送	ThCG	<5.03	x1		2024-02-26 16:43:00	x1	1	念珠菌性阴道炎	2				0.267816			0
499	3389468000	2401478788	女	37岁	NULL	血		未发送	ThCG	<5.03	x1		2024-01-15 10:19:00	x1	1	阴道出血	2				0.267906			0
6898	3379375900	2401433529	女	NULL	NULL	血		未发送	ThCG	<5.03	x1		2024-01-05 14:44:00	x1	1	月经紊乱	2				0.268053			0
5673	3593246800	24064178	女	39岁	妇科一病区	血		未发送	ThCG	9477.62	x200	200	2024-07-09 14:32:00	x1	0	宫腔占位	2				0.268249			0
2332	3455381600	2403474235	女	33岁	妇科门诊	血		未发送	ThCG	<5.03	x1		2024-03-10 12:30:00	x1	1	月经紊乱	2				0.268339			0
9473	3601369200	2407538587	女	NULL	宫颈病治疗中心	血		未发送	ThCG	<5.03	x1		2024-07-16 11:57:00	x1	1	健康查体	2				0.268584			0
1524	3423256600	2402486872	女	49岁	妇科门诊	血		未发送	ThCG	<5.03	x1		2024-02-14 12:35:00	x1	1	健康查体	2				0.268853			0
3862	3508307800	2404619276	女	48岁	妇科门诊	血		未发送	ThCG	<5.03	x1		2024-04-26 10:17:00	x1	1	月经不规则	2				0.268899			0
7194	3408606100	2401645513	女	NULL	NULL	血		未发送	ThCG	302.32	x1		2024-01-30 12:14:00	x1	1	自然流产	2				0.269131			0
1990	3440001800	2402625170	女	23岁	妇科门诊	血		未发送	ThCG	<5.03	x1		2024-02-26 18:05:00	x1	1	月经紊乱	2				0.26922			0
6228	3620787200	2408404355	男	10岁	儿童保健门诊	血		未发送	ThCG	<5.03	x1		2024-08-02 13:14:00	x1	1	儿童常规健康检查	2				0.269516			0
8954	3547503500	2405670250	女	NULL	宫颈病治疗中心	血		未发送	ThCG	<5.03	x1		2024-05-31 13:29:00	x1	1	月经紊乱	2				0.269678			0
6789	3646659000	24078368	女	47岁	妇科一病区	血		未发送	ThCG	<5.03	x1		2024-08-26 14:25:00	x1	1	子宫肌瘤	2				0.269705			0
2357	3456558700	2403017590	女	48岁	乳腺甲状腺外科门诊	血		未发送	ThCG	<5.03	x1		2024-03-11 13:25:00	x1	1	胸壁继发恶性肿瘤	2				0.269764			0
4189	3519759100	2405458133	女	32岁	急诊二部	血		未发送	ThCG	<5.03	x1		2024-05-08 03:13:00	x1	1	腹胀	2				0.269817			0
3090	3480119000	24031940	女	27岁	产科一病区	血		未发送	ThCG	355.79	x5	5	2024-03-31 13:14:00	x1	0	流产后出血	2				0.269849			0
698	3395805500	2401553702	女	39岁	NULL	血		未发送	ThCG	<5.03	x1		2024-01-19 13:52:00	x1	1	月经紊乱	2				0.26995			0
1966	3439391500	2402621152	女	22岁	妇科门诊	血		未发送	ThCG	299.07	x1		2024-02-26 12:56:00	x1	1	月经不规则	2				0.270233			0
8155	3480740600	2403646140	女	NULL	宫颈病治疗中心	血		未发送	ThCG	<5.03	x1		2024-04-01 10:13:00	x1	1	月经紊乱	2				0.270499			0
9328	3587372700	2407432935	女	NULL	河东普通产科门诊	血		未发送	ThCG	<5.03	x1		2024-07-04 11:47:00	x1	1	健康查体	2				0.270595			0
2068	3444694000	2402626512	女	9岁	儿童保健门诊	血		未发送	ThCG	<5.03	x1		2024-03-01 10:30:00	x1	1	中枢性性早熟	2				0.271111			0
9868	3638313400	2408501804	女	NULL	宫颈病治疗中心	血		未发送	ThCG	<5.03	x1		2024-08-19 10:20:00	x1	1	健康查体	2				0.271238			0
8935	3545773600	2405655873	女	NULL	河东胃肠外科门诊	血		未发送	ThCG	<5.03	x1		2024-05-30 11:23:00	x1	1	腹痛	2				0.271372			0
7443	3426815200	2402521962	女	NULL	河东普通产科门诊	血		未发送	ThCG	<5.03	x1		2024-02-17 17:36:00	x1	1	健康查体	2				0.27156			0
7843	3456916200	2403482727	女	NULL	宫颈病治疗中心	血		未发送	ThCG	<5.03	x1		2024-03-11 13:49:00	x1	1	月经不规则	2				0.271795			0
9999	3648903000	2408630530	女	NULL	宫颈病治疗中心	血		未发送	ThCG	<5.03	x1		2024-08-28 13:12:00	x1	1	月经不规则	2				0.271982			0
9282	3581827200	2406664386	女	NULL	急诊二部	血		未发送	ThCG	76.74	x1		2024-06-30 13:40:00	x1	1	健康查体	2				0.272051			0
3905	3510017000	2404640009	女	31岁	妇科门诊	血		未发送	ThCG	1806.13	x200	200	2024-04-27 14:35:00	x1	0	妇科检查	2				0.27209			0
896	3401473100	2401564937	女	8岁	NULL	血		未发送	ThCG	<5.03	x1		2024-01-24 14:29:00	x1	1	中枢性性早熟	2				0.272438			0
1917	3437427100	2402575259	女	27岁	妇科门诊	血		未发送	ThCG	86.66	x1		2024-02-24 12:07:00	x1	1	先兆流产	2				0.273164			0
6538	3634687900	2408512598	女	42岁	感染性疾病科门诊	血		未发送	ThCG	<5.03	x1		2024-08-15 12:19:00	x1	1	人类免疫缺陷病毒阳性[HIV阳性]	2				0.2732			0
1799	3434366900	24018824	女	42岁	妇科一病区	血		未发送	ThCG	<5.03	x1		2024-02-22 10:13:00	x1	1	子宫肌瘤	2				0.273269			0
9526	3607839000	2407575408	女	NULL	宫颈病治疗中心	血		未发送	ThCG	<5.03	x1		2024-07-22 11:20:00	x1	1	月经紊乱	2				0.273438			0
4437	3531800800	2405548670	女	33岁	妇科门诊	血		未发送	ThCG	<5.03	x1		2024-05-18 10:25:00	x1	1	月经紊乱	2				0.273571			0
4972	3557515300	2406470487	女	32岁	高危产科门诊	血		未发送	ThCG	838.06	x100	100	2024-06-10 14:00:00	x1	0	葡萄胎术后	2				0.273781			0
6751	3644751300	2408601187	女	42岁	优生遗传与不孕门诊	血		未发送	ThCG	55.97	x1		2024-08-24 13:06:00	x1	1	生育检验	2				0.274376			0
7463	3428239700	2402528628	女	NULL	宫颈病治疗中心	血		未发送	ThCG	30418.3	x200	200	2024-02-18 15:53:00	x1	0	月经不规则	2				0.274696			0
4567	3538147400	2405595709	女	33岁	优生遗传与不孕门诊	血		未发送	ThCG	<5.03	x1		2024-05-23 12:49:00	x1	1	女性不孕症	2				0.274817			0
1857	3435894600	2402524746	女	6岁	儿童保健门诊	血		未发送	ThCG	<5.03	x1		2024-02-23 12:59:00	x1	1	中枢性性早熟	2				0.274862			0
6322	3626009400	24072737	女	52岁	妇科一病区	血		未发送	ThCG	<5.03	x1		2024-08-07 11:34:00	x1	1	子宫内膜非典型增生	2				0.274936			0
6756	3645076800	2408577655	女	44岁	妇科门诊	血		未发送	ThCG	<5.03	x1		2024-08-25 10:31:00	x1	1	妇科检查	2				0.274994			0
3159	3481906600	2404407792	女	32岁	妇科门诊	血		未发送	ThCG	<5.03	x1		2024-04-01 17:51:00	x1	1	月经不规则	2				0.275451			0
3826	3507623400	2404613096	女	32岁	妇科门诊	血		未发送	ThCG	<5.03	x1		2024-04-25 12:57:00	x1	1	多囊卵巢综合征	2				0.275481			0
2467	3462133800	2403516613	女	22岁	妇科门诊	血		未发送	ThCG	4000.59	x200	200	2024-03-15 12:37:00	x1	0	早期人工流产	2				0.275715			0
5705	3594815800	2407494792	女	8岁	儿童保健门诊	血		未发送	ThCG	<5.03	x1		2024-07-10 17:59:00	x1	1	中枢性性早熟	2				0.275747			0
4349	3525860000	2405501253	女	30岁	妇科门诊	血		未发送	ThCG	3156.68	x200	200	2024-05-13 15:15:00	x1	0	妇科检查	2				0.276147			0
4960	3557351300	2406472390	女	42岁	妇科门诊	血		未发送	ThCG	<5.03	x1		2024-06-10 11:26:00	x1	1	异常子宫出血	2				0.276299			0
4452	3532590000	2405548720	女	41岁	妇科门诊	血		未发送	ThCG	<5.03	x1		2024-05-19 10:36:00	x1	1	围绝经期综合征	2				0.276316			0
5523	3585696200	24062442	男	42岁	肿瘤中心二病区	血		未发送	ThCG	<5.03	x1		2024-07-03 12:32:00	x1	1	恶性肿瘤维持性化学治疗	2				0.276353			0
4922	3555537400	2406457095	女	31岁	妇科门诊	血		未发送	ThCG	<5.03	x1		2024-06-07 15:02:00	x1	1	盆腔蜂窝织炎	2				0.276917			0
2963	3477110000	2403611296	女	28岁	妇科门诊	血		未发送	ThCG	<5.03	x1		2024-03-28 12:36:00	x1	1	继发闭经	2				0.277606			0
6056	3612479900	2407628756	女	28岁	妇科门诊	血		未发送	ThCG	<5.03	x1		2024-07-26 11:35:00	x1	1	异常子宫出血	2				0.277668			0
3487	3495054200	2404510966	女	31岁	妇科门诊	血		未发送	ThCG	<5.03	x1		2024-04-14 13:45:00	x1	1	月经不规则	2				0.277685			0
5983	3608347800	2407598655	女	49岁	妇科门诊	血		未发送	ThCG	<5.03	x1		2024-07-22 14:18:00	x1	1	月经紊乱	2				0.277724			0
5192	3569100700	2406553842	女	29岁	妇科门诊	血		未发送	ThCG	<5.03	x1		2024-06-19 14:38:00	x1	1	阴道出血	2				0.277816			0
7235	3411549800	2402403123	女	NULL	NULL	血		未发送	ThCG	50205.5	x200	200	2024-02-01 14:12:00	x1	0	弥漫性甲状腺肿伴甲状腺功能亢进症	2				0.278497			0
8914	3543887100	2405643105	女	NULL	河东普通产科门诊	血		未发送	ThCG	58.33	x5	5	2024-05-28 14:59:00	x1	0	自然流产并发出血	2				0.278545			0
4234	3520707900	2405464114	女	28岁	妇科门诊	血		未发送	ThCG	<5.03	x1		2024-05-08 16:42:00	x1	1	月经不规则	2				0.27875			0
9015	3552840300	2406432041	女	NULL	宫颈病治疗中心	血		未发送	ThCG	77.37	x1		2024-06-05 12:09:00	x1	1	计划生育指导	2				0.278847			0
3880	3509381200	2404636765	女	38岁	妇科门诊	血		未发送	ThCG	<5.03	x1		2024-04-27 09:39:00	x1	1	异常子宫出血	2				0.279363			0
7613	3441329800	2402623935	女	NULL	宫颈病治疗中心	血		未发送	ThCG	<5.03	x1		2024-02-27 12:50:00	x1	1	自然流产	2				0.279415			0
8206	3484849400	2403669735	女	NULL	河东内分泌代谢病科门诊	血		未发送	ThCG	<5.03	x1		2024-04-04 11:56:00	x1	1	乳房早发育	2				0.279462			0
150	3378075400	2401426037	女	23岁	NULL	血		未发送	ThCG	15.19	x1		2024-01-04 14:38:00	x1	1	自然流产	2				0.279472			0
7886	3461026600	2403508594	女	NULL	宫颈病治疗中心	血		未发送	ThCG	<5.03	x1		2024-03-14 13:05:00	x1	1	月经不规则	2				0.27949			0
3647	3501262700	2404567784	女	34岁	优生遗传与不孕门诊	血		未发送	ThCG	<5.03	x1		2024-04-19 12:38:00	x1	1	生育检验	2				0.27972			0
1061	3407030800	2401630442	女	44岁	NULL	血		未发送	ThCG	<5.03	x1		2024-01-29 13:04:00	x1	1	月经不规则	2				0.279798			0
5101	3564044600	2406472121	女	8岁	儿童保健门诊	血		未发送	ThCG	<5.03	x1		2024-06-15 13:07:00	x1	1	乳房早发育	2				0.280183			0
1929	3437613100	2402565588	女	10岁	儿童内分泌遗传代谢门诊	血		未发送	ThCG	<5.03	x1		2024-02-24 14:34:00	x1	1	青春期发育状态	2				0.280755			0
1862	3436660700	2402597430	女	38岁	妇科门诊	血		未发送	ThCG	96349.8	x200	200	2024-02-23 13:29:00	x1	0	月经紊乱	2				0.280864			0
5588	3589541900	2407453285	女	43岁	妇科门诊	血		未发送	ThCG	<5.03	x1		2024-07-06 12:29:00	x1	1	月经不规则	2				0.280883			0
1585	3425316800	2402512708	女	35岁	急诊一部	血		未发送	ThCG	>182634	x200	200	2024-02-16 14:14:00	x1	0	一般性检查，其他的	2				0.281584			0
275	3382129200	2401461373	女	49岁	NULL	血		未发送	ThCG	<5.03	x1		2024-01-08 14:46:00	x1	1	月经紊乱	2				0.281816			0
6287	3624362500	2408437423	女	31岁	优生遗传与不孕门诊	血		未发送	ThCG	<5.03	x1		2024-08-05 17:49:00	x1	1	生育检验	2				0.281936			0
8170	3481857900	2403675907	女	NULL	宫颈病治疗中心	血		未发送	ThCG	<5.03	x1		2024-04-01 16:49:00	x1	1	阴道出血	2				0.281959			0
9242	3577482300	2406621554	女	NULL	宫颈病治疗中心	血		未发送	ThCG	<5.03	x1		2024-06-26 13:29:00	x1	1	子宫肌瘤	2				0.282003			0
1225	3412471000	2402408217	女	31岁	NULL	血		未发送	ThCG	63.28	x1		2024-02-02 12:49:00	x1	1	人流术后	2				0.282079			0
674	3394799700	2401536986	女	27岁	NULL	血		未发送	ThCG	<5.03	x1		2024-01-18 18:09:00	x1	1	月经不规则	2				0.282108			0
2686	3469432000	2403569314	女	44岁	妇科门诊	血		未发送	ThCG	<5.03	x1		2024-03-21 13:54:00	x1	1	月经不规则	2				0.282164			0
1199	3411698600	2402401287	女	33岁	NULL	血		未发送	ThCG	<5.03	x1		2024-02-01 14:48:00	x1	1	月经不规则	2				0.282231			0
2780	3472008500	2403592622	女	30岁	妇科门诊	血		未发送	ThCG	152.14	x5	5	2024-03-24 11:49:00	x1	0	阴道出血	2				0.282395			0
3928	3510791700	2404645947	女	27岁	妇科门诊	血		未发送	ThCG	<5.03	x1		2024-04-28 13:16:00	x1	1	阴道炎	2				0.282627			0
2323	3455225100	2403480474	女	26岁	中西医结合科门诊	血		未发送	ThCG	<5.03	x1		2024-03-10 11:22:00	x1	1	健康查体	2				0.282934			0
3247	3484276700	2404425626	女	45岁	妇科门诊	血		未发送	ThCG	<5.03	x1		2024-04-03 16:37:00	x1	1	经期延长	2				0.28359			0
9593	3613331900	2407638394	女	NULL	宫颈病治疗中心	血		未发送	ThCG	<5.03	x1		2024-07-26 12:55:00	x1	1	异常子宫出血	2				0.283793			0
141	3377953300	24001572	女	64岁	NULL	血		未发送	ThCG	<5.03	x1		2024-01-04 13:20:00	x1	1	宫颈恶性肿瘤	2				0.284068			0
8787	3533477600	2405532214	女	NULL	宫颈病治疗中心	血		未发送	ThCG	<5.03	x1		2024-05-20 10:55:00	x1	1	月经不规则	2				0.284328			0
8815	3534909100	2405577236	女	NULL	宫颈病治疗中心	血		未发送	ThCG	<5.03	x1		2024-05-21 10:07:00	x1	1	异常子宫出血	2				0.284343			0
6501	3632861600	2408498672	女	48岁	妇科门诊	血		未发送	ThCG	<5.03	x1		2024-08-13 14:07:00	x1	1	异常子宫出血	2				0.28448			0
5712	3595507800	2407489021	女	36岁	乳腺甲状腺外科门诊	血		未发送	ThCG	<5.03	x1		2024-07-11 13:23:00	x1	1	甲状腺癌术后	2				0.284515			0
1101	3408435100	2401629595	女	53岁	NULL	血		未发送	ThCG	<5.03	x1		2024-01-30 11:57:00	x1	1	乳腺癌术后	2				0.284886			0
7820	3454793500	2403472522	女	NULL	河东内分泌代谢病科门诊	血		未发送	ThCG	<5.03	x1		2024-03-09 12:56:00	x1	1	乳房早发育	2				0.28516			0
941	3403277700	2401594579	女	11岁	NULL	血		未发送	ThCG	<5.03	x1		2024-01-25 16:33:00	x1	1	青春期发育状态	2				0.285565			0
4376	3527253400	2405510286	女	33岁	妇科门诊	血		未发送	ThCG	<5.03	x1		2024-05-14 14:47:00	x1	1	异常子宫出血	2				0.285609			0
3014	3478585400	2403657615	女	29岁	妇科门诊	血		未发送	ThCG	2742.45	x200	200	2024-03-29 12:03:00	x1	0	月经不规则	2				0.285682			0
3058	3479555100	2403666334	女	25岁	妇科门诊	血		未发送	ThCG	<5.03	x1		2024-03-30 13:03:00	x1	1	月经不规则	2				0.286057			0
751	3397568400	2401568258	女	24岁	NULL	血		未发送	ThCG	5.66	x1		2024-01-21 13:22:00	x1	1	人流术后	2				0.286396			0
4756	3546356400	2405656703	女	37岁	妇科门诊	血		未发送	ThCG	<5.03	x1		2024-05-30 16:20:00	x1	1	异常子宫出血	2				0.286712			0
9907	3641985600	2408579911	女	NULL	急诊一部	血		未发送	ThCG	1031.36	x200	200	2024-08-21 19:35:00	x1	0	健康查体	2				0.286892			0
5471	3583430900	2407400390	女	29岁	妇科门诊	血		未发送	ThCG	18.76	x1		2024-07-01 16:52:00	x1	1	月经紊乱	2				0.287208			0
8070	3474537700	2403615691	女	NULL	宫颈病治疗中心	血		未发送	ThCG	<5.03	x1		2024-03-26 10:47:00	x1	1	异常子宫出血	2				0.287239			0
8728	3527597500	2405518939	女	NULL	宫颈病治疗中心	血		未发送	ThCG	<5.03	x1		2024-05-14 17:25:00	x1	1	月经稀少	2				0.288169			0
2140	3448147500	2403423051	女	21岁	妇科门诊	血		未发送	ThCG	<5.03	x1		2024-03-04 13:34:00	x1	1	月经不规则	2				0.288392			0
5424	3582508100	2407000269	男	9岁	小儿外科门诊	血		未发送	ThCG	<5.03	x1		2024-07-01 13:08:00	x1	1	阴茎发育不全	2				0.288512			0
2078	3445424400	24022733	女	32岁	妇科一病区	血		未发送	ThCG	96961.4	x200	200	2024-03-01 13:56:00	x1	0	宫腔占位	2				0.28873			0
1245	3412851300	2402413012	女	22岁	NULL	血		未发送	ThCG	10.47	x1		2024-02-02 13:26:00	x1	1	人流术后	2				0.289395			0
2103	3446302400	2402623208	女	9岁	儿童内分泌遗传代谢门诊	血		未发送	ThCG	<5.03	x1		2024-03-02 12:37:00	x1	1	中枢性性早熟	2				0.289605			0
7081	3399133400	2401577582	女	NULL	NULL	血		未发送	ThCG	<5.03	x1		2024-01-22 14:11:00	x1	1	异常子宫出血	2				0.290619			0
3630	3500576600	2404542020	女	47岁	妇科门诊	血		未发送	ThCG	<5.03	x1		2024-04-18 13:17:00	x1	1	阴道出血	2				0.290928			0
8589	3517795800	2405427772	女	NULL	宫颈病治疗中心	血		未发送	ThCG	<5.03	x1		2024-05-06 14:06:00	x1	1	月经不规则	2				0.291639			0
143	3377975300	2401430400	女	33岁	NULL	血		未发送	ThCG	8980.41	x200	200	2024-01-04 13:47:00	x1	0	早期人工流产(计划生育)	2				0.291773			0
5527	3586180100	2407419918	女	23岁	妇科门诊	血		未发送	ThCG	<5.03	x1		2024-07-03 13:41:00	x1	1	妇科检查	2				0.291804			0
4535	3535776700	2405575923	女	31岁	妇科门诊	血		未发送	ThCG	<5.03	x1		2024-05-21 16:27:00	x1	1	月经不规则	2				0.291825			0
7460	3427838500	2402526013	女	NULL	宫颈病治疗中心	血		未发送	ThCG	<5.03	x1		2024-02-18 15:45:00	x1	1	异常子宫出血	2				0.291968			0
4353	3526144100	2405507558	女	23岁	妇科门诊	血		未发送	ThCG	<5.03	x1		2024-05-13 16:33:00	x1	1	月经不规则	2				0.292492			0
273	3381963900	2401460236	女	39岁	NULL	血		未发送	ThCG	<5.03	x1		2024-01-08 13:37:00	x1	1	月经紊乱	2				0.292592			0
4785	3548222800	2406402285	女	25岁	妇科门诊	血		未发送	ThCG	<5.03	x1		2024-06-01 12:51:00	x1	1	多囊卵巢综合征	2				0.29272			0
6579	3637089800	2408508198	女	10岁	儿童内分泌遗传代谢门诊	血		未发送	ThCG	<5.03	x1		2024-08-17 12:00:00	x1	1	青春期发育状态	2				0.292843			0
5499	3584429800	2407404791	女	32岁	妇科门诊	血		未发送	ThCG	90.33	x1		2024-07-02 12:26:00	x1	1	卵巢子宫内膜异位囊肿	2				0.293075			0
1400	3417616800	2402445702	女	30岁	优生遗传与不孕门诊	血		未发送	ThCG	<5.03	x1		2024-02-06 17:54:00	x1	1	生育检验	2				0.293308			0
4648	3541021400	2405619986	女	24岁	妇科门诊	血		未发送	ThCG	<5.03	x1		2024-05-26 14:25:00	x1	1	月经紊乱	2				0.29346			0
3321	3487596800	2404457124	女	47岁	妇科门诊	血		未发送	ThCG	<5.03	x1		2024-04-07 16:29:00	x1	1	月经紊乱	2				0.293484			0
5025	3559104900	2406469338	女	33岁	妇科门诊	血		未发送	ThCG	<5.03	x1		2024-06-11 16:35:00	x1	1	多囊卵巢综合征	2				0.29354			0
9309	3584747500	2407407303	女	NULL	宫颈病治疗中心	血		未发送	ThCG	<5.03	x1		2024-07-02 12:58:00	x1	1	念珠菌性阴道炎	2				0.293607			0
6292	3624289700	24072802	女	47岁	妇科一病区	血		未发送	ThCG	<5.03	x1		2024-08-06 10:24:00	x1	1	子宫腺肌病	2				0.2938			0
9529	3608104900	2407601082	女	NULL	宫颈病治疗中心	血		未发送	ThCG	<5.03	x1		2024-07-22 12:27:00	x1	1	月经不规则	2				0.294374			0
961	3403971000	2401616271	女	33岁	NULL	血		未发送	ThCG	18.63	x1		2024-01-26 11:56:00	x1	1	人流术后	2				0.294672			0
1861	3436079200	2402538017	女	8岁	儿童保健门诊	血		未发送	ThCG	<5.03	x1		2024-02-23 13:06:00	x1	1	中枢性性早熟	2				0.294764			0
6318	3625866200	2408007539	男	7岁	小儿外科门诊	血		未发送	ThCG	<5.03	x1		2024-08-07 10:26:00	x1	1	阴茎发育不全	2				0.294852			0
2379	3457330800	24025764	女	27岁	皮肤科病区	血		未发送	ThCG	<5.03	x1		2024-03-12 10:52:00	x1	1	湿疹	2				0.294876			0
1221	3412384900	2402410924	女	24岁	NULL	血		未发送	ThCG	<5.03	x1		2024-02-02 11:46:00	x1	1	异常子宫出血	2				0.29495			0
3834	3507994000	2404609995	女	35岁	妇科门诊	血		未发送	ThCG	1174.51	x200	200	2024-04-25 13:03:00	x1	0	自然流产	2				0.295024			0
4191	3519859500	2405451903	女	37岁	妇科门诊	血		未发送	ThCG	<5.03	x1		2024-05-08 10:45:00	x1	1	月经紊乱	2				0.295366			0
5509	3584711900	2407411838	女	26岁	妇科门诊	血		未发送	ThCG	<5.03	x1		2024-07-02 14:21:00	x1	1	异常子宫出血	2				0.296152			0
7626	3442586900	2402640795	女	NULL	宫颈病治疗中心	血		未发送	ThCG	<5.03	x1		2024-02-28 12:43:00	x1	1	多囊卵巢综合征	2				0.296259			0
3926	3510749400	2404649949	女	35岁	妇科门诊	血		未发送	ThCG	7369.36	x200	200	2024-04-28 13:14:00	x1	0	妇科检查	2				0.29633			0
1816	3434380100	2402484311	女	7岁	儿童保健门诊	血		未发送	ThCG	<5.03	x1		2024-02-22 12:44:00	x1	1	乳房早发育	2				0.29649			0
4508	3534933300	2405042142	女	9岁	儿童保健门诊	血		未发送	ThCG	<5.03	x1		2024-05-21 10:27:00	x1	1	中枢性性早熟	2				0.296597			0
1009	3405196500	2401624345	女	34岁	NULL	血		未发送	ThCG	184.34	x1		2024-01-27 12:03:00	x1	1	女性不孕症	2				0.29677			0
5398	3581045000	2406642216	女	9岁	儿童保健门诊	血		未发送	ThCG	<5.03	x1		2024-06-29 21:39:00	x1	1	性早熟	2				0.297253			0
9090	3559934900	2406496885	女	NULL	河东普通产科门诊	血		未发送	ThCG	<5.03	x1		2024-06-12 10:55:00	x1	1	健康查体	2				0.297328			0
40	3375015000	2401408084	女	33岁	NULL	血		未发送	ThCG	<5.03	x1		2024-01-02 13:06:00	x1	1	月经不规则	2				0.297757			0
7294	3415992500	2402427222	女	NULL	宫颈病治疗中心	血		未发送	ThCG	<5.03	x1		2024-02-05 13:14:00	x1	1	阴道出血	2				0.297782			0
2758	3471344800	2403603014	女	7岁	儿童保健门诊	血		未发送	ThCG	<5.03	x1		2024-03-23 13:01:00	x1	1	乳房早发育	2				0.297974			0
5042	3559979400	2406482755	女	24岁	妇科门诊	血		未发送	ThCG	<5.03	x1		2024-06-12 11:23:00	x1	1	月经不规则	2				0.298081			0
1604	3426180700	2402506897	女	45岁	妇科门诊	血		未发送	ThCG	<5.03	x1		2024-02-17 13:34:00	x1	1	月经紊乱	2				0.298129			0
1424	3418562200	24014232	女	29岁	妇科一病区	血		未发送	ThCG	1318.93	x200	200	2024-02-08 10:20:00	x1	0	盆腔包块	2				0.2985			0
3061	3479518000	2403660616	女	26岁	优生遗传与不孕门诊	血		未发送	ThCG	<5.03	x1		2024-03-30 13:04:00	x1	1	多囊卵巢综合征	2				0.29854			0
5035	3559360400	2406481363	女	43岁	妇科门诊	血		未发送	ThCG	<5.03	x1		2024-06-12 10:56:00	x1	1	子宫内膜炎	2				0.299676			0
6121	3616066500	2407660916	女	49岁	妇科门诊	血		未发送	ThCG	<5.03	x1		2024-07-29 13:04:00	x1	1	月经不规则	2				0.299677			0
5407	3581571000	2406650837	女	25岁	妇科门诊	血		未发送	ThCG	<5.03	x1		2024-06-30 13:09:00	x1	1	月经紊乱	2				0.30004			0
7204	3409125000	2401652930	女	NULL	NULL	血		未发送	ThCG	<5.03	x1		2024-01-30 16:55:00	x1	1	阴道炎	2				0.300046			0
6524	3634007600	2408514309	男	14岁	小儿外科门诊	血		未发送	ThCG	<5.03	x1		2024-08-14 13:39:00	x1	1	咨询	2				0.300048			0
1310	3414838300	2402405988	女	43岁	妇科门诊	血		未发送	ThCG	<5.03	x1		2024-02-04 14:41:00	x1	1	月经紊乱	2				0.300083			0
7930	3463960700	2403541977	女	NULL	急诊二部	血		未发送	ThCG	<5.03	x1		2024-03-17 14:25:00	x1	1	一般性检查，其他的	2				0.300307			0
74	3375555700	2312646390	女	47岁	NULL	血		未发送	ThCG	<5.03	x1		2024-01-02 16:12:00	x1	1	月经不规则	2				0.300824			0
367	3385259400	24003772	女	55岁	NULL	血		未发送	ThCG	13.24	x1		2024-01-11 11:36:00	x1	1	恶性肿瘤维持性化学治疗	2				0.301185			0
3991	3512980800	2404639041	女	29岁	妇科门诊	血		未发送	ThCG	<5.03	x1		2024-04-30 13:06:00	x1	1	多囊卵巢综合征	2				0.301355			0
6118	3615920500	2407658142	女	46岁	妇科门诊	血		未发送	ThCG	<5.03	x1		2024-07-29 12:28:00	x1	1	月经紊乱	2				0.301609			0
8895	3542499600	2405633413	女	NULL	宫颈病治疗中心	血		未发送	ThCG	<5.03	x1		2024-05-27 15:02:00	x1	1	异常子宫出血	2				0.301681			0
7185	3407691300	2401635956	女	NULL	NULL	血		未发送	ThCG	<5.03	x1		2024-01-29 16:45:00	x1	1	月经不规则	2				0.301932			0
4440	3531993900	2405552363	女	24岁	妇科门诊	血		未发送	ThCG	<5.03	x1		2024-05-18 11:52:00	x1	1	卵巢囊肿	2				0.302306			0
786	3398395700	2401557043	女	44岁	NULL	血		未发送	ThCG	<5.03	x1		2024-01-22 14:10:00	x1	1	宫颈人乳头瘤病毒感染	2				0.302959			0
4292	3523651700	2405484903	女	17岁	妇科门诊	血		未发送	ThCG	<5.03	x1		2024-05-11 11:37:00	x1	1	月经紊乱	2				0.3032			0
5555	3587691000	2407422286	女	47岁	妇科门诊	血		未发送	ThCG	<5.03	x1		2024-07-04 17:38:00	x1	1	子宫肌瘤	2				0.303574			0
9684	3621569700	2408415827	女	NULL	急诊一部	血		未发送	ThCG	<5.03	x1		2024-08-02 20:27:00	x1	1	一般性检查，其他的	2				0.3039			0
186	3379015000	24001892	女	41岁	NULL	血		未发送	ThCG	<5.03	x1		2024-01-05 14:44:00	x1	1	陈旧性会阴裂伤	2				0.303936			0
4197	3520082000	2405458012	女	16岁	妇科门诊	血		未发送	ThCG	<5.03	x1		2024-05-08 15:05:00	x1	1	阴道出血	2				0.303969			0
4551	3537128600	2405588024	女	34岁	优生遗传与不孕门诊	血		未发送	ThCG	<5.03	x1		2024-05-22 16:35:00	x1	1	女性不孕症	2				0.304188			0
6415	3629382700	2408472112	女	39岁	妇科门诊	血		未发送	ThCG	<5.03	x1		2024-08-10 14:40:00	x1	1	月经不规则	2				0.304715			0
9640	3617742800	2407673701	女	NULL	宫颈病治疗中心	血		未发送	ThCG	<5.03	x1		2024-07-30 15:14:00	x1	1	异常子宫出血	2				0.304803			0
5251	3572254200	2406586884	女	45岁	妇科门诊	血		未发送	ThCG	<5.03	x1		2024-06-22 11:59:00	x1	1	月经紊乱	2				0.305396			0
8917	3543975500	2405644725	女	NULL	河东普通产科门诊	血		未发送	ThCG	7111.89	x200	200	2024-05-28 17:03:00	x1	0	先兆流产	2				0.305499			0
6253	3622038300	2408413268	女	38岁	优生遗传与不孕门诊	血		未发送	ThCG	<5.03	x1		2024-08-03 13:31:00	x1	1	生育检验	2				0.305645			0
5784	3598724900	2407525349	女	30岁	妇科门诊	血		未发送	ThCG	<5.03	x1		2024-07-15 10:47:00	x1	1	月经不规则	2				0.305952			0
2481	3462521800	2403532536	女	19岁	妇科门诊	血		未发送	ThCG	<5.03	x1		2024-03-15 17:32:00	x1	1	异常子宫出血	2				0.306254			0
6071	3613330400	2407643211	女	40岁	妇科门诊	血		未发送	ThCG	<5.03	x1		2024-07-26 14:04:00	x1	1	月经不规则	2				0.306307			0
9536	3608379700	2407591202	女	NULL	宫颈病治疗中心	血		未发送	ThCG	<5.03	x1		2024-07-22 13:51:00	x1	1	异常子宫出血	2				0.30693			0
2598	3466493800	2403540854	女	34岁	人流与产后复查门诊	血		未发送	ThCG	14.26	x1		2024-03-19 13:04:00	x1	1	宫腔占位	2				0.306951			0
5219	3570486800	2406571640	女	27岁	妇科门诊	血		未发送	ThCG	<5.03	x1		2024-06-20 14:22:00	x1	1	多囊卵巢综合征	2				0.306994			0
5517	3585477900	2406655475	男	12岁	儿童保健门诊	血		未发送	ThCG	<5.03	x1		2024-07-03 10:34:00	x1	1	男性乳房发育	2				0.308093			0
5033	3559381300	2406473909	女	41岁	妇科门诊	血		未发送	ThCG	<5.03	x1		2024-06-12 10:58:00	x1	1	月经紊乱	2				0.308102			0
747	3397613800	2401568658	女	26岁	NULL	血		未发送	ThCG	1062.39	x100	100	2024-01-21 13:23:00	x1	0	早期人工流产	2				0.308249			0
53	3375116500	2401408724	女	40岁	NULL	血		未发送	ThCG	10.69	x1		2024-01-02 13:51:00	x1	1	人流术后	2				0.308286			0
7926	3463347600	2403541077	女	NULL	急诊一部	血		未发送	ThCG	<5.03	x1		2024-03-18 11:41:00	x1	1	一般性检查，其他的	2				0.308288			0
471	3388178300	2401490057	女	28岁	NULL	血		未发送	ThCG	<5.03	x1		2024-01-13 13:35:00	x1	1	月经稀少	2				0.308674			0
2773	3471729600	2403600729	女	15岁	妇科门诊	血		未发送	ThCG	<5.03	x1		2024-03-24 10:32:00	x1	1	妇科检查	2				0.308799			0
4283	3523060900	2405477385	女	41岁	妇科门诊	血		未发送	ThCG	<5.03	x1		2024-05-10 14:24:00	x1	1	月经紊乱	2				0.30967			0
4891	3553925500	2406438465	女	51岁	妇科门诊	血		未发送	ThCG	<5.03	x1		2024-06-06 13:49:00	x1	1	月经不规则	2				0.309715			0
7094	3400115400	2401576242	女	NULL	NULL	血		未发送	ThCG	<5.03	x1		2024-01-23 11:16:00	x1	1	异常子宫出血	2				0.309776			0
3408	3491450900	2404487222	女	34岁	妇科门诊	血		未发送	ThCG	<5.03	x1		2024-04-10 13:33:00	x1	1	月经不规则	2				0.31002			0
5550	3587475500	2407435679	女	33岁	妇科门诊	血		未发送	ThCG	<5.03	x1		2024-07-04 14:00:00	x1	1	月经不规则	2				0.310053			0
5206	3570210500	2406536420	女	41岁	妇科门诊	血		未发送	ThCG	459.91	x1		2024-06-20 12:28:00	x1	1	阴道出血	2				0.310112			0
3983	3512682600	2404663052	女	52岁	妇科门诊	血		未发送	ThCG	<5.03	x1		2024-04-30 11:55:00	x1	1	阴道出血	2				0.310424			0
1743	3431708800	2402031092	女	45岁	泌尿外科门诊	血		未发送	ThCG	<5.03	x1		2024-02-20 12:20:00	x1	1	膀胱过度活动症	2				0.310587			0
7492	3431962900	2402552941	女	NULL	宫颈病治疗中心	血		未发送	ThCG	<5.03	x1		2024-02-20 12:43:00	x1	1	女性不孕症	2				0.31075			0
4735	3544836000	24051413	女	44岁	妇科一病区	血		未发送	ThCG	<5.03	x1		2024-05-29 14:27:00	x1	1	子宫内膜息肉	2				0.31076			0
9722	3625507000	2408445462	女	NULL	宫颈病治疗中心	血		未发送	ThCG	<5.03	x1		2024-08-07 10:31:00	x1	1	外阴白斑	2				0.310786			0
402	3386206700	2401489441	女	26岁	NULL	血		未发送	ThCG	<5.03	x1		2024-01-11 17:45:00	x1	1	月经紊乱	2				0.310821			0
979	3404364800	2401606000	女	25岁	NULL	血		未发送	ThCG	12.41	x1		2024-01-26 13:45:00	x1	1	人流术后	2				0.311302			0
4569	3538224900	2405584263	女	29岁	妇科门诊	血		未发送	ThCG	<5.03	x1		2024-05-23 13:38:00	x1	1	月经不规则	2				0.311343			0
7686	3446403300	2403411692	女	NULL	河东中西医结合科门诊	血		未发送	ThCG	5295.74	x200	200	2024-03-02 12:39:00	x1	0	健康查体	2				0.31144			0
9063	3557406300	2406477865	男	NULL	河东肝胆外科门诊	血		未发送	ThCG	<5.03	x1		2024-06-10 11:18:00	x1	1	生殖细胞瘤	2				0.311464			0
3962	3511667500	24040925	女	38岁	妇科一病区	血		未发送	ThCG	<5.03	x1		2024-04-29 13:12:00	x1	1	盆腔包块：畸胎瘤？	2				0.311811			0
2766	3471654700	2403603013	女	41岁	妇科门诊	血		未发送	ThCG	<5.03	x1		2024-03-23 14:46:00	x1	1	阴道出血	2				0.31199			0
5177	3567817600	2406548718	女	34岁	妇科门诊	血		未发送	ThCG	<5.03	x1		2024-06-18 15:21:00	x1	1	阴道出血	2				0.312008			0
5521	3585619700	2407001348	男	9岁	小儿外科门诊	血		未发送	ThCG	<5.03	x1		2024-07-03 11:36:00	x1	1	阴茎发育不全	2				0.312689			0
3457	3493568400	2404499516	女	40岁	妇科门诊	血		未发送	ThCG	<5.03	x1		2024-04-12 11:15:00	x1	1	月经不规则	2				0.313003			0
8262	3490942700	2404458539	女	NULL	河东风湿免疫科特需门诊	血		未发送	ThCG	3826.63	x200	200	2024-04-10 10:55:00	x1	0	抗磷脂综合征	2				0.313301			0
2177	3449329600	2403006738	女	8岁	儿童保健门诊	血		未发送	ThCG	<5.03	x1		2024-03-05 11:15:00	x1	1	乳房早发育	2				0.313301			0
2991	3477903700	2403644480	女	42岁	妇科门诊	血		未发送	ThCG	<5.03	x1		2024-03-29 10:33:00	x1	1	月经紊乱	2				0.313482			0
9975	3647662700	2408033642	女	NULL	河东呼吸与危重症医学科门诊	血		未发送	ThCG	<5.03	x1		2024-08-27 12:23:00	x1	1	多囊卵巢综合征	2				0.313507			0
7830	3456016400	2403456730	女	NULL	宫颈病治疗中心	血		未发送	ThCG	<5.03	x1		2024-03-11 10:43:00	x1	1	安装子宫内节育器	2				0.313517			0
3170	3482413200	2404408829	女	32岁	优生遗传与不孕门诊	血		未发送	ThCG	3080.73	x200	200	2024-04-02 13:35:00	x1	0	自然流产	2				0.313603			0
9989	3648517300	2408619382	女	NULL	宫颈病治疗中心	血		未发送	ThCG	<5.03	x1		2024-08-28 10:19:00	x1	1	下腹痛	2				0.313621			0
7835	3456405800	2403474411	女	NULL	宫颈病治疗中心	血		未发送	ThCG	<5.03	x1		2024-03-11 11:30:00	x1	1	异常子宫出血	2				0.313739			0
7149	3404571900	2401585321	女	NULL	NULL	血		未发送	ThCG	<5.03	x1		2024-01-26 14:51:00	x1	1	月经不规则	2				0.313824			0
1729	3430337400	2402543464	女	46岁	妇科门诊	血		未发送	ThCG	<5.03	x1		2024-02-19 16:48:00	x1	1	月经紊乱	2				0.314315			0
9155	3567647300	2406547816	女	NULL	宫颈病治疗中心	血		未发送	ThCG	<5.03	x1		2024-06-18 13:15:00	x1	1	异常子宫出血	2				0.314647			0
6944	3384279500	2401463960	女	NULL	NULL	血		未发送	ThCG	<5.03	x1		2024-01-10 10:28:00	x1	1	乳腺癌术后	2				0.314731			0
935	3403056000	2401607486	女	33岁	NULL	血		未发送	ThCG	18548	x200	200	2024-01-25 13:32:00	x1	0	月经紊乱	2				0.315027			0
2315	3454882900	2403463836	女	46岁	妇科门诊	血		未发送	ThCG	<5.03	x1		2024-03-10 10:50:00	x1	1	异常子宫出血	2				0.31511			0
4886	3553679500	2406411258	女	41岁	妇科门诊	血		未发送	ThCG	<5.03	x1		2024-06-06 11:47:00	x1	1	阴道出血	2				0.315605			0
5621	3591280900	2407458974	女	42岁	妇科门诊	血		未发送	ThCG	<5.03	x1		2024-07-08 14:01:00	x1	1	月经紊乱	2				0.315718			0
3850	3508135900	2404604930	女	48岁	妇科门诊	血		未发送	ThCG	<5.03	x1		2024-04-25 14:22:00	x1	1	宫腔积液	2				0.315979			0
9212	3574580700	2406594045	女	NULL	宫颈病治疗中心	血		未发送	ThCG	<5.03	x1		2024-06-24 13:53:00	x1	1	经期延长	2				0.316033			0
1965	3439064300	2402581688	女	10岁	儿童保健门诊	血		未发送	ThCG	<5.03	x1		2024-02-26 12:56:00	x1	1	青春期发育状态	2				0.316203			0
1019	3405507400	2401627876	女	17岁	NULL	血		未发送	ThCG	<5.03	x1		2024-01-28 10:25:00	x1	1	异常子宫出血	2				0.316212			0
9220	3575462100	2406594590	女	NULL	宫颈病治疗中心	血		未发送	ThCG	<5.03	x1		2024-06-25 10:49:00	x1	1	异常子宫出血	2				0.316299			0
5722	3594114900	2407438585	女	8岁	儿童保健门诊	血		未发送	ThCG	<5.03	x1		2024-07-11 13:28:00	x1	1	中枢性性早熟	2				0.316723			0
6550	3635391100	2408521074	女	47岁	妇科门诊	血		未发送	ThCG	<5.03	x1		2024-08-15 17:16:00	x1	1	异常子宫出血	2				0.317066			0
8231	3487572000	2404437068	女	NULL	河东普通产科门诊	血		未发送	ThCG	<5.03	x1		2024-04-07 14:41:00	x1	1	女性不孕症	2				0.317268			0
1689	3429075300	2402027823	女	51岁	乳腺甲状腺外科门诊	血		未发送	ThCG	<5.03	x1		2024-02-19 10:36:00	x1	1	乳房恶性肿瘤	2				0.317456			0
7966	3466947800	2403561662	女	NULL	宫颈病治疗中心	血		未发送	ThCG	<5.03	x1		2024-03-19 15:59:00	x1	1	人工流产后随诊检查	2				0.317497			0
712	3396087400	2401559324	女	41岁	NULL	血		未发送	ThCG	1233.17	x200	200	2024-01-19 16:35:00	x1	0	月经紊乱	2				0.317622			0
4072	3515515800	2405407320	女	36岁	高危产科门诊	血		未发送	ThCG	1362.53	x200	200	2024-05-04 11:54:00	x1	0	葡萄胎术后	2				0.317685			0
9520	3607165800	2407597843	女	NULL	急诊一部	血		未发送	ThCG	<5.03	x1		2024-07-21 18:49:00	x1	1	腹痛	2				0.318283			0
2820	3473129600	2403600627	女	36岁	人流与产后复查门诊	血		未发送	ThCG	48288.5	x200	200	2024-03-25 12:38:00	x1	0	早期人工流产	2				0.318546			0
5432	3582329300	2406657338	女	34岁	妇科门诊	血		未发送	ThCG	220.08	x5	5	2024-07-01 11:45:00	x1	0	自然流产	2				0.318551			0
7184	3407675500	2401633727	女	NULL	NULL	血		未发送	ThCG	<5.03	x1		2024-01-29 15:48:00	x1	1	月经不规则	2				0.318823			0
4218	3520195400	2405458994	女	30岁	妇科门诊	血		未发送	ThCG	<5.03	x1		2024-05-08 13:23:00	x1	1	月经紊乱	2				0.318858			0
8093	3476341600	2403587385	女	NULL	宫颈病治疗中心	血		未发送	ThCG	<5.03	x1		2024-03-27 12:17:00	x1	1	月经不规则	2				0.319211			0
1023	3405885000	2401608761	女	28岁	NULL	血		未发送	ThCG	719.5	x100	100	2024-01-28 12:06:00	x1	0	月经不规则	2				0.319689			0
7302	3416334100	2402439977	女	NULL	河东普通产科门诊	血		未发送	ThCG	5.62	x1		2024-02-05 15:44:00	x1	1	人流术后	2				0.319737			0
2964	3477497800	2403629049	女	36岁	妇科门诊	血		未发送	ThCG	<5.03	x1		2024-03-28 12:32:00	x1	1	异常子宫出血	2				0.31995			0
981	3404397100	2401046587	女	19岁	NULL	血		未发送	ThCG	<5.03	x1		2024-01-26 13:46:00	x1	1	寻常痤疮	2				0.319998			0
2824	3473139700	2403607087	女	39岁	妇科门诊	血		未发送	ThCG	272.17	x1		2024-03-25 13:19:00	x1	1	自然流产	2				0.320012			0
3189	3482693000	2403670416	女	8岁	儿童保健门诊	血		未发送	ThCG	<5.03	x1		2024-04-02 13:38:00	x1	1	乳房早发育	2				0.320027			0
4581	3538594300	2405583662	女	28岁	妇科门诊	血		未发送	ThCG	<5.03	x1		2024-05-24 13:08:00	x1	1	妇科检查	2				0.320162			0
106	3376481100	2401411026	女	38岁	NULL	血		未发送	ThCG	<5.03	x1		2024-01-03 12:40:00	x1	1	月经不规则	2				0.320293			0
9530	3608119600	2407582304	女	NULL	宫颈病治疗中心	血		未发送	ThCG	<5.03	x1		2024-07-22 12:27:00	x1	1	阴道炎	2				0.320414			0
4525	3535627100	2405552079	女	28岁	妇科门诊	血		未发送	ThCG	<5.03	x1		2024-05-21 13:53:00	x1	1	月经紊乱	2				0.321142			0
5326	3576283600	2406612413	女	10岁	儿童保健门诊	血		未发送	ThCG	<5.03	x1		2024-06-25 17:30:00	x1	1	青春期发育状态	2				0.321162			0
2173	3449309300	2403418473	女	34岁	人流与产后复查门诊	血		未发送	ThCG	516.17	x1		2024-03-05 10:59:00	x1	1	早期人工流产	2				0.321178			0
3709	3503445500	2404571111	女	25岁	优生遗传与不孕门诊	血		未发送	ThCG	<5.03	x1		2024-04-22 11:45:00	x1	1	女性不孕症	2				0.321288			0
5439	3582640600	2407000928	男	8岁	小儿外科门诊	血		未发送	ThCG	<5.03	x1		2024-07-01 13:07:00	x1	1	阴茎发育不全	2				0.321508			0
8810	3534536800	2405567841	女	NULL	宫颈病治疗中心	血		未发送	ThCG	<5.03	x1		2024-05-20 17:48:00	x1	1	月经不规则	2				0.321685			0
2086	3445619700	2402654523	女	47岁	妇科门诊	血		未发送	ThCG	<5.03	x1		2024-03-01 16:21:00	x1	1	月经不规则	2				0.322423			0
6399	3629125500	2408444135	女	31岁	妇科门诊	血		未发送	ThCG	<5.03	x1		2024-08-10 11:32:00	x1	1	月经紊乱	2				0.322446			0
281	3382188300	24002901	女	48岁	NULL	血		未发送	ThCG	<5.03	x1		2024-01-08 16:04:00	x1	1	宫腔占位	2				0.322738			0
2145	3447999600	2403425631	女	28岁	妇科门诊	血		未发送	ThCG	<5.03	x1		2024-03-04 13:34:00	x1	1	原发不孕	2				0.323213			0
1015	3405383500	2401611021	女	26岁	NULL	血		未发送	ThCG	<5.03	x1		2024-01-28 10:24:00	x1	1	月经紊乱	2				0.323666			0
7195	3408775300	2401649682	女	NULL	NULL	血		未发送	ThCG	<5.03	x1		2024-01-30 12:33:00	x1	1	异常子宫出血	2				0.323828			0
9962	3646674100	2408605156	女	NULL	宫颈病治疗中心	血		未发送	ThCG	<5.03	x1		2024-08-26 15:04:00	x1	1	异常子宫出血	2				0.323869			0
7599	3440079000	2402611413	女	NULL	宫颈病治疗中心	血		未发送	ThCG	<5.03	x1		2024-02-26 17:26:00	x1	1	月经不规则	2				0.323976			0
70	3375490100	2401410346	女	15岁	NULL	血		未发送	ThCG	<5.03	x1		2024-01-02 16:56:00	x1	1	月经不规则	2				0.325295			0
8032	3471838800	2403607063	女	NULL	急诊二部	血		未发送	ThCG	<5.03	x1		2024-03-23 20:06:00	x1	1	头晕	2				0.32548			0
8887	3542241500	2405617789	女	NULL	宫颈病治疗中心	血		未发送	ThCG	<5.03	x1		2024-05-27 14:03:00	x1	1	月经紊乱	2				0.32562			0
9144	3566525600	2406539087	女	NULL	河东普通产科门诊	血		未发送	ThCG	<5.03	x1		2024-06-17 16:38:00	x1	1	健康查体	2				0.325674			0
1598	3426026200	2402511876	女	36岁	妇科门诊	血		未发送	ThCG	39.33	x1		2024-02-17 11:10:00	x1	1	人流术后	2				0.325708			0
2744	3470859400	2403593094	女	39岁	妇科门诊	血		未发送	ThCG	<5.03	x1		2024-03-22 16:48:00	x1	1	阴道出血	2				0.325731			0
6227	3620899100	2407665100	女	8岁	儿童保健门诊	血		未发送	ThCG	<5.03	x1		2024-08-02 13:24:00	x1	1	青春期发育状态	2				0.325883			0
2589	3466065400	2403557914	女	27岁	人流与产后复查门诊	血		未发送	ThCG	5063.8	x200	200	2024-03-19 12:08:00	x1	0	早期人工流产	2				0.325947			0
6509	3633524300	24075162	女	42岁	妇科一病区	血		未发送	ThCG	<5.03	x1		2024-08-14 11:32:00	x1	1	宫腔占位	2				0.32639			0
5358	3578351300	2406058614	男	10岁	小儿外科门诊	血		未发送	ThCG	<5.03	x1		2024-06-27 17:09:00	x1	1	阴茎发育不全	2				0.326479			0
5913	3605932900	2407585745	女	32岁	急诊一部	血		未发送	ThCG	<5.03	x1		2024-07-20 01:04:00	x1	1	呼吸道感染	2				0.326506			0
5156	3566215200	2406540735	女	39岁	妇科门诊	血		未发送	ThCG	<5.03	x1		2024-06-17 14:47:00	x1	1	异常子宫出血	2				0.326609			0
5178	3567808300	2406552759	女	36岁	妇科门诊	血		未发送	ThCG	<5.03	x1		2024-06-18 15:26:00	x1	1	异常子宫出血	2				0.326814			0
2923	3476091400	2403632640	女	32岁	妇科门诊	血		未发送	ThCG	<5.03	x1		2024-03-27 12:56:00	x1	1	月经不规则	2				0.326818			0
5605	3590241800	2407459704	女	47岁	妇科门诊	血		未发送	ThCG	<5.03	x1		2024-07-07 12:54:00	x1	1	月经紊乱	2				0.326907			0
6786	3646385800	2408596965	女	27岁	优生遗传与不孕门诊	血		未发送	ThCG	<5.03	x1		2024-08-26 13:25:00	x1	1	女性不孕症	2				0.326968			0
9206	3574112200	2406580718	女	NULL	宫颈病治疗中心	血		未发送	ThCG	<5.03	x1		2024-06-24 11:51:00	x1	1	月经不规则	2				0.327012			0
4985	3558074300	24053231	女	52岁	妇科一病区	血		未发送	ThCG	<5.03	x1		2024-06-11 12:09:00	x1	1	子宫肌瘤	2				0.327818			0
2926	3476300000	2403632667	女	44岁	妇科门诊	血		未发送	ThCG	<5.03	x1		2024-03-27 13:16:00	x1	1	月经不规则	2				0.327853			0
2313	3454921100	2403469182	女	45岁	妇科门诊	血		未发送	ThCG	<5.03	x1		2024-03-10 10:45:00	x1	1	月经紊乱	2				0.327854			0
372	3385433600	2401471876	女	48岁	NULL	血		未发送	ThCG	<5.03	x1		2024-01-11 11:45:00	x1	1	宫腔占位	2				0.328445			0
1087	3408433100	24011334	女	33岁	NULL	血		未发送	ThCG	<5.03	x1		2024-01-30 11:42:00	x1	1	腹壁瘢痕子宫内膜异位症	2				0.328487			0
8969	3549232400	2406408526	女	NULL	老年医学科门诊	血		未发送	ThCG	1168.71	x200	200	2024-06-03 10:01:00	x1	0	健康查体	2				0.328518			0
944	3403292600	2401609172	女	50岁	NULL	血		未发送	ThCG	<5.03	x1		2024-01-25 16:32:00	x1	1	取出子宫内避孕装置	2				0.32862			0
1006	3405198100	2401622229	女	28岁	NULL	血		未发送	ThCG	<5.03	x1		2024-01-27 12:04:00	x1	1	自然流产	2				0.328721			0
2698	3469599000	2403586241	女	27岁	妇科门诊	血		未发送	ThCG	<5.03	x1		2024-03-21 16:29:00	x1	1	月经不规则	2				0.328724			0
7251	3412692000	2402403662	女	NULL	NULL	血		未发送	ThCG	100.71	x1		2024-02-02 12:56:00	x1	1	宫腔占位	2				0.329131			0
4337	3525380500	2405490823	女	42岁	妇科门诊	血		未发送	ThCG	<5.03	x1		2024-05-13 12:24:00	x1	1	月经紊乱	2				0.329596			0
1747	3431458300	2402560617	女	31岁	人流与产后复查门诊	血		未发送	ThCG	30005.1	x200	200	2024-02-20 12:27:00	x1	0	早期人工流产	2				0.32963			0
7877	3460186100	2403516468	女	NULL	急诊二部	血		未发送	ThCG	<5.03	x1		2024-03-13 20:39:00	x1	1	骶尾部挫伤	2				0.329994			0
644	3393337200	2401535377	女	33岁	NULL	血		未发送	ThCG	<5.03	x1		2024-01-17 14:28:00	x1	1	月经不规则	2				0.330135			0
185	3379235400	2401429156	女	37岁	NULL	血		未发送	ThCG	145.94	x1		2024-01-05 13:27:00	x1	1	人流术后	2				0.330295			0
9955	3645715000	2408575777	女	NULL	宫颈病治疗中心	血		未发送	ThCG	<5.03	x1		2024-08-26 10:10:00	x1	1	异常子宫出血	2				0.33031			0
968	3404003200	2401614342	男	8岁	NULL	血		未发送	ThCG	<5.03	x1		2024-01-26 14:11:00	x1	1	阴茎发育不全	2				0.330651			0
8254	3490508700	2404480385	女	NULL	宫颈病治疗中心	血		未发送	ThCG	108.7	x1		2024-04-09 17:54:00	x1	1	人流术后	2				0.330696			0
8397	3501278700	2404557448	女	NULL	宫颈病治疗中心	血		未发送	ThCG	<5.03	x1		2024-04-19 11:29:00	x1	1	健康查体	2				0.331316			0
8497	3509791500	2404642059	女	NULL	河东内分泌代谢病科门诊	血		未发送	ThCG	<5.03	x1		2024-04-27 11:12:00	x1	1	健康查体	2				0.331324			0
3410	3491461300	2404486761	女	36岁	人流与产后复查门诊	血		未发送	ThCG	155.04	x1		2024-04-10 13:44:00	x1	1	人流术后	2				0.331715			0
6105	3614573400	2407631525	女	8岁	儿童保健门诊	血		未发送	ThCG	<5.03	x1		2024-07-28 12:02:00	x1	1	青春期发育状态	2				0.331892			0
7571	3437727000	2402607400	女	NULL	急诊二部	血		未发送	ThCG	353.67	x1		2024-02-24 17:14:00	x1	1	一般性检查，其他的	2				0.331904			0
4504	3534383900	2405571309	女	42岁	妇科门诊	血		未发送	ThCG	<5.03	x1		2024-05-20 16:31:00	x1	1	子宫腺肌瘤	2				0.331904			0
5980	3608197200	2407596187	女	41岁	妇科门诊	血		未发送	ThCG	<5.03	x1		2024-07-22 13:45:00	x1	1	阴道出血	2				0.33203			0
605	3392620700	2401533634	女	23岁	NULL	血		未发送	ThCG	<5.03	x1		2024-01-17 10:47:00	x1	1	妇科检查	2				0.332189			0
5227	3570678900	2406567834	女	32岁	妇科门诊	血		未发送	ThCG	<5.03	x1		2024-06-21 09:25:00	x1	1	月经紊乱	2				0.332757			0
6050	3613046000	2407610569	女	51岁	妇科门诊	血		未发送	ThCG	<5.03	x1		2024-07-26 11:25:00	x1	1	月经紊乱	2				0.332861			0
569	3391743000	2401514775	女	49岁	NULL	血		未发送	ThCG	<5.03	x1		2024-01-16 13:09:00	x1	1	宫颈人乳头瘤病毒感染	2				0.333156			0
4290	3523763300	2405481830	女	26岁	妇科门诊	血		未发送	ThCG	<5.03	x1		2024-05-11 11:44:00	x1	1	多囊卵巢综合征	2				0.3334			0
7159	3406450000	2401636363	女	NULL	NULL	血		未发送	ThCG	393.84	x1		2024-01-29 10:25:00	x1	1	健康查体	2				0.333415			0
4730	3544439700	2405636501	女	38岁	妇科门诊	血		未发送	ThCG	<5.03	x1		2024-05-29 13:14:00	x1	1	月经不规则	2				0.333437			0
5589	3589703400	2406663576	女	29岁	优生遗传与不孕门诊	血		未发送	ThCG	41.95	x1		2024-07-06 13:29:00	x1	1	自然流产	2				0.333578			0
8130	3478858500	2403656272	女	NULL	宫颈病治疗中心	血		未发送	ThCG	<5.03	x1		2024-03-29 13:02:00	x1	1	下腹痛	2				0.333951			0
9605	3614163600	2407648438	女	NULL	河东全科医学科门诊	血		未发送	ThCG	<5.03	x1		2024-07-27 11:38:00	x1	1	健康查体	2				0.333951			0
1177	3411410600	2401653551	女	43岁	NULL	血		未发送	ThCG	<5.03	x1		2024-02-01 13:36:00	x1	1	月经紊乱	2				0.334385			0
5600	3590093600	2407457023	女	26岁	妇科门诊	血		未发送	ThCG	<5.03	x1		2024-07-07 11:46:00	x1	1	月经紊乱	2				0.334513			0
350	3384728700	2401478014	女	28岁	NULL	血		未发送	ThCG	1695.35	x100	100	2024-01-10 13:43:00	x1	0	早期人工流产	2				0.334756			0
424	3387119300	2401496397	女	27岁	NULL	血		未发送	ThCG	<5.03	x1		2024-01-12 12:05:00	x1	1	月经不规则	2				0.334885			0
4834	3550222200	2406418205	女	40岁	优生遗传与不孕门诊	血		未发送	ThCG	7.09	x1		2024-06-03 14:22:00	x1	1	生育检验	2				0.3349			0
6398	3629093400	2408011822	男	8岁	小儿外科门诊	血		未发送	ThCG	<5.03	x1		2024-08-10 11:27:00	x1	1	阴茎发育不全	2				0.33507			0
2475	3462276700	2403525001	女	35岁	妇科门诊	血		未发送	ThCG	<5.03	x1		2024-03-15 13:27:00	x1	1	人流术后	2				0.335888			0
8252	3490365900	2404472945	女	NULL	宫颈病治疗中心	血		未发送	ThCG	<5.03	x1		2024-04-09 15:13:00	x1	1	异常子宫出血	2				0.335937			0
737	3396688000	2401545246	女	7岁	NULL	血		未发送	ThCG	<5.03	x1		2024-01-20 14:26:00	x1	1	中枢性性早熟	2				0.33609			0
5624	3591281200	2407458729	女	34岁	妇科门诊	血		未发送	ThCG	<5.03	x1		2024-07-08 13:59:00	x1	1	阴道出血	2				0.336093			0
9544	3609342100	2407597457	女	NULL	宫颈病治疗中心	血		未发送	ThCG	<5.03	x1		2024-07-23 10:37:00	x1	1	异常子宫出血	2				0.336383			0
4270	3521912500	24044829	男	61岁	心血管中心二病区	血		未发送	ThCG	<5.03	x1		2024-05-09 17:34:00	x1	1	冠状动脉粥样硬化性心脏病	2				0.336625			0
2847	3473805100	2403620236	女	43岁	妇科门诊	血		未发送	ThCG	<5.03	x1		2024-03-25 17:17:00	x1	1	月经不规则	2				0.337293			0
8434	3504724200	2404600526	女	NULL	急诊二部	血		未发送	ThCG	12838.7	x200	200	2024-04-22 21:42:00	x1	0	健康查体	2				0.337402			0
1813	3434838600	2402577418	女	10岁	儿童保健门诊	血		未发送	ThCG	<5.03	x1		2024-02-22 12:40:00	x1	1	青春期发育状态	2				0.33749			0
4161	3518832500	24043478	女	4岁	小儿外科病区	血		未发送	ThCG	<5.03	x1		2024-05-07 12:49:00	x1	1	皮肤肿物	2				0.337525			0
6374	3628315400	2407693836	男	10岁	儿童包皮疾病门诊	血		未发送	ThCG	<5.03	x1		2024-08-09 11:47:00	x1	1	阴茎发育不全	2				0.338059			0
6237	3621811300	2407693532	女	36岁	妇科门诊	血		未发送	ThCG	<5.03	x1		2024-08-03 11:03:00	x1	1	月经不规则	2				0.338136			0
6586	3637229000	2408536147	女	26岁	妇科门诊	血		未发送	ThCG	<5.03	x1		2024-08-18 10:51:00	x1	1	异常子宫出血	2				0.3382			0
7297	3416149100	2402433434	女	NULL	宫颈病治疗中心	血		未发送	ThCG	<5.03	x1		2024-02-05 14:08:00	x1	1	阴道出血	2				0.338469			0
396	3386138900	2401486694	女	27岁	NULL	血		未发送	ThCG	<5.03	x1		2024-01-11 14:42:00	x1	1	月经紊乱	2				0.338788			0
2626	3467726000	2403571802	女	30岁	内分泌代谢病科门诊	血		未发送	ThCG	<5.03	x1		2024-03-20 12:22:00	x1	1	甲状腺功能减退症	2				0.339191			0
9253	3575558800	2406611538	女	NULL	河东普通产科门诊	血		未发送	ThCG	<5.03	x1		2024-06-27 09:51:00	x1	1	生育问题,其他的	2				0.339222			0
9646	3618099600	2407635655	女	NULL	宫颈病治疗中心	血		未发送	ThCG	<5.03	x1		2024-07-31 10:31:00	x1	1	月经紊乱	2				0.339351			0
8720	3527361500	2405510226	女	NULL	宫颈病治疗中心	血		未发送	ThCG	<5.03	x1		2024-05-14 14:29:00	x1	1	人工流产后随诊检查	2				0.339518			0
5912	3605434300	2407563699	女	23岁	妇科门诊	血		未发送	ThCG	<5.03	x1		2024-07-19 13:49:00	x1	1	异常子宫出血	2				0.339603			0
6209	3620242500	2408404591	女	45岁	妇科门诊	血		未发送	ThCG	<5.03	x1		2024-08-01 17:36:00	x1	1	异常子宫出血	2				0.339745			0
721	3396615800	2401562550	女	32岁	NULL	血		未发送	ThCG	17083.3	x200	200	2024-01-20 11:36:00	x1	0	妇科检查	2				0.339771			0
2061	3444306900	2402645162	女	24岁	妇科门诊	血		未发送	ThCG	<5.03	x1		2024-02-29 16:45:00	x1	1	妇科检查	2				0.339814			0
9447	3598779900	2407517191	女	NULL	河东内分泌代谢病科门诊	血		未发送	ThCG	<5.03	x1		2024-07-14 12:24:00	x1	1	月经不规则	2				0.339866			0
1260	3413469600	2402410900	女	17岁	妇科门诊	血		未发送	ThCG	<5.03	x1		2024-02-03 10:53:00	x1	1	阴道出血	2				0.339925			0
6583	3637140500	2408513921	女	11岁	儿童内分泌遗传代谢门诊	血		未发送	ThCG	<5.03	x1		2024-08-17 13:07:00	x1	1	青春期发育状态	2				0.340152			0
6860	3376548000	2401413282	女	NULL	NULL	血		未发送	ThCG	<5.03	x1		2024-01-03 11:47:00	x1	1	月经不规则	2				0.340188			0
204	3380000600	2401446973	女	30岁	NULL	血		未发送	ThCG	82.55	x1		2024-01-06 12:32:00	x1	1	健康查体	2				0.340213			0
1512	3423223400	2402492868	女	32岁	优生遗传与不孕门诊	血		未发送	ThCG	<5.03	x1		2024-02-14 12:32:00	x1	1	生育检验	2				0.340603			0
4880	3553082000	2406437810	女	21岁	妇科门诊	血		未发送	ThCG	<5.03	x1		2024-06-05 16:20:00	x1	1	月经不规则	2				0.340689			0
7924	3463172700	2403538295	女	NULL	河东肝病门诊	血		未发送	ThCG	21622.3	x200	200	2024-03-16 12:27:00	x1	0	乙肝表面抗原携带者	2				0.340762			0
3574	3497944300	2404539499	女	26岁	人流与产后复查门诊	血		未发送	ThCG	808.5	x1		2024-04-16 14:02:00	x1	1	早期人工流产	2				0.341017			0
8253	3490434400	2404479706	女	NULL	河东普通产科门诊	血		未发送	ThCG	<5.03	x1		2024-04-09 16:38:00	x1	1	健康查体	2				0.341081			0
7838	3456580900	2403471994	女	NULL	宫颈病治疗中心	血		未发送	ThCG	<5.03	x1		2024-03-11 11:56:00	x1	1	月经过多	2				0.341267			0
8586	3517696400	2405425707	女	NULL	宫颈病治疗中心	血		未发送	ThCG	<5.03	x1		2024-05-06 13:03:00	x1	1	异常子宫出血	2				0.341351			0
4554	3537421200	2405049272	女	28岁	河东呼吸与危重症医学科门诊	血		未发送	ThCG	<5.03	x1		2024-05-23 03:50:00	x1	1	腹痛	2				0.34154			0
2335	3455463800	2403479398	女	23岁	妇科门诊	血		未发送	ThCG	<5.03	x1		2024-03-10 13:46:00	x1	1	月经紊乱	2				0.341614			0
2063	3444341200	2402647570	女	42岁	妇科门诊	血		未发送	ThCG	<5.03	x1		2024-03-01 09:36:00	x1	1	异常子宫出血	2				0.341876			0
3931	3510911100	2404645779	女	50岁	妇科门诊	血		未发送	ThCG	<5.03	x1		2024-04-28 16:14:00	x1	1	阴道出血	2				0.342078			0
7934	3464254600	2403539163	女	NULL	河东内分泌代谢病科门诊	血		未发送	ThCG	71341	x200	200	2024-03-18 10:57:00	x1	0	甲状腺功能减退症	2				0.342141			0
3960	3511723600	2404658138	女	38岁	普通产科门诊	血		未发送	ThCG	88.94	x1		2024-04-29 13:16:00	x1	1	胚胎移植术后	2				0.3423			0
1182	3411281400	24008527	女	30岁	NULL	血		未发送	ThCG	<5.03	x1		2024-02-01 12:14:00	x1	1	盆腔包块	2				0.342588			0
4673	3541923400	2405617322	女	51岁	妇科门诊	血		未发送	ThCG	<5.03	x1		2024-05-27 14:07:00	x1	1	月经不规则	2				0.342721			0
4911	3555270400	2406423894	女	48岁	妇科门诊	血		未发送	ThCG	<5.03	x1		2024-06-07 12:58:00	x1	1	宫颈人乳头瘤病毒感染	2				0.343163			0
2605	3466816000	2403558972	女	32岁	妇科门诊	血		未发送	ThCG	<5.03	x1		2024-03-19 14:40:00	x1	1	异常子宫出血	2				0.343218			0
9647	3618127000	2407687190	女	NULL	河东便民门诊	血		未发送	ThCG	101.67	x1		2024-07-31 10:05:00	x1	1	结缔组织病	2				0.343538			0
6519	3633878300	2408464439	女	9岁	儿童保健门诊	血		未发送	ThCG	<5.03	x1		2024-08-14 12:58:00	x1	1	中枢性性早熟	2				0.343703			0
2364	3456721900	2403017754	女	20岁	皮肤科门诊	血		未发送	ThCG	<5.03	x1		2024-03-11 13:43:00	x1	1	寻常痤疮	2				0.34407			0
2622	3467669700	2403575233	女	47岁	妇科门诊	血		未发送	ThCG	<5.03	x1		2024-03-20 11:42:00	x1	1	妇科检查	2				0.344291			0
6047	3612358200	2407623160	女	47岁	妇科门诊	血		未发送	ThCG	<5.03	x1		2024-07-25 16:23:00	x1	1	异常子宫出血	2				0.344319			0
6521	3633890500	2408509536	女	24岁	妇科门诊	血		未发送	ThCG	<5.03	x1		2024-08-14 13:39:00	x1	1	月经不规则	2				0.345271			0
3695	3502865700	2404537600	女	27岁	妇科门诊	血		未发送	ThCG	<5.03	x1		2024-04-21 12:29:00	x1	1	月经不规则	2				0.345732			0
629	3393079600	2401537094	女	50岁	NULL	血		未发送	ThCG	<5.03	x1		2024-01-17 12:45:00	x1	1	月经不规则	2				0.345841			0
8706	3526144800	2405499377	女	NULL	宫颈病治疗中心	血		未发送	ThCG	<5.03	x1		2024-05-13 16:33:00	x1	1	月经不规则	2				0.345926			0
2663	3468721700	2403536612	女	41岁	人流与产后复查门诊	血		未发送	ThCG	2233.49	x200	200	2024-03-21 14:39:00	x1	0	早期人工流产	2				0.345929			0
6277	3623849100	2408430153	女	48岁	妇科门诊	血		未发送	ThCG	<5.03	x1		2024-08-05 12:48:00	x1	1	月经紊乱	2				0.346463			0
6602	3637876600	24076294	女	18岁	EICU病区	血		未发送	ThCG	<5.03	x1		2024-08-18 21:11:00	x1	1	乙醇中毒	2				0.346551			0
3587	3498559700	2404032655	女	48岁	乳腺甲状腺外科门诊	血		未发送	ThCG	<5.03	x1		2024-04-17 11:00:00	x1	1	乳腺癌术后	2				0.346624			0
3326	3487750400	2404454592	女	16岁	妇科门诊	血		未发送	ThCG	<5.03	x1		2024-04-08 11:36:00	x1	1	异常子宫出血	2				0.346911			0
3474	3494078400	2404464371	女	29岁	优生遗传与不孕门诊	血		未发送	ThCG	<5.03	x1		2024-04-12 16:30:00	x1	1	女性不孕症	2				0.347056			0
7292	3415910100	2402424393	女	NULL	宫颈病治疗中心	血		未发送	ThCG	40.14	x1		2024-02-05 11:49:00	x1	1	阴道出血	2				0.347085			0
5993	3608712800	24068598	女	45岁	妇科一病区	血		未发送	ThCG	<5.03	x1		2024-07-23 10:32:00	x1	1	子宫内膜非典型增生	2				0.347108			0
4186	3519723600	24044616	女	41岁	消化中心一病区	血		未发送	ThCG	<5.03	x1		2024-05-07 23:56:00	x1	1	消化道穿孔	2				0.347136			0
5028	3559219600	2406490545	女	30岁	妇科门诊	血		未发送	ThCG	<5.03	x1		2024-06-11 17:51:00	x1	1	月经不规则	2				0.34716			0
3580	3498026500	2404535835	女	35岁	妇科门诊	血		未发送	ThCG	<5.03	x1		2024-04-16 14:02:00	x1	1	月经紊乱	2				0.347282			0
1822	3435349600	2402512938	女	30岁	人流与产后复查门诊	血		未发送	ThCG	47.08	x1		2024-02-22 14:43:00	x1	1	引产术后	2				0.347481			0
833	3400526000	2401586974	女	38岁	NULL	血		未发送	ThCG	<5.03	x1		2024-01-23 13:45:00	x1	1	月经紊乱	2				0.347751			0
6077	3613569000	2407646573	女	7岁	儿童保健门诊	血		未发送	ThCG	<5.03	x1		2024-07-26 17:50:00	x1	1	性早熟	2				0.348115			0
4675	3542003200	2405630970	女	24岁	妇科门诊	血		未发送	ThCG	9.47	x1		2024-05-27 13:30:00	x1	1	月经不规则	2				0.348168			0
4060	3514988000	2405408086	女	16岁	妇科门诊	血		未发送	ThCG	<5.03	x1		2024-05-03 13:22:00	x1	1	异常子宫出血	2				0.34823			0
1664	3427971000	24017476	女	46岁	妇科一病区	血		未发送	ThCG	<5.03	x1		2024-02-18 15:44:00	x1	1	压力性尿失禁	2				0.348612			0
8158	3481310900	2403676932	女	NULL	妇科门诊	血		未发送	ThCG	<5.03	x1		2024-04-01 11:28:00	x1	1	月经紊乱	2				0.348716			0
6548	3635362300	2408517198	女	18岁	妇科门诊	血		未发送	ThCG	<5.03	x1		2024-08-15 15:57:00	x1	1	阴道出血	2				0.348811			0
2881	3475042600	2403573838	女	3岁	儿童保健门诊	血		未发送	ThCG	<5.03	x1		2024-03-26 13:52:00	x1	1	乳房早发育	2				0.349087			0
3922	3510608400	2404622473	女	40岁	妇科门诊	血		未发送	ThCG	<5.03	x1		2024-04-28 12:34:00	x1	1	月经不规则	2				0.349098			0
9478	3601895600	2407547853	女	NULL	宫颈病治疗中心	血		未发送	ThCG	<5.03	x1		2024-07-16 16:09:00	x1	1	下腹痛	2				0.349107			0
4355	3526178500	2405506580	女	31岁	妇科门诊	血		未发送	ThCG	<5.03	x1		2024-05-13 18:53:00	x1	1	月经不规则	2				0.34938			0
4220	3520458500	2405461487	女	35岁	妇科门诊	血		未发送	ThCG	1158.33	x200	200	2024-05-08 13:28:00	x1	0	月经不规则	2				0.349478			0
4973	3557542200	2406477045	女	32岁	妇科门诊	血		未发送	ThCG	<5.03	x1		2024-06-10 13:59:00	x1	1	异常子宫出血	2				0.34975			0
4929	3556031800	2406452047	女	46岁	妇科门诊	血		未发送	ThCG	<5.03	x1		2024-06-08 12:07:00	x1	1	异常子宫出血	2				0.34978			0
8796	3534196000	2405555947	女	NULL	宫颈病治疗中心	血		未发送	ThCG	<5.03	x1		2024-05-20 12:48:00	x1	1	异常子宫出血	2				0.34982			0
7121	3402797800	2401567185	女	NULL	NULL	血		未发送	ThCG	45390.2	x200	200	2024-01-25 11:25:00	x1	0	稽留流产	2				0.349824			0
1668	3428279800	24017078	女	50岁	妇科一病区	血		未发送	ThCG	<5.03	x1		2024-02-18 15:54:00	x1	1	宫颈恶性肿瘤	2				0.349994			0
2067	3444774500	2402659502	女	43岁	更年期综合管理门诊	血		未发送	ThCG	<5.03	x1		2024-03-01 10:35:00	x1	1	异常子宫出血	2				0.35012			0
9946	3645366600	2408607654	女	NULL	河东全科医学科门诊	血		未发送	ThCG	<5.03	x1		2024-08-25 13:42:00	x1	1	健康查体	2				0.350547			0
8075	3474836400	2403616190	女	NULL	宫颈病治疗中心	血		未发送	ThCG	<5.03	x1		2024-03-26 11:56:00	x1	1	子宫肌瘤	2				0.350552			0
9060	3557170100	2406449836	女	NULL	老年医学科门诊	血		未发送	ThCG	19701.2	x200	200	2024-06-10 09:31:00	x1	0	一般性检查，其他的	2				0.350598			0
7739	3450202200	2403436717	女	NULL	宫颈病治疗中心	血		未发送	ThCG	<5.03	x1		2024-03-05 14:32:00	x1	1	月经不规则	2				0.350636			0
1893	3436574300	2402597173	女	21岁	妇科门诊	血		未发送	ThCG	<5.03	x1		2024-02-23 13:39:00	x1	1	月经不规则	2				0.350713			0
5618	3590929900	24063347	女	50岁	妇科一病区	血		未发送	ThCG	<5.03	x1		2024-07-08 12:24:00	x1	1	阴道前后壁脱垂	2				0.350867			0
4521	3535442600	2405573362	女	30岁	妇科门诊	血		未发送	ThCG	<5.03	x1		2024-05-21 13:24:00	x1	1	异常子宫出血	2				0.350963			0
3202	3483237900	2404409380	女	54岁	妇科门诊	血		未发送	ThCG	<5.03	x1		2024-04-03 10:21:00	x1	1	阴道出血	2				0.351074			0
6485	3632471500	2408491699	女	42岁	妇科门诊	血		未发送	ThCG	<5.03	x1		2024-08-13 12:39:00	x1	1	月经紊乱	2				0.351091			0
440	3387375800	2401021748	女	37岁	NULL	血		未发送	ThCG	<5.03	x1		2024-01-12 14:34:00	x1	1	头晕	2				0.351394			0
5874	3604499700	2407562647	女	37岁	妇科门诊	血		未发送	ThCG	<5.03	x1		2024-07-18 18:36:00	x1	1	宫颈人乳头瘤病毒感染	2				0.351719			0
4556	3537742400	2405592926	女	36岁	妇科门诊	血		未发送	ThCG	26.56	x1		2024-05-23 12:08:00	x1	1	阴道出血	2				0.351848			0
6313	3625474200	2408445491	女	51岁	妇科门诊	血		未发送	ThCG	<5.03	x1		2024-08-06 14:22:00	x1	1	月经不规则	2				0.352156			0
4739	3544764500	2405636816	女	7岁	儿童保健门诊	血		未发送	ThCG	<5.03	x1		2024-05-29 14:30:00	x1	1	乳房早发育	2				0.352173			0
5383	3580082800	2406646694	女	40岁	妇科门诊	血		未发送	ThCG	720.33	x1		2024-06-28 14:05:00	x1	1	月经不规则	2				0.352484			0
9528	3607991000	2407582071	女	NULL	宫颈病治疗中心	血		未发送	ThCG	<5.03	x1		2024-07-22 12:28:00	x1	1	月经调节	2				0.352537			0
9077	3559077200	2406489102	女	NULL	急诊二部	血		未发送	ThCG	<5.03	x1		2024-06-11 13:42:00	x1	1	腹痛	2				0.352806			0
1633	3427515800	2402526373	女	37岁	妇科门诊	血		未发送	ThCG	<5.03	x1		2024-02-18 15:32:00	x1	1	月经稀少	2				0.352989			0
7180	3407619900	2401643249	女	NULL	NULL	血		未发送	ThCG	65711.5	x200	200	2024-01-29 15:29:00	x1	0	健康查体	2				0.352994			0
538	3390471500	2401520068	女	40岁	NULL	血		未发送	ThCG	<5.03	x1		2024-01-15 14:36:00	x1	1	月经紊乱	2				0.353158			0
9157	3567721000	2406533185	女	NULL	河东消化内科特需门诊	血		未发送	ThCG	<5.03	x1		2024-06-18 13:11:00	x1	1	呕吐	2				0.353324			0
7572	3437830600	2402608489	女	NULL	急诊二部	血		未发送	ThCG	11.92	x1		2024-02-24 20:03:00	x1	1	健康查体	2				0.353381			0
6688	3642197600	2408551858	女	42岁	妇科门诊	血		未发送	ThCG	<5.03	x1		2024-08-22 10:08:00	x1	1	异常子宫出血	2				0.353523			0
5839	3601591800	2407540568	女	42岁	妇科门诊	血		未发送	ThCG	<5.03	x1		2024-07-16 13:40:00	x1	1	月经不规则	2				0.35361			0
1650	3428035400	2402512214	女	39岁	人流与产后复查门诊	血		未发送	ThCG	159731	x200	200	2024-02-18 16:04:00	x1	0	早期人工流产	2				0.353934			0
6655	3639791700	2408024131	女	8岁	儿童保健门诊	血		未发送	ThCG	<5.03	x1		2024-08-20 11:16:00	x1	1	中枢性性早熟	2				0.354143			0
1269	3413759000	2402420392	女	28岁	妇科门诊	血		未发送	ThCG	411.8	x1		2024-02-03 14:02:00	x1	1	阴道出血	2				0.354395			0
6847	3374770300	2312648341	女	NULL	NULL	血		未发送	ThCG	36.54	x1		2024-01-02 10:42:00	x1	1	子宫腺肌瘤	2				0.354545			0
2109	3446419100	2403408969	女	15岁	妇科门诊	血		未发送	ThCG	<5.03	x1		2024-03-02 15:03:00	x1	1	月经不规则	2				0.354908			0
9860	3637073500	2408536868	女	NULL	河东全科医学科门诊	血		未发送	ThCG	<5.03	x1		2024-08-17 11:34:00	x1	1	健康查体	2				0.355039			0
8128	3478723900	2403653442	女	NULL	宫颈病治疗中心	血		未发送	ThCG	<5.03	x1		2024-03-29 11:51:00	x1	1	阴道炎	2				0.355067			0
1787	3432849900	2402495333	女	8岁	儿童保健门诊	血		未发送	ThCG	<5.03	x1		2024-02-21 12:33:00	x1	1	青春期发育状态	2				0.355074			0
6821	3647934000	2408620236	女	46岁	妇科门诊	血		未发送	ThCG	<5.03	x1		2024-08-27 16:04:00	x1	1	月经不规则	2				0.355093			0
5325	3576340800	2406612330	女	46岁	妇科门诊	血		未发送	ThCG	<5.03	x1		2024-06-25 17:35:00	x1	1	月经不规则	2				0.355305			0
1311	3414834500	2402425761	女	50岁	妇科门诊	血		未发送	ThCG	<5.03	x1		2024-02-04 14:31:00	x1	1	月经紊乱	2				0.355331			0
6458	3631114500	2408482529	女	35岁	人流与产后复查门诊	血		未发送	ThCG	26.98	x1		2024-08-12 13:22:00	x1	1	引产术后	2				0.355413			0
6154	3617635300	2407044009	男	8岁	儿童包皮疾病门诊	血		未发送	ThCG	<5.03	x1		2024-07-31 10:36:00	x1	1	阴茎发育不全	2				0.355542			0
1308	3414741200	2402425981	女	47岁	妇科门诊	血		未发送	ThCG	<5.03	x1		2024-02-04 13:52:00	x1	1	月经紊乱	2				0.355765			0
5746	3596598600	2407492000	女	7岁	儿童保健门诊	血		未发送	ThCG	<5.03	x1		2024-07-12 14:52:00	x1	1	性早熟	2				0.355919			0
377	3385819200	2401018272	女	53岁	NULL	血		未发送	ThCG	<5.03	x1		2024-01-11 13:19:00	x1	1	乳腺癌术后	2				0.356407			0
4093	3516065500	2404067023	女	41岁	乳腺甲状腺外科门诊	血		未发送	ThCG	<5.03	x1		2024-05-05 10:31:00	x1	1	乳腺癌内分泌治疗	2				0.357405			0
7955	3465820200	2403561365	女	NULL	急诊二部	血		未发送	ThCG	<5.03	x1		2024-03-18 23:40:00	x1	1	呕吐	2				0.357563			0
5013	3558825900	2406021660	女	25岁	眼科门诊	血		未发送	ThCG	97.34	x1		2024-06-11 13:47:00	x1	1	眼睑蜂窝织炎	2				0.357682			0
5667	3593202500	2407476318	女	5岁	儿童保健门诊	血		未发送	ThCG	<5.03	x1		2024-07-09 14:21:00	x1	1	健康查体	2				0.357718			0
1301	3414739100	2402427264	女	34岁	妇科门诊	血		未发送	ThCG	<5.03	x1		2024-02-04 13:22:00	x1	1	人流术后	2				0.357923			0
2005	3441407400	2402629975	女	43岁	妇科门诊	血		未发送	ThCG	<5.03	x1		2024-02-27 14:31:00	x1	1	阴道出血	2				0.357935			0
5684	3593823600	2407015473	男	7岁	小儿外科门诊	血		未发送	ThCG	<5.03	x1		2024-07-10 11:11:00	x1	1	阴茎发育不全	2				0.358101			0
3840	3507823900	2404054307	女	44岁	皮肤科门诊	血		未发送	ThCG	<5.03	x1		2024-04-25 12:57:00	x1	1	斑块状银屑病	2				0.358226			0
8733	3528329500	2405522857	女	NULL	河东普通产科门诊	血		未发送	ThCG	<5.03	x1		2024-05-15 11:25:00	x1	1	健康查体	2				0.358571			0
5483	3584079000	2406623607	女	49岁	妇科门诊	血		未发送	ThCG	<5.03	x1		2024-07-02 11:30:00	x1	1	月经不规则	2				0.358905			0
8551	3513174200	2404668002	女	NULL	宫颈病治疗中心	血		未发送	ThCG	<5.03	x1		2024-04-30 15:56:00	x1	1	下腹痛	2				0.359003			0
7639	3442976600	2402645957	女	NULL	河东普通产科门诊	血		未发送	ThCG	<5.03	x1		2024-02-28 16:36:00	x1	1	健康查体	2				0.359149			0
3889	3509739800	2404617284	女	22岁	妇科门诊	血		未发送	ThCG	32986.9	x200	200	2024-04-27 11:23:00	x1	0	早期人工流产(计划生育)	2				0.359241			0
4617	3540176700	2405616091	女	21岁	妇科门诊	血		未发送	ThCG	<5.03	x1		2024-05-25 12:12:00	x1	1	异常子宫出血	2				0.359938			0
2947	3476687700	2403643259	女	24岁	妇科门诊	血		未发送	ThCG	<5.03	x1		2024-03-28 10:17:00	x1	1	腹痛	2				0.360291			0
1160	3410408800	2401663146	女	27岁	NULL	血		未发送	ThCG	95.25	x1		2024-01-31 16:15:00	x1	1	人流术后	2				0.360571			0
2434	3460710800	2403495593	女	46岁	妇科门诊	血		未发送	ThCG	<5.03	x1		2024-03-14 13:01:00	x1	1	月经紊乱	2				0.360696			0
157	3378274500	2401416205	女	31岁	NULL	血		未发送	ThCG	<5.03	x1		2024-01-04 18:53:00	x1	1	阴道出血	2				0.361483			0
8596	3518086700	2405442746	女	NULL	宫颈病治疗中心	血		未发送	ThCG	<5.03	x1		2024-05-06 17:55:00	x1	1	经期延长	2				0.361721			0
9041	3555020100	2406418284	女	NULL	宫颈病治疗中心	血		未发送	ThCG	18.54	x1		2024-06-07 10:07:00	x1	1	宫腔占位	2				0.361741			0
6815	3647873200	2408615963	女	21岁	妇科门诊	血		未发送	ThCG	<5.03	x1		2024-08-27 14:05:00	x1	1	异常子宫出血	2				0.362167			0
4738	3545095500	2405062561	女	34岁	优生遗传与不孕门诊	血		未发送	ThCG	22754.7	x200	200	2024-05-29 14:28:00	x1	0	习惯性流产	2				0.362188			0
2987	3477803600	2403649123	女	39岁	妇科门诊	血		未发送	ThCG	<5.03	x1		2024-03-28 16:19:00	x1	1	月经紊乱	2				0.362959			0
5410	3581728000	2406643738	女	43岁	妇科门诊	血		未发送	ThCG	<5.03	x1		2024-06-30 13:31:00	x1	1	月经紊乱	2				0.363061			0
4844	3550908900	2405652731	女	21岁	便民门诊	血		未发送	ThCG	<5.03	x1		2024-06-04 10:38:00	x1	1	健康查体	2				0.363097			0
5561	3587849800	2407422277	女	28岁	妇科门诊	血		未发送	ThCG	<5.03	x1		2024-07-05 11:04:00	x1	1	月经紊乱	2				0.363821			0
3447	3492897600	2404488757	女	47岁	妇科门诊	血		未发送	ThCG	<5.03	x1		2024-04-11 16:42:00	x1	1	阴道出血	2				0.364551			0
9779	3629900100	2408466042	女	NULL	河东烧伤整形科门诊	血		未发送	ThCG	<5.03	x1		2024-08-11 12:40:00	x1	1	咨询	2				0.364588			0
6455	3630888600	2408493264	女	36岁	人流与产后复查门诊	血		未发送	ThCG	78290.3	x200	200	2024-08-12 12:53:00	x1	0	早期人工流产	2				0.3646			0
6835	3649317100	2408637702	女	27岁	急诊一部	血		未发送	ThCG	<5.03	x1		2024-08-28 18:18:00	x1	1	头晕	2				0.364745			0
7233	3411489500	2401665703	女	NULL	NULL	血		未发送	ThCG	5958.92	x200	200	2024-02-01 12:04:00	x1	0	月经紊乱	2				0.364777			0
868	3401275300	2401588350	女	36岁	NULL	血		未发送	ThCG	<5.03	x1		2024-01-24 11:41:00	x1	1	月经不规则	2				0.365202			0
3982	3512520300	2404638237	女	38岁	妇科门诊	血		未发送	ThCG	<5.03	x1		2024-04-30 11:55:00	x1	1	妇科检查	2				0.365511			0
769	3398135200	24007178	女	46岁	NULL	血		未发送	ThCG	<5.03	x1		2024-01-22 11:59:00	x1	1	子宫肌瘤	2				0.36583			0
5381	3579971800	2406643030	女	25岁	妇科门诊	血		未发送	ThCG	<5.03	x1		2024-06-28 14:43:00	x1	1	腹腔镜检查	2				0.366442			0
1796	3433853300	24019345	女	46岁	妇科一病区	血		未发送	ThCG	<5.03	x1		2024-02-21 16:40:00	x1	1	子宫腺肌病	2				0.366599			0
2866	3474555600	2403605779	女	26岁	人流与产后复查门诊	血		未发送	ThCG	65.04	x1		2024-03-26 11:23:00	x1	1	人流术后	2				0.366771			0
5723	3594863100	2407017389	男	4岁	小儿外科门诊	血		未发送	ThCG	<5.03	x1		2024-07-11 13:38:00	x1	1	阴茎发育不全	2				0.366911			0
2296	3454630000	2403474689	女	7岁	儿童保健门诊	血		未发送	ThCG	<5.03	x1		2024-03-09 12:52:00	x1	1	乳房早发育	2				0.367006			0
9031	3553920800	2406417258	女	NULL	河东内分泌代谢病科门诊	血		未发送	ThCG	<5.03	x1		2024-06-06 10:56:00	x1	1	生殖细胞瘤	2				0.367411			0
4899	3554485900	2406436919	女	32岁	妇科门诊	血		未发送	ThCG	<5.03	x1		2024-06-06 18:18:00	x1	1	月经紊乱	2				0.367461			0
8727	3527560700	2405028758	女	NULL	创伤骨科门诊	血		未发送	ThCG	<5.03	x1		2024-05-14 17:21:00	x1	1	胫骨干骨折	2				0.36752			0
5314	3576078100	2406587433	女	40岁	妇科门诊	血		未发送	ThCG	<5.03	x1		2024-06-25 13:31:00	x1	1	阴道出血	2				0.36791			0
9527	3607879300	2407600194	女	NULL	宫颈病治疗中心	血		未发送	ThCG	<5.03	x1		2024-07-22 11:20:00	x1	1	异常子宫出血	2				0.368275			0
6918	3382287800	2401455561	女	NULL	NULL	血		未发送	ThCG	104813	x200	200	2024-01-08 15:14:00	x1	0	胎停育	2				0.368301			0
3494	3495144800	2404519988	女	50岁	优生遗传与不孕门诊	血		未发送	ThCG	<5.03	x1		2024-04-14 12:10:00	x1	1	生育检验	2				0.368616			0
3763	3505470000	2404590104	女	30岁	妇科门诊	血		未发送	ThCG	<5.03	x1		2024-04-23 13:03:00	x1	1	异常子宫出血	2				0.369113			0
6311	3625461700	2408442271	女	48岁	妇科门诊	血		未发送	ThCG	<5.03	x1		2024-08-06 14:22:00	x1	1	月经紊乱	2				0.369457			0
4360	3526799700	2405475778	女	28岁	优生遗传与不孕门诊	血		未发送	ThCG	406.87	x1		2024-05-14 13:31:00	x1	1	胚胎移植术后	2				0.369644			0
1982	3439829000	2402623204	女	28岁	普通产科门诊	血		未发送	ThCG	116870	x200	200	2024-02-26 14:47:00	x1	0	先兆流产	2				0.369668			0
6595	3637593900	2408542767	女	28岁	妇科门诊	血		未发送	ThCG	<5.03	x1		2024-08-18 12:16:00	x1	1	月经紊乱	2				0.369746			0
2399	3458679600	2403502450	女	45岁	妇科门诊	血		未发送	ThCG	<5.03	x1		2024-03-13 10:07:00	x1	1	宫颈人乳头瘤病毒感染	2				0.369809			0
4830	3550043200	2405671927	女	27岁	优生遗传与不孕门诊	血		未发送	ThCG	<5.03	x1		2024-06-03 15:03:00	x1	1	生育检验	2				0.370394			0
4650	3541136600	2405624618	女	23岁	妇科门诊	血		未发送	ThCG	<5.03	x1		2024-05-27 10:51:00	x1	1	月经紊乱	2				0.370491			0
6870	3376937500	2401420912	女	NULL	NULL	血		未发送	ThCG	<5.03	x1		2024-01-03 15:50:00	x1	1	月经不规则	2				0.370827			0
974	3404215700	2401615205	女	37岁	NULL	血		未发送	ThCG	<5.03	x1		2024-01-26 12:54:00	x1	1	生育检验	2				0.371014			0
9145	3566542900	2406546820	女	NULL	河东普通产科门诊	血		未发送	ThCG	<5.03	x1		2024-06-17 18:08:00	x1	1	健康查体	2				0.371193			0
9614	3615493100	2407630888	女	NULL	宫颈病治疗中心	血		未发送	ThCG	<5.03	x1		2024-07-29 10:40:00	x1	1	宫颈息肉	2				0.371548			0
9871	3638671100	2408555129	女	NULL	急诊一部	血		未发送	ThCG	<5.03	x1		2024-08-19 10:55:00	x1	1	健康查体	2				0.371576			0
5450	3582788400	24061428	女	34岁	妇科一病区	血		未发送	ThCG	<5.03	x1		2024-07-01 13:07:00	x1	1	盆腔包块	2				0.371652			0
6525	3634042900	2408512580	女	33岁	人流与产后复查门诊	血		未发送	ThCG	<5.03	x1		2024-08-14 14:33:00	x1	1	产后随诊	2				0.371772			0
6247	3621985200	2408408279	女	8岁	儿童内分泌遗传代谢门诊	血		未发送	ThCG	<5.03	x1		2024-08-03 12:18:00	x1	1	儿童常规健康检查	2				0.3718			0
5242	3571716500	2406581320	女	35岁	妇科门诊	血		未发送	ThCG	<5.03	x1		2024-06-21 14:26:00	x1	1	月经紊乱	2				0.371883			0
8475	3507988700	2404613748	女	NULL	宫颈病治疗中心	血		未发送	ThCG	<5.03	x1		2024-04-25 11:59:00	x1	1	月经紊乱	2				0.372294			0
1682	3428267200	24017481	女	39岁	妇科一病区	血		未发送	ThCG	<5.03	x1		2024-02-18 16:00:00	x1	1	子宫腺肌病	2				0.37235			0
6875	3377049500	2401423534	女	NULL	NULL	血		未发送	ThCG	<5.03	x1		2024-01-03 17:39:00	x1	1	月经不规则	2				0.372713			0
4082	3515687500	2405411052	女	25岁	高危产科门诊	血		未发送	ThCG	15616.8	x200	200	2024-05-04 13:01:00	x1	0	稽留流产	2				0.372831			0
1748	3431461100	2402555899	女	45岁	人流与产后复查门诊	血		未发送	ThCG	8.05	x1		2024-02-20 12:20:00	x1	1	人流术后	2				0.372884			0
230	3380652000	2401447058	女	34岁	NULL	血		未发送	ThCG	<5.03	x1		2024-01-07 12:13:00	x1	1	异常子宫出血	2				0.372967			0
8268	3491349200	2404472305	女	NULL	宫颈病治疗中心	血		未发送	ThCG	<5.03	x1		2024-04-10 11:40:00	x1	1	异常子宫出血	2				0.373187			0
8761	3530290900	2405537369	女	NULL	宫颈病治疗中心	血		未发送	ThCG	15.25	x1		2024-05-16 17:51:00	x1	1	人流术后	2				0.373258			0
7660	3444923400	2402659454	女	NULL	宫颈病治疗中心	血		未发送	ThCG	<5.03	x1		2024-03-01 10:53:00	x1	1	月经紊乱	2				0.373486			0
1356	3416197600	2402437640	女	11岁	儿童保健门诊	血		未发送	ThCG	<5.03	x1		2024-02-05 14:53:00	x1	1	青春期发育状态	2				0.373739			0
2571	3465268400	2403551608	女	34岁	妇科门诊	血		未发送	ThCG	<5.03	x1		2024-03-18 14:36:00	x1	1	异常子宫出血	2				0.374031			0
122	3376988400	2401423543	女	26岁	NULL	血		未发送	ThCG	<5.03	x1		2024-01-04 09:50:00	x1	1	人流术后	2				0.3741			0
5417	3582512900	2407402688	女	22岁	妇科门诊	血		未发送	ThCG	2227.06	x200	200	2024-07-01 11:53:00	x1	0	早期人工流产	2				0.374108			0
2795	3472420700	2403613120	女	31岁	急诊二部	血		未发送	ThCG	134787	x200	200	2024-03-24 18:04:00	x1	0	健康查体	2				0.37455			0
8987	3550396400	2406408746	女	NULL	宫颈病治疗中心	血		未发送	ThCG	<5.03	x1		2024-06-03 14:53:00	x1	1	月经稀少	2				0.374686			0
3182	3482720000	2404410731	女	27岁	妇科门诊	血		未发送	ThCG	<5.03	x1		2024-04-02 13:16:00	x1	1	下腹痛	2				0.374764			0
7080	3399087600	2401569950	女	NULL	NULL	血		未发送	ThCG	363.56	x5	5	2024-01-22 14:29:00	x1	0	人流术后	2				0.375002			0
5222	3570585200	2406567337	女	25岁	妇科门诊	血		未发送	ThCG	<5.03	x1		2024-06-20 16:43:00	x1	1	月经紊乱	2				0.375116			0
7721	3448756900	2403417254	女	NULL	宫颈病治疗中心	血		未发送	ThCG	<5.03	x1		2024-03-04 15:42:00	x1	1	月经不规则	2				0.375225			0
6823	3648289600	2408034821	女	35岁	急诊二部	血		未发送	ThCG	<5.03	x1		2024-08-28 01:32:00	x1	1	上呼吸道感染	2				0.375419			0
5570	3588833600	2407435325	女	36岁	妇科门诊	血		未发送	ThCG	<5.03	x1		2024-07-05 14:38:00	x1	1	围绝经期综合征	2				0.3755			0
4884	3553564100	2406441446	女	9岁	儿童保健门诊	血		未发送	ThCG	<5.03	x1		2024-06-06 11:47:00	x1	1	中枢性性早熟	2				0.375829			0
5253	3572490800	2406589780	女	45岁	妇科门诊	血		未发送	ThCG	<5.03	x1		2024-06-22 13:09:00	x1	1	月经紊乱	2				0.376312			0
7527	3434019900	2402576652	女	NULL	河东普通产科门诊	血		未发送	ThCG	<5.03	x1		2024-02-21 17:38:00	x1	1	健康查体	2				0.376557			0
6731	3643911100	2408594151	女	21岁	急诊二部	血		未发送	ThCG	<5.03	x1		2024-08-23 12:46:00	x1	1	腹痛	2				0.376811			0
5868	3604074000	2407028428	男	11岁	小儿外科门诊	血		未发送	ThCG	<5.03	x1		2024-07-18 13:29:00	x1	1	阴茎发育不全	2				0.376981			0
697	3395887100	2401558322	女	27岁	NULL	血		未发送	ThCG	179.24	x5	5	2024-01-19 13:59:00	x1	0	早期人工流产	2				0.377015			0
6100	3614601000	2407631909	女	29岁	妇科门诊	血		未发送	ThCG	<5.03	x1		2024-07-28 11:06:00	x1	1	月经不规则	2				0.377531			0
7861	3458579400	2403504229	女	NULL	宫颈病治疗中心	血		未发送	ThCG	<5.03	x1		2024-03-12 14:49:00	x1	1	月经不规则	2				0.377918			0
6181	3619689600	2408402061	女	30岁	便民门诊	血		未发送	ThCG	<5.03	x1		2024-08-01 11:43:00	x1	1	健康查体	2				0.377975			0
1056	3407101000	2401636392	女	43岁	NULL	血		未发送	ThCG	<5.03	x1		2024-01-29 13:03:00	x1	1	月经紊乱	2				0.378125			0
9874	3638958600	2408532440	女	NULL	宫颈病治疗中心	血		未发送	ThCG	<5.03	x1		2024-08-19 13:08:00	x1	1	月经紊乱	2				0.378252			0
442	3387464700	2401497785	女	24岁	NULL	血		未发送	ThCG	<5.03	x1		2024-01-12 16:31:00	x1	1	多囊卵巢综合征	2				0.378259			0
8483	3508672300	2404615968	女	NULL	河东普通产科门诊	血		未发送	ThCG	<5.03	x1		2024-04-26 10:14:00	x1	1	健康查体	2				0.378307			0
8427	3504259800	2404564563	女	NULL	宫颈病治疗中心	血		未发送	ThCG	<5.03	x1		2024-04-22 13:07:00	x1	1	异常子宫出血	2				0.379575			0
5132	3564829100	2406534214	女	40岁	妇科门诊	血		未发送	ThCG	<5.03	x1		2024-06-16 13:28:00	x1	1	月经不规则	2				0.379711			0
6926	3382916000	2401468361	女	NULL	NULL	血		未发送	ThCG	58293.2	x200	200	2024-01-09 10:05:00	x1	0	健康查体	2				0.380028			0
4187	3519738500	2405457917	女	15岁	急诊二部	血		未发送	ThCG	<5.03	x1		2024-05-08 00:16:00	x1	1	腹痛	2				0.380031			0
2915	3476067000	2403637964	女	28岁	人流与产后复查门诊	血		未发送	ThCG	<5.03	x1		2024-03-27 11:25:00	x1	1	人流术后	2				0.380204			0
4341	3525644700	2405495051	女	35岁	妇科门诊	血		未发送	ThCG	7.85	x1		2024-05-13 13:20:00	x1	1	完全性流产，无并发症	2				0.380294			0
282	3382303000	2401456245	女	41岁	NULL	血		未发送	ThCG	58730.2	x200	200	2024-01-08 16:50:00	x1	0	早期人工流产	2				0.380364			0
9302	3584315700	2406052794	女	NULL	创伤骨科门诊	血		未发送	ThCG	<5.03	x1		2024-07-02 11:14:00	x1	1	Pilon骨折	2				0.380367			0
1244	3412866500	2402410766	女	41岁	NULL	血		未发送	ThCG	<5.03	x1		2024-02-02 13:35:00	x1	1	月经紊乱	2				0.380732			0
1046	3406508500	24006997	女	40岁	NULL	血		未发送	ThCG	<5.03	x1		2024-01-29 11:54:00	x1	1	子宫肌瘤	2				0.381099			0
2900	3475363500	24031333	女	31岁	妇科一病区	血		未发送	ThCG	<5.03	x1		2024-03-26 16:16:00	x1	1	卵巢成熟性畸胎瘤	2				0.381141			0
2464	3461981200	2403529000	女	25岁	人流与产后复查门诊	血		未发送	ThCG	<5.03	x1		2024-03-15 11:48:00	x1	1	人流术后	2				0.381291			0
8786	3533432500	2405564140	女	NULL	河东普通产科门诊	血		未发送	ThCG	85.78	x1		2024-05-20 10:14:00	x1	1	健康查体	2				0.381645			0
5117	3564615200	2406525158	女	25岁	高危产科门诊	血		未发送	ThCG	23.59	x1		2024-06-16 11:12:00	x1	1	人流术后	2				0.381991			0
6779	3646072400	24078320	男	43岁	肿瘤中心二病区	血		未发送	ThCG	<5.03	x1		2024-08-26 12:20:00	x1	1	恶性肿瘤维持性化学治疗	2				0.382108			0
8585	3517601800	2404670310	女	NULL	宫颈病治疗中心	血		未发送	ThCG	<5.03	x1		2024-05-06 13:06:00	x1	1	异常子宫出血	2				0.383077			0
659	3393974500	2401526580	女	7岁	NULL	血		未发送	ThCG	<5.03	x1		2024-01-18 13:32:00	x1	1	儿童常规健康检查	2				0.383233			0
4221	3520436400	2405461621	女	50岁	妇科门诊	血		未发送	ThCG	<5.03	x1		2024-05-08 13:27:00	x1	1	月经不规则	2				0.383509			0
798	3398988500	2401580668	女	27岁	NULL	血		未发送	ThCG	<5.03	x1		2024-01-22 15:30:00	x1	1	阴道出血	2				0.383577			0
7158	3406111300	2401633456	女	NULL	NULL	血		未发送	ThCG	<5.03	x1		2024-01-28 15:17:00	x1	1	一般性检查，其他的	2				0.383588			0
5391	3580207700	2406647920	女	22岁	妇科门诊	血		未发送	ThCG	<5.03	x1		2024-06-28 16:17:00	x1	1	月经紊乱	2				0.38395			0
6871	3376991000	2401424251	女	NULL	NULL	血		未发送	ThCG	<5.03	x1		2024-01-03 16:31:00	x1	1	下腹痛	2				0.383999			0
7912	3462444700	2403027179	女	NULL	河东心血管内科门诊	血		未发送	ThCG	<5.03	x1		2024-03-15 14:15:00	x1	1	特殊筛查	2				0.384022			0
2969	3477501400	2403630268	女	45岁	妇科门诊	血		未发送	ThCG	<5.03	x1		2024-03-28 12:37:00	x1	1	宫颈术后	2				0.384312			0
4073	3513911700	2405403730	女	44岁	妇科门诊	血		未发送	ThCG	<5.03	x1		2024-05-04 11:47:00	x1	1	绝经后出血	2				0.384635			0
6893	3378717500	2401434018	女	NULL	NULL	血		未发送	ThCG	<5.03	x1		2024-01-05 10:10:00	x1	1	异常子宫出血	2				0.384809			0
9118	3562587600	2406512436	女	NULL	河东内分泌代谢病科门诊	血		未发送	ThCG	<5.03	x1		2024-06-14 10:50:00	x1	1	多囊卵巢综合征	2				0.384936			0
292	3383010900	2401450494	女	31岁	NULL	血		未发送	ThCG	<5.03	x1		2024-01-09 11:40:00	x1	1	阴道出血	2				0.385045			0
1736	3431384700	2402512637	女	28岁	肿瘤科门诊	血		未发送	ThCG	<5.03	x1		2024-02-20 11:32:00	x1	1	葡萄胎	2				0.385201			0
5552	3587515900	2407434250	女	37岁	妇科门诊	血		未发送	ThCG	<5.03	x1		2024-07-04 14:00:00	x1	1	月经不规则	2				0.385234			0
4659	3541775400	24050608	女	33岁	妇科一病区	血		未发送	ThCG	<5.03	x1		2024-05-27 12:02:00	x1	1	卵巢良性肿瘤	2				0.385524			0
1242	3412897100	2402408176	女	36岁	NULL	血		未发送	ThCG	73177.2	x200	200	2024-02-02 13:27:00	x1	0	人流术后	2				0.385688			0
8240	3488878200	2404451379	女	NULL	宫颈病治疗中心	血		未发送	ThCG	<5.03	x1		2024-04-08 13:40:00	x1	1	阴道炎	2				0.386022			0
5167	3567308400	2406549609	女	33岁	妇科门诊	血		未发送	ThCG	<5.03	x1		2024-06-18 13:12:00	x1	1	经期延长	2				0.386108			0
7719	3448427300	2403423807	女	NULL	宫颈病治疗中心	血		未发送	ThCG	<5.03	x1		2024-03-04 13:35:00	x1	1	月经不规则	2				0.386155			0
7182	3407666000	2401635342	女	NULL	NULL	血		未发送	ThCG	<5.03	x1		2024-01-29 15:28:00	x1	1	异常子宫出血	2				0.386318			0
3053	3479517000	2403658002	女	23岁	妇科门诊	血		未发送	ThCG	<5.03	x1		2024-03-30 13:04:00	x1	1	盆腔包块	2				0.386718			0
8897	3542529100	2405629625	女	NULL	宫颈病治疗中心	血		未发送	ThCG	<5.03	x1		2024-05-27 16:36:00	x1	1	月经不规则	2				0.386778			0
8591	3517913900	2405430673	女	NULL	宫颈病治疗中心	血		未发送	ThCG	<5.03	x1		2024-05-06 15:06:00	x1	1	异常子宫出血	2				0.386799			0
6142	3617423000	2407626585	女	10岁	儿童保健门诊	血		未发送	ThCG	<5.03	x1		2024-07-30 12:10:00	x1	1	青春期发育状态	2				0.386819			0
2021	3442698300	2402629646	女	37岁	妇科门诊	血		未发送	ThCG	<5.03	x1		2024-02-28 13:31:00	x1	1	人流术后	2				0.386991			0
104	3376268600	2401417443	女	39岁	NULL	血		未发送	ThCG	<5.03	x1		2024-01-03 12:40:00	x1	1	药物流产术后	2				0.387063			0
6351	3627626700	2408463984	女	27岁	妇科门诊	血		未发送	ThCG	8912.11	x10	10	2024-08-08 15:10:00	x1	0	下腹痛	2				0.387188			0
4087	3515759200	2405422685	女	45岁	妇科门诊	血		未发送	ThCG	<5.03	x1		2024-05-04 14:12:00	x1	1	水肿	2				0.387264			0
9014	3552611800	2405657838	女	NULL	河东普通产科门诊	血		未发送	ThCG	<5.03	x1		2024-06-05 12:08:00	x1	1	健康查体	2				0.387552			0
7722	3448810900	2403420772	女	NULL	宫颈病治疗中心	血		未发送	ThCG	<5.03	x1		2024-03-04 17:08:00	x1	1	月经不规则	2				0.387616			0
4526	3535498800	24048966	女	48岁	妇科一病区	血		未发送	ThCG	<5.03	x1		2024-05-21 13:50:00	x1	1	子宫肌瘤	2				0.388383			0
5537	3586963900	2407409501	女	40岁	妇科门诊	血		未发送	ThCG	<5.03	x1		2024-07-04 11:47:00	x1	1	月经不规则	2				0.388549			0
1201	3411706500	2401661125	女	32岁	NULL	血		未发送	ThCG	<5.03	x1		2024-02-01 14:55:00	x1	1	生育检验	2				0.388745			0
611	3392257600	24006260	女	42岁	NULL	血		未发送	ThCG	<5.03	x1		2024-01-17 10:48:00	x1	1	宫颈上皮内瘤样病 II-III级累腺	2				0.389106			0
71	3375551000	2401411692	女	39岁	NULL	血		未发送	ThCG	<5.03	x1		2024-01-02 15:56:00	x1	1	妇科检查	2				0.389232			0
717	3396637400	2401519530	女	7岁	NULL	血		未发送	ThCG	<5.03	x1		2024-01-20 11:33:00	x1	1	儿童常规健康检查	2				0.389313			0
9293	3583078600	2406665941	女	NULL	宫颈病治疗中心	血		未发送	ThCG	312.4	x1		2024-07-01 13:07:00	x1	1	子宫不规则出血	2				0.389425			0
1930	3437615500	2402571119	女	9岁	儿童内分泌遗传代谢门诊	血		未发送	ThCG	<5.03	x1		2024-02-24 14:34:00	x1	1	儿童常规健康检查	2				0.389482			0
6409	3629261800	2408476578	女	42岁	妇科门诊	血		未发送	ThCG	<5.03	x1		2024-08-10 12:40:00	x1	1	外阴瘙痒(症)	2				0.390111			0
1783	3432974300	2402553705	女	42岁	妇科门诊	血		未发送	ThCG	<5.03	x1		2024-02-21 11:22:00	x1	1	阴道出血	2				0.390289			0
151	3378130100	2401427240	女	29岁	NULL	血		未发送	ThCG	6002.65	x200	200	2024-01-04 14:39:00	x1	0	人流术后	2				0.390317			0
7774	3452618400	2403453360	女	NULL	宫颈病治疗中心	血		未发送	ThCG	<5.03	x1		2024-03-07 11:31:00	x1	1	月经不规则	2				0.390718			0
5266	3572966900	2406594707	女	25岁	妇科门诊	血		未发送	ThCG	<5.03	x1		2024-06-23 11:30:00	x1	1	月经紊乱	2				0.391594			0
2634	3467862900	2403572713	女	29岁	妇科门诊	血		未发送	ThCG	<5.03	x1		2024-03-20 13:12:00	x1	1	月经不规则	2				0.392171			0
196	3379904400	2401440703	女	33岁	NULL	血		未发送	ThCG	<5.03	x1		2024-01-06 12:32:00	x1	1	人流术后	2				0.392306			0
415	3386720500	2401474164	女	26岁	NULL	血		未发送	ThCG	93.87	x1		2024-01-12 10:28:00	x1	1	人流术后	2				0.392563			0
94	3376139100	2401417469	女	39岁	NULL	血		未发送	ThCG	<5.03	x1		2024-01-03 11:29:00	x1	1	月经不规则	2				0.392849			0
8836	3537190500	2405592724	女	NULL	急诊二部	血		未发送	ThCG	<5.03	x1		2024-05-22 15:50:00	x1	1	腹痛	2				0.393075			0
7720	3448551500	2403417197	女	NULL	宫颈病治疗中心	血		未发送	ThCG	<5.03	x1		2024-03-04 13:35:00	x1	1	月经不规则	2				0.39328			0
5957	3606720500	2407541087	女	8岁	儿童保健门诊	血		未发送	ThCG	<5.03	x1		2024-07-21 11:28:00	x1	1	乳房早发育	2				0.393386			0
2340	3455963800	2403438192	女	32岁	人流与产后复查门诊	血		未发送	ThCG	66792.8	x200	200	2024-03-11 10:50:00	x1	0	早期人工流产	2				0.393398			0
1083	3407802700	2401644874	女	38岁	NULL	血		未发送	ThCG	<5.03	x1		2024-01-30 10:48:00	x1	1	月经不规则	2				0.393415			0
6584	3637148500	2408534438	女	20岁	妇科门诊	血		未发送	ThCG	<5.03	x1		2024-08-17 13:07:00	x1	1	月经稀少	2				0.393569			0
1686	3428303300	24017550	女	51岁	妇科一病区	血		未发送	ThCG	<5.03	x1		2024-02-18 16:58:00	x1	1	盆腔包块	2				0.393962			0
486	3388943400	2401501760	女	29岁	NULL	血		未发送	ThCG	<5.03	x1		2024-01-14 13:08:00	x1	1	甲状腺功能减退症	2				0.393978			0
2807	3472935400	2403603353	女	28岁	人流与产后复查门诊	血		未发送	ThCG	4488.06	x200	200	2024-03-25 11:29:00	x1	0	人流术后	2				0.394126			0
9807	3632674100	2408487807	女	NULL	宫颈病治疗中心	血		未发送	ThCG	<5.03	x1		2024-08-13 11:46:00	x1	1	月经不规则	2				0.394243			0
5895	3605133300	2407565871	女	32岁	妇科门诊	血		未发送	ThCG	<5.03	x1		2024-07-19 11:21:00	x1	1	月经不规则	2				0.395731			0
3548	3496756400	2404528720	女	46岁	妇科门诊	血		未发送	ThCG	<5.03	x1		2024-04-15 14:50:00	x1	1	月经紊乱	2				0.395877			0
6649	3639180500	24072714	女	36岁	妇科一病区	血		未发送	ThCG	<5.03	x1		2024-08-19 14:09:00	x1	1	盆腔包块	2				0.395999			0
8265	3491211100	2404472317	女	NULL	宫颈病治疗中心	血		未发送	ThCG	<5.03	x1		2024-04-10 11:40:00	x1	1	异常子宫出血	2				0.39632			0
6668	3640560700	2408530573	女	5岁	儿童保健门诊	血		未发送	ThCG	<5.03	x1		2024-08-21 10:35:00	x1	1	乳房早发育	2				0.396379			0
6147	3617725700	2407674832	女	51岁	妇科门诊	血		未发送	ThCG	<5.03	x1		2024-07-30 15:48:00	x1	1	盆腔痛	2				0.396552			0
4541	3536240700	2405582619	女	37岁	宫颈病治疗中心	血		未发送	ThCG	<5.03	x1		2024-05-22 10:35:00	x1	1	异常子宫出血	2				0.396827			0
3640	3500706300	2404556602	女	22岁	妇科门诊	血		未发送	ThCG	<5.03	x1		2024-04-18 16:21:00	x1	1	异常子宫出血	2				0.396869			0
1520	3423301400	2402485594	女	26岁	妇科门诊	血		未发送	ThCG	<5.03	x1		2024-02-14 12:32:00	x1	1	月经不规则	2				0.397277			0
6529	3633990500	2408510636	女	47岁	妇科门诊	血		未发送	ThCG	<5.03	x1		2024-08-14 14:32:00	x1	1	腹痛	2				0.397345			0
8079	3475317000	2403621046	女	NULL	宫颈病治疗中心	血		未发送	ThCG	17.64	x1		2024-03-26 16:17:00	x1	1	多发性子宫肌瘤	2				0.397667			0
4057	3514882900	2405403109	女	32岁	妇科门诊	血		未发送	ThCG	<5.03	x1		2024-05-03 13:23:00	x1	1	月经稀少	2				0.397672			0
2133	3447957100	2403004151	女	45岁	泌尿外科门诊	血		未发送	ThCG	<5.03	x1		2024-03-04 12:53:00	x1	1	膀胱过度活动症	2				0.397741			0
6890	3378348300	2401432787	女	NULL	NULL	血		未发送	ThCG	<5.03	x1		2024-01-04 18:53:00	x1	1	异常子宫出血	2				0.397872			0
6340	3626674900	2408429800	女	8岁	儿童保健门诊	血		未发送	ThCG	<5.03	x1		2024-08-07 17:25:00	x1	1	乳房早发育	2				0.398084			0
2608	3466794600	2403559008	女	29岁	妇科门诊	血		未发送	ThCG	78517.4	x200	200	2024-03-19 14:38:00	x1	0	月经紊乱	2				0.398247			0
6695	3642623300	2408578487	女	35岁	人流与产后复查门诊	血		未发送	ThCG	84063.7	x200	200	2024-08-22 13:53:00	x1	0	早期人工流产	2				0.398663			0
625	3393026100	2401532541	女	31岁	NULL	血		未发送	ThCG	<5.03	x1		2024-01-17 12:48:00	x1	1	人流术后	2				0.399129			0
1842	3435517100	2402589873	女	20岁	妇科门诊	血		未发送	ThCG	276.41	x5	5	2024-02-22 18:19:00	x1	0	月经不规则	2				0.400181			0
1220	3412357200	2402410651	女	32岁	NULL	血		未发送	ThCG	379.11	x1		2024-02-02 11:18:00	x1	1	人流术后	2				0.400555			0
3520	3496328900	2404523370	女	35岁	人流与产后复查门诊	血		未发送	ThCG	38.78	x1		2024-04-15 13:55:00	x1	1	人流术后	2				0.400734			0
8990	3550498900	2406411619	女	NULL	宫颈病治疗中心	血		未发送	ThCG	<5.03	x1		2024-06-03 16:30:00	x1	1	月经不规则	2				0.401468			0
309	3382995800	24003254	女	42岁	NULL	血		未发送	ThCG	<5.03	x1		2024-01-09 12:30:00	x1	1	盆腔包块	2				0.401705			0
6766	3645335700	2408603737	女	33岁	妇科门诊	血		未发送	ThCG	<5.03	x1		2024-08-25 13:42:00	x1	1	月经紊乱	2				0.402572			0
2403	3459291800	2403510088	女	39岁	妇科门诊	血		未发送	ThCG	<5.03	x1		2024-03-13 11:32:00	x1	1	月经紊乱	2				0.403137			0
6577	3637129600	2408538356	女	44岁	妇科门诊	血		未发送	ThCG	<5.03	x1		2024-08-17 12:39:00	x1	1	月经紊乱	2				0.403418			0
5696	3594516600	2407468297	女	36岁	妇科门诊	血		未发送	ThCG	<5.03	x1		2024-07-10 13:21:00	x1	1	月经不规则	2				0.403526			0
1552	3424040500	2402481158	女	6岁	儿童内分泌遗传代谢门诊	血		未发送	ThCG	<5.03	x1		2024-02-15 13:05:00	x1	1	乳房早发育	2				0.403686			0
3142	3481610800	2403677687	女	38岁	妇科门诊	血		未发送	ThCG	<5.03	x1		2024-04-01 13:54:00	x1	1	阴道出血	2				0.404131			0
1200	3411653600	2402403874	女	24岁	NULL	血		未发送	ThCG	<5.03	x1		2024-02-01 14:29:00	x1	1	月经紊乱	2				0.404303			0
7179	3407618100	2401630252	女	NULL	NULL	血		未发送	ThCG	<5.03	x1		2024-01-29 15:28:00	x1	1	月经不规则	2				0.404413			0
4468	3532948000	2405556860	女	25岁	妇科门诊	血		未发送	ThCG	<5.03	x1		2024-05-20 16:37:00	x1	1	阴道炎	2				0.40469			0
2387	3458204700	2403478657	女	30岁	妇科门诊	血		未发送	ThCG	<5.03	x1		2024-03-12 12:35:00	x1	1	异常子宫出血	2				0.404883			0
2728	3470378400	2403595016	女	24岁	人流与产后复查门诊	血		未发送	ThCG	33575.2	x200	200	2024-03-22 13:52:00	x1	0	早期人工流产	2				0.404978			0
9635	3617543100	2407670501	女	NULL	河东内分泌代谢病科门诊	血		未发送	ThCG	252.21	x5	5	2024-07-30 12:16:00	x1	0	甲状腺功能减退症	2				0.405274			0
2278	3453932500	2403467695	女	33岁	妇科门诊	血		未发送	ThCG	<5.03	x1		2024-03-08 14:19:00	x1	1	异常子宫出血	2				0.405565			0
7969	3467026300	2403569959	女	NULL	宫颈病治疗中心	血		未发送	ThCG	<5.03	x1		2024-03-19 18:06:00	x1	1	围绝经期综合征	2				0.405883			0
5901	3604887200	2407517689	女	9岁	儿童保健门诊	血		未发送	ThCG	<5.03	x1		2024-07-19 13:53:00	x1	1	青春期发育状态	2				0.405946			0
7584	3438942700	2402617699	女	NULL	河东普通产科门诊	血		未发送	ThCG	11.25	x1		2024-02-26 10:45:00	x1	1	产后随诊	2				0.406199			0
1901	3436881000	2402549723	女	10岁	儿童保健门诊	血		未发送	ThCG	<5.03	x1		2024-02-23 17:48:00	x1	1	儿童常规健康检查	2				0.406489			0
6426	3629859900	2408482436	女	40岁	妇科门诊	血		未发送	ThCG	<5.03	x1		2024-08-11 12:44:00	x1	1	阴道出血	2				0.406544			0
10002	3649119300	2408630849	女	NULL	宫颈病治疗中心	血		未发送	ThCG	<5.03	x1		2024-08-28 14:29:00	x1	1	月经不规则	2				0.406745			0
6708	3643376200	2408537031	男	12岁	儿童保健门诊	血		未发送	ThCG	<5.03	x1		2024-08-23 10:19:00	x1	1	肥胖	2				0.406906			0
6338	3626557900	2408448568	女	23岁	妇科门诊	血		未发送	ThCG	12034.8	x100	100	2024-08-07 14:29:00	x1	0	妇科检查	2				0.407141			0
7515	3433640400	2402575943	女	NULL	急诊二部	血		未发送	ThCG	<5.03	x1		2024-02-21 12:33:00	x1	1	呼吸道感染	2				0.40723			0
5181	3567986100	2406539893	女	41岁	妇科门诊	血		未发送	ThCG	<5.03	x1		2024-06-18 17:41:00	x1	1	阴道出血	2				0.407387			0
5639	3591874000	2407470356	女	27岁	妇科门诊	血		未发送	ThCG	<5.03	x1		2024-07-08 14:47:00	x1	1	阴道出血	2				0.407762			0
5053	3560632400	2406494637	女	51岁	妇科门诊	血		未发送	ThCG	<5.03	x1		2024-06-12 14:25:00	x1	1	阴道出血	2				0.4081			0
3818	3507502200	24034027	女	36岁	妇科一病区	血		未发送	ThCG	<5.03	x1		2024-04-25 11:32:00	x1	1	双侧卵巢巧克力样囊肿	2				0.408635			0
3720	3503932300	2404594035	女	31岁	妇科门诊	血		未发送	ThCG	27872.5	x200	200	2024-04-22 12:42:00	x1	0	早期人工流产	2				0.408637			0
1819	3435145900	2402552695	女	34岁	优生遗传与不孕门诊	血		未发送	ThCG	<5.03	x1		2024-02-22 13:45:00	x1	1	月经紊乱	2				0.408758			0
6998	3390426800	2401510696	女	NULL	NULL	血		未发送	ThCG	<5.03	x1		2024-01-15 13:48:00	x1	1	异常子宫出血	2				0.408797			0
4255	3521774200	2405472080	女	46岁	妇科门诊	血		未发送	ThCG	<5.03	x1		2024-05-09 13:55:00	x1	1	月经不规则	2				0.408901			0
5126	3564731000	2406520475	女	27岁	优生遗传与不孕门诊	血		未发送	ThCG	<5.03	x1		2024-06-16 12:16:00	x1	1	生育检验	2				0.408956			0
4759	3546438700	2405657224	女	45岁	妇科门诊	血		未发送	ThCG	<5.03	x1		2024-05-30 18:17:00	x1	1	子宫肌瘤	2				0.409021			0
4375	3527303200	2405511893	女	37岁	妇科门诊	血		未发送	ThCG	<5.03	x1		2024-05-14 14:33:00	x1	1	卵巢早衰	2				0.409049			0
6026	3610944400	2407622394	女	45岁	妇科门诊	血		未发送	ThCG	<5.03	x1		2024-07-24 13:26:00	x1	1	异常子宫出血	2				0.40933			0
162	3378815900	2401437310	女	32岁	NULL	血		未发送	ThCG	<5.03	x1		2024-01-05 11:49:00	x1	1	阴道出血	2				0.40952			0
2199	3450157100	2403437652	女	47岁	妇科门诊	血		未发送	ThCG	<5.03	x1		2024-03-05 14:25:00	x1	1	月经紊乱	2				0.409717			0
754	3397740900	2401568008	女	41岁	NULL	血		未发送	ThCG	<5.03	x1		2024-01-22 10:52:00	x1	1	月经不规则	2				0.409832			0
8805	3534475500	2405043082	女	NULL	河东创伤骨科门诊	血		未发送	ThCG	<5.03	x1		2024-05-20 16:27:00	x1	1	Pilon骨折	2				0.409982			0
8661	3523376800	2405485120	女	NULL	急诊二部	血		未发送	ThCG	2297.48	x100	100	2024-05-10 19:59:00	x1	0	健康查体	2				0.410244			0
2670	3468861500	2403549164	女	49岁	妇科门诊	血		未发送	ThCG	<5.03	x1		2024-03-21 12:11:00	x1	1	子宫肌瘤	2				0.410245			0
7730	3449727000	2403432399	女	NULL	宫颈病治疗中心	血		未发送	ThCG	<5.03	x1		2024-03-05 11:29:00	x1	1	异常子宫出血	2				0.410246			0
5514	3585076400	2407415543	女	28岁	妇科门诊	血		未发送	ThCG	<5.03	x1		2024-07-02 17:35:00	x1	1	阴道出血	2				0.410442			0
4363	3526764900	2405510518	女	48岁	妇科门诊	血		未发送	ThCG	<5.03	x1		2024-05-14 12:01:00	x1	1	妇科检查	2				0.410602			0
2620	3467347600	2403574226	女	31岁	便民门诊	血		未发送	ThCG	661.23	x1		2024-03-20 11:23:00	x1	1	健康查体	2				0.410823			0
5433	3582779800	2407000332	男	11岁	小儿外科门诊	血		未发送	ThCG	<5.03	x1		2024-07-01 13:29:00	x1	1	阴茎发育不全	2				0.411023			0
7310	3416879500	2402409680	女	NULL	河东内分泌代谢病科门诊	血		未发送	ThCG	<5.03	x1		2024-02-06 10:35:00	x1	1	月经紊乱	2				0.411023			0
4475	3533455400	2405555066	女	29岁	妇科门诊	血		未发送	ThCG	<5.03	x1		2024-05-20 11:54:00	x1	1	宫颈人乳头瘤病毒感染	2				0.411384			0
3398	3491334400	2404482338	女	34岁	妇科门诊	血		未发送	ThCG	<5.03	x1		2024-04-10 12:27:00	x1	1	胎盘植入不伴出血	2				0.411398			0
6788	3646545200	2408613915	女	47岁	妇科门诊	血		未发送	ThCG	<5.03	x1		2024-08-26 13:59:00	x1	1	月经紊乱	2				0.411746			0
8339	3497389000	2404530946	女	NULL	河东内分泌代谢病科门诊	血		未发送	ThCG	<5.03	x1		2024-04-16 11:21:00	x1	1	月经不规则	2				0.412162			0
1448	3419984400	2402465350	女	25岁	妇科门诊	血		未发送	ThCG	<5.03	x1		2024-02-09 11:14:00	x1	1	异常子宫出血	2				0.41222			0
6210	3620260400	2407662934	女	7岁	儿童保健门诊	血		未发送	ThCG	<5.03	x1		2024-08-01 17:54:00	x1	1	乳房早发育	2				0.412279			0
7669	3445259200	2402654433	女	NULL	河东普通产科门诊	血		未发送	ThCG	<5.03	x1		2024-03-01 11:42:00	x1	1	自然流产	2				0.412329			0
4272	3522020800	2405467665	女	27岁	妇科门诊	血		未发送	ThCG	<5.03	x1		2024-05-10 10:01:00	x1	1	妇科检查	2				0.412594			0
3012	3478307600	2403653339	女	32岁	人流与产后复查门诊	血		未发送	ThCG	67924.7	x200	200	2024-03-29 11:48:00	x1	0	早期人工流产	2				0.412713			0
5867	3603977000	2407028327	男	9岁	小儿外科门诊	血		未发送	ThCG	<5.03	x1		2024-07-18 13:29:00	x1	1	阴茎发育不全	2				0.412763			0
460	3387938000	2401474035	女	32岁	NULL	血		未发送	ThCG	<5.03	x1		2024-01-13 12:00:00	x1	1	月经不规则	2				0.412773			0
3978	3512679900	2404664881	女	37岁	妇科门诊	血		未发送	ThCG	<5.03	x1		2024-04-30 11:50:00	x1	1	月经紊乱	2				0.412985			0
919	3402758200	2401582808	女	24岁	NULL	血		未发送	ThCG	19671.7	x200	200	2024-01-25 12:56:00	x1	0	自然流产	2				0.413447			0
2742	3470832800	2403593931	女	44岁	妇科门诊	血		未发送	ThCG	<5.03	x1		2024-03-22 16:48:00	x1	1	月经紊乱	2				0.413474			0
7629	3442759700	2402638633	女	NULL	河东普通产科门诊	血		未发送	ThCG	112.14	x1		2024-02-28 12:49:00	x1	1	自然流产	2				0.413547			0
9669	3620115600	2407695016	女	NULL	河东消化内科门诊	血		未发送	ThCG	<5.03	x1		2024-08-01 13:43:00	x1	1	胃食管反流病	2				0.413799			0
2211	3450678800	2403008860	女	23岁	感染性疾病科门诊	血		未发送	ThCG	156.09	x1		2024-03-06 10:45:00	x1	1	健康查体	2				0.414258			0
6544	3635232000	2408514069	女	5岁	儿童保健门诊	血		未发送	ThCG	<5.03	x1		2024-08-15 13:14:00	x1	1	性早熟	2				0.415093			0
8890	3542338300	2405622406	女	NULL	宫颈病治疗中心	血		未发送	ThCG	<5.03	x1		2024-05-27 14:03:00	x1	1	异常子宫出血	2				0.415191			0
2945	3476563900	2403640636	女	32岁	妇科门诊	血		未发送	ThCG	<5.03	x1		2024-03-27 17:57:00	x1	1	月经不规则	2				0.415504			0
7006	3390693900	2401513993	女	NULL	NULL	血		未发送	ThCG	<5.03	x1		2024-01-15 16:18:00	x1	1	月经不规则	2				0.415526			0
2654	3468146700	24029112	女	30岁	妇科一病区	血		未发送	ThCG	270.65	x1		2024-03-20 13:55:00	x1	1	瘢痕子宫	2				0.415604			0
5565	3588474700	2406645153	男	11岁	儿童保健门诊	血		未发送	ThCG	<5.03	x1		2024-07-05 12:46:00	x1	1	肥胖	2				0.415975			0
1630	3426821000	2402524054	女	28岁	妇科门诊	血		未发送	ThCG	<5.03	x1		2024-02-18 10:33:00	x1	1	月经紊乱	2				0.416354			0
6694	3642620200	2408582159	女	44岁	妇科门诊	血		未发送	ThCG	<5.03	x1		2024-08-22 13:59:00	x1	1	子宫肌瘤	2				0.416372			0
2042	3443504400	2402601812	女	30岁	妇科门诊	血		未发送	ThCG	<5.03	x1		2024-02-29 11:55:00	x1	1	月经紊乱	2				0.416459			0
4958	3557009600	2406470828	女	43岁	妇科门诊	血		未发送	ThCG	<5.03	x1		2024-06-10 10:48:00	x1	1	异常子宫出血	2				0.416487			0
9524	3607718000	2407032738	女	NULL	河东泌尿外科门诊	血		未发送	ThCG	<5.03	x1		2024-07-22 10:35:00	x1	1	膀胱过度活动症	2				0.416532			0
3830	3507734200	2404614161	女	37岁	妇科门诊	血		未发送	ThCG	<5.03	x1		2024-04-25 13:01:00	x1	1	异常子宫出血	2				0.416908			0
3191	3482615400	24032909	男	16岁	呼吸中心三病区	血		未发送	ThCG	<5.03	x1		2024-04-02 13:42:00	x1	1	纵隔肿物	2				0.417365			0
4215	3520239200	2405448015	女	35岁	妇科门诊	血		未发送	ThCG	<5.03	x1		2024-05-08 15:06:00	x1	1	月经不规则	2				0.417676			0
4794	3548845200	2406403637	女	24岁	普通产科门诊	血		未发送	ThCG	106612	x200	200	2024-06-02 12:44:00	x1	0	葡萄胎	2				0.417882			0
4978	3558385700	2406475672	女	24岁	妇科门诊	血		未发送	ThCG	<5.03	x1		2024-06-11 12:05:00	x1	1	月经紊乱	2				0.418002			0
2754	3471391300	2403592539	女	37岁	妇科门诊	血		未发送	ThCG	115.98	x1		2024-03-23 11:40:00	x1	1	妇科检查	2				0.419092			0
8617	3519525200	2405455014	女	NULL	宫颈病治疗中心	血		未发送	ThCG	<5.03	x1		2024-05-07 17:15:00	x1	1	月经不规则	2				0.419128			0
9728	3626340300	2408454207	女	NULL	急诊一部	血		未发送	ThCG	48.24	x1		2024-08-07 11:34:00	x1	1	健康查体	2				0.419397			0
7727	3449247900	2402657987	女	NULL	宫颈病治疗中心	血		未发送	ThCG	31.47	x1		2024-03-05 09:51:00	x1	1	人工流产后随诊检查	2				0.420026			0
4411	3529345300	2405533147	女	41岁	妇科门诊	血		未发送	ThCG	<5.03	x1		2024-05-16 11:53:00	x1	1	月经不规则	2				0.420152			0
6033	3611228800	2407628711	女	17岁	妇科门诊	血		未发送	ThCG	<5.03	x1		2024-07-24 18:23:00	x1	1	月经不规则	2				0.420187			0
3919	3510709400	2404634933	女	46岁	妇科门诊	血		未发送	ThCG	<5.03	x1		2024-04-28 12:34:00	x1	1	月经不规则	2				0.420315			0
7975	3467506000	2403558248	女	NULL	宫颈病治疗中心	血		未发送	ThCG	<5.03	x1		2024-03-20 11:08:00	x1	1	月经不规则	2				0.420787			0
738	3397023200	2401563095	女	41岁	NULL	血		未发送	ThCG	<5.03	x1		2024-01-21 11:09:00	x1	1	围绝经期综合征	2				0.420903			0
5930	3606269400	2407561797	女	8岁	儿童内分泌遗传代谢门诊	血		未发送	ThCG	<5.03	x1		2024-07-20 12:26:00	x1	1	青春期发育状态	2				0.420971			0
7990	3468788600	2403570251	女	NULL	宫颈病治疗中心	血		未发送	ThCG	54.85	x1		2024-03-21 10:40:00	x1	1	稽留流产	2				0.421495			0
4415	3529809200	2405523097	女	48岁	妇科门诊	血		未发送	ThCG	<5.03	x1		2024-05-16 12:50:00	x1	1	月经紊乱	2				0.421616			0
6758	3645110000	2408596724	女	34岁	妇科门诊	血		未发送	ThCG	<5.03	x1		2024-08-25 11:28:00	x1	1	阴道炎	2				0.422185			0
7150	3404580800	2401619224	女	NULL	NULL	血		未发送	ThCG	25716.8	x200	200	2024-01-26 14:50:00	x1	0	先兆流产	2				0.422237			0
4242	3521266100	2405468879	女	47岁	妇科门诊	血		未发送	ThCG	<5.03	x1		2024-05-09 13:02:00	x1	1	宫颈上皮内病变	2				0.42238			0
6235	3621741200	2408403866	女	24岁	妇科门诊	血		未发送	ThCG	<5.03	x1		2024-08-03 11:04:00	x1	1	多囊卵巢综合征	2				0.422461			0
335	3384192000	2401431433	女	34岁	NULL	血		未发送	ThCG	48.53	x1		2024-01-10 11:10:00	x1	1	人流术后	2				0.42255			0
3440	3492750900	2404494957	女	30岁	妇科门诊	血		未发送	ThCG	<5.03	x1		2024-04-11 13:44:00	x1	1	月经紊乱	2				0.423144			0
1942	3437973800	24019716	女	34岁	产科一病区	血		未发送	ThCG	181645	x200	200	2024-02-25 11:31:00	x1	0	盆腔包块畸胎瘤？	2				0.423405			0
4643	3540913100	2405619403	女	35岁	妇科门诊	血		未发送	ThCG	<5.03	x1		2024-05-26 12:32:00	x1	1	宫腔粘连	2				0.424065			0
8855	3538680800	2405051682	女	NULL	河东消化内科门诊	血		未发送	ThCG	1228.69	x200	200	2024-05-23 22:01:00	x1	0	一般性检查，其他的	2				0.424233			0
3873	3508954000	24041210	女	48岁	妇科一病区	血		未发送	ThCG	<5.03	x1		2024-04-26 14:55:00	x1	1	子宫内膜恶性肿瘤	2				0.424347			0
1739	3431078700	24018348	女	47岁	妇科一病区	血		未发送	ThCG	<5.03	x1		2024-02-20 11:50:00	x1	1	子宫肌瘤	2				0.42443			0
3666	3502091400	2404527911	女	28岁	妇科门诊	血		未发送	ThCG	<5.03	x1		2024-04-20 10:45:00	x1	1	阴道出血	2				0.424622			0
5519	3585752700	2406638942	女	10岁	儿童保健门诊	血		未发送	ThCG	<5.03	x1		2024-07-03 11:35:00	x1	1	儿童常规健康检查	2				0.424869			0
4680	3541882900	2405621719	女	29岁	人流与产后复查门诊	血		未发送	ThCG	106.3	x5	5	2024-05-27 13:37:00	x1	0	人流术后	2				0.425046			0
732	3396862000	2401563499	女	35岁	NULL	血		未发送	ThCG	<5.03	x1		2024-01-20 13:23:00	x1	1	经期延长	2				0.425401			0
6150	3617764200	2407638569	女	27岁	妇科门诊	血		未发送	ThCG	<5.03	x1		2024-07-31 09:56:00	x1	1	多囊卵巢综合征	2				0.42543			0
4800	3548909200	2406407713	女	51岁	妇科门诊	血		未发送	ThCG	<5.03	x1		2024-06-02 13:51:00	x1	1	妇科检查	2				0.425687			0
6103	3614686600	2407608566	女	32岁	妇科门诊	血		未发送	ThCG	<5.03	x1		2024-07-28 11:09:00	x1	1	性交后出血	2				0.425977			0
4165	3518935600	2405450444	女	28岁	妇科门诊	血		未发送	ThCG	<5.03	x1		2024-05-07 12:49:00	x1	1	月经紊乱	2				0.426121			0
8113	3477779100	2403645049	女	NULL	宫颈病治疗中心	血		未发送	ThCG	<5.03	x1		2024-03-28 15:25:00	x1	1	月经不规则	2				0.426191			0
1866	3436545600	2402588913	女	27岁	妇科门诊	血		未发送	ThCG	<5.03	x1		2024-02-23 13:44:00	x1	1	多囊卵巢综合征	2				0.426567			0
8821	3535772800	2405578776	女	NULL	宫颈病治疗中心	血		未发送	ThCG	<5.03	x1		2024-05-21 14:58:00	x1	1	异常子宫出血	2				0.426986			0
6333	3626419000	2408403270	女	7岁	儿童保健门诊	血		未发送	ThCG	<5.03	x1		2024-08-07 13:16:00	x1	1	中枢性性早熟	2				0.427008			0
4061	3514993100	2405415283	女	18岁	妇科门诊	血		未发送	ThCG	<5.03	x1		2024-05-03 13:22:00	x1	1	月经不规则	2				0.427349			0
8371	3499528900	2404554031	女	NULL	河东风湿免疫科门诊	血		未发送	ThCG	<5.03	x1		2024-04-17 16:35:00	x1	1	结缔组织病	2				0.427707			0
6546	3635187800	2408510472	女	51岁	妇科门诊	血		未发送	ThCG	<5.03	x1		2024-08-15 13:14:00	x1	1	异常子宫出血	2				0.428008			0
[truncated: 8,008 more rows]

## Sheet: 纳入数据
原始编号	条码号	病历号	性别	年龄	科室来源	样本类型	孕周	孕周判断	检测项目	检测结果	稀释因子	稀释倍数	结果日期	判断	统计	诊断	诊断备注	分组备注	编号时间	仪器结果时间	TAT	TAT(min)
161	3378738300	2401434918	女	27岁	NULL	血	6	X100	ThCG	22186	x100	100	2024-01-05 11:13:00	x100	1	孕6周	1	1	2024-01-05 10:18:25	2024-01-05 11:13:53	00:55:28	55.4667
178	3378875500	2401436502	女	30岁	NULL	血	5	X100	ThCG	63939.3	x100	100	2024-01-05 12:18:00	x100	1	孕5周	1	1	2024-01-05 11:03:04	2024-01-05 12:18:45	01:15:41	75.6833
197	3379843700	2401444917	女	29岁	NULL	血	5	X100	ThCG	12202.2	x100	100	2024-01-06 11:11:00	x100	1	孕5周	1	1	2024-01-06 10:06:27	2024-01-06 11:11:40	01:05:13	65.2167
206	3379921100	2401444103	女	27岁	NULL	血	5	X100	ThCG	36.61	x1		2024-01-06 12:19:00	x100	0	孕5周	1	1	2024-01-06 11:04:39	2024-01-06 12:19:40	01:15:01	75.0167
261	3381797900	2401427678	女	33岁	NULL	血	6	X100	ThCG	49943.3	x100	100	2024-01-08 12:09:00	x100	1	孕6周	1	1	2024-01-08 11:10:32	2024-01-08 12:09:51	00:59:19	59.3167
316	3383513400	2401470871	女	27岁	NULL	血	6	X100	ThCG	11974.1	x100	100	2024-01-09 13:08:00	x100	1	孕6周	1	1	2024-01-09 12:03:26	2024-01-09 13:08:44	01:05:18	65.3
357	3384792000	2401470926	女	27岁	NULL	血	6	X100	ThCG	44964.1	x100	100	2024-01-10 14:08:00	x100	1	孕6周	1	1	2024-01-10 13:13:25	2024-01-10 14:08:02	00:54:37	54.6167
370	3385589900	2401486869	女	28岁	NULL	血	7	X200	ThCG	13399	x200	200	2024-01-11 11:06:00	x200	1	孕7周	1	1	2024-01-11 10:14:22	2024-01-11 11:06:02	00:51:40	51.6667
577	3391734300	2401528328	女	34岁	NULL	血	17	X100	ThCG	19892.1	x100	100	2024-01-16 12:56:00	x100	1	孕17周	1	1	2024-01-16 11:23:45	2024-01-16 12:56:34	01:32:49	92.8167
588	3391807400	2401524621	女	30岁	NULL	血	8	X200	ThCG	96258.2	x200	200	2024-01-16 13:34:00	x200	1	孕8周	1	1	2024-01-16 12:38:50	2024-01-16 13:34:06	00:55:16	55.2667
657	3393953800	2401544228	女	27岁	NULL	血	7	X200	ThCG	172139	x200	200	2024-01-18 11:08:00	x200	1	孕7周	1	1	2024-01-18 10:14:00	2024-01-18 11:08:51	00:54:51	54.85
714	3396117900	2401559011	女	28岁	NULL	血	40	X100	ThCG	24964.2	x100	100	2024-01-19 16:22:00	x100	1	孕40周	1	1	2024-01-19 15:18:15	2024-01-19 16:22:20	01:04:05	64.0833
731	3396830900	2401564962	女	29岁	NULL	血	5	X100	ThCG	17113.3	x100	100	2024-01-20 13:20:00	x100	1	孕5周	1	1	2024-01-20 12:09:40	2024-01-20 13:20:33	01:10:53	70.8833
741	3397389500	2401570407	女	24岁	NULL	血	8	X200	ThCG	>182634	x200	200	2024-01-21 11:00:00	x200	1	孕8周	1	1	2024-01-21 10:10:40	2024-01-21 11:00:26	00:49:46	49.7667
749	3397572000	2401572764	女	28岁	NULL	血	6	X100	ThCG	4083	x100	100	2024-01-21 12:51:00	x100	1	孕6周	1	1	2024-01-21 11:59:17	2024-01-21 12:51:16	00:51:59	51.9833
750	3397586500	2401570099	女	21岁	NULL	血	5	X100	ThCG	226.68	x1		2024-01-21 13:03:00	x100	0	孕5周	1	1	2024-01-21 11:59:39	2024-01-21 13:03:40	01:04:01	64.0167
871	3401257800	2401573874	女	29岁	NULL	血	7	X200	ThCG	72064.2	x200	200	2024-01-24 11:39:00	x200	1	孕7周	1	1	2024-01-24 10:19:18	2024-01-24 11:39:40	01:20:22	80.3667
973	3404185300	2401585734	女	33岁	NULL	血	8	X200	ThCG	>182634	x200	200	2024-01-26 12:10:00	x200	1	孕8周	1	1	2024-01-26 11:01:39	2024-01-26 12:10:30	01:08:51	68.85
1090	3408310100	2401629049	女	33岁	NULL	血	6	X100	ThCG	66950.4	x100	100	2024-01-30 11:16:00	x100	1	孕6周	1	1	2024-01-30 10:16:32	2024-01-30 11:16:03	00:59:31	59.5167
1103	3408490200	2401645613	女	27岁	NULL	血	9	X200	ThCG	>182634	x200	200	2024-01-30 11:55:00	x200	1	孕9周	1	1	2024-01-30 11:02:01	2024-01-30 11:55:11	00:53:10	53.1667
1144	3410014000	2401659745	女	26岁	NULL	血	5	X100	ThCG	302.86	x1		2024-01-31 12:21:00	x100	0	孕5周	1	1	2024-01-31 11:04:57	2024-01-31 12:21:34	01:16:37	76.6167
1167	3411050000	2401642212	女	33岁	NULL	血	5	X100	ThCG	17311.2	x100	100	2024-02-01 11:04:00	x100	1	孕5周	1	1	2024-02-01 10:19:53	2024-02-01 11:04:33	00:44:40	44.6667
1194	3411534400	2401665944	女	23岁	NULL	血	7	X200	ThCG	1415.77	x200	200	2024-02-01 13:43:00	x200	1	妊娠状态	1	1	2024-02-01 12:07:54	2024-02-01 13:43:15	01:35:21	95.35
1205	3411790100	2401666715	女	31岁	NULL	血	6	X100	ThCG	50424.5	x100	100	2024-02-01 16:06:00	x100	1	孕6周	1	1	2024-02-01 15:13:49	2024-02-01 16:06:07	00:52:18	52.3
1303	3414737000	2402427970	女	30岁	妇科门诊	血	8	X200	ThCG	140119	x200	200	2024-02-04 13:14:00	x200	1	孕8周	1	1	2024-02-04 12:10:49	2024-02-04 13:14:52	01:04:03	64.05
1329	3415414400	2402425684	女	27岁	普通产科门诊	血	6	X100	ThCG	3786.37	x100	100	2024-02-05 11:27:00	x100	1	孕6周	1	1	2024-02-05 10:24:08	2024-02-05 11:27:31	01:03:23	63.3833
1330	3415711600	2402424344	女	33岁	普通产科门诊	血	6	X100	ThCG	55115.6	x100	100	2024-02-05 11:53:00	x100	1	孕6周	1	1	2024-02-05 10:59:16	2024-02-05 11:53:39	00:54:23	54.3833
1335	3415775900	2401648089	女	31岁	高危产科门诊	血	7	X200	ThCG	58466.8	x200	200	2024-02-05 12:03:00	x200	1	孕7周	1	1	2024-02-05 11:02:25	2024-02-05 12:03:23	01:00:58	60.9667
1360	3416250600	2402436736	女	31岁	普通产科门诊	血	7	X200	ThCG	67780.8	x200	200	2024-02-05 16:11:00	x200	1	孕7周	1	1	2024-02-05 15:13:06	2024-02-05 16:11:07	00:58:01	58.0167
1363	3416302200	2402440133	女	31岁	普通产科门诊	血	6	X100	ThCG	23553.3	x100	100	2024-02-05 16:08:00	x100	1	孕6周	1	1	2024-02-05 15:15:26	2024-02-05 16:08:27	00:53:01	53.0167
1364	3416293100	2402438110	女	25岁	普通产科门诊	血	5	X100	ThCG	6957.18	x100	100	2024-02-05 16:09:00	x100	1	孕5周	1	1	2024-02-05 15:15:39	2024-02-05 16:09:43	00:54:04	54.0667
1366	3416436800	2402439164	女	36岁	普通产科门诊	血	5	X100	ThCG	76552.4	x100	100	2024-02-06 10:31:00	x100	1	孕5周	1	1	2024-02-06 09:26:07	2024-02-06 10:31:41	01:05:34	65.5667
1367	3416435200	2402440419	女	31岁	普通产科门诊	血	7	X200	ThCG	80509.9	x200	200	2024-02-06 10:33:00	x200	1	孕7周	1	1	2024-02-06 09:26:45	2024-02-06 10:33:05	01:06:20	66.3333
1372	3416946600	2402443282	女	28岁	妇科门诊	血	6	X100	ThCG	>91317	x100	100	2024-02-06 12:24:00	x100	1	孕6周	1	1	2024-02-06 10:16:25	2024-02-06 12:24:27	02:08:02	128.033
1376	3416817600	2402426653	女	24岁	普通产科门诊	血	6	X100	ThCG	156203	x200	200	2024-02-06 15:11:00	x100	0	孕6周	1	1	2024-02-06 10:36:04	2024-02-06 15:11:39	04:35:35	275.583
1387	3417297800	2402443766	女	27岁	普通产科门诊	血	6	X100	ThCG	28862.4	x100	100	2024-02-06 13:29:00	x100	1	孕6周	1	1	2024-02-06 12:14:31	2024-02-06 13:29:23	01:14:52	74.8667
1409	3418125800	2402441077	女	31岁	普通产科门诊	血	6	X100	ThCG	>91317	x100	100	2024-02-07 11:27:00	x100	1	孕6周	1	1	2024-02-07 10:20:54	2024-02-07 12:51:06	02:30:12	150.2
1418	3418484800	2402446405	女	28岁	高危产科门诊	血	8	X200	ThCG	165493	x200	200	2024-02-07 12:55:00	x200	1	孕8周	1	1	2024-02-07 12:03:10	2024-02-07 12:55:46	00:52:36	52.6
1429	3419283800	2401655126	女	31岁	优生遗传与不孕门诊	血	9	X200	ThCG	109576	x200	200	2024-02-08 11:52:00	x200	1	孕9周	1	1	2024-02-08 11:03:53	2024-02-08 11:52:37	00:48:44	48.7333
1430	3419315200	2402459260	女	26岁	优生遗传与不孕门诊	血	5	X100	ThCG	41951.4	x100	100	2024-02-08 12:02:00	x100	1	孕5周	1	1	2024-02-08 11:04:02	2024-02-08 12:02:21	00:58:19	58.3167
1433	3419296100	2402424874	女	28岁	优生遗传与不孕门诊	血	6	X100	ThCG	16806	x100	100	2024-02-08 11:59:00	x100	1	孕6周	1	1	2024-02-08 11:06:36	2024-02-08 11:59:37	00:53:01	53.0167
1460	3420871800	2402440228	女	27岁	优生遗传与不孕门诊	血	5	X100	ThCG	4301.81	x100	100	2024-02-11 10:01:00	x100	1	孕5周	1	1	2024-02-11 09:03:06	2024-02-11 10:01:19	00:58:13	58.2167
1480	3421690500	2402475717	女	28岁	优生遗传与不孕门诊	血	6	X100	ThCG	61.47	x1		2024-02-12 12:02:00	x100	0	孕6周	1	1	2024-02-12 10:55:58	2024-02-12 12:02:20	01:06:22	66.3667
1484	3421854200	2402477215	女	40岁	高危产科门诊	血	10	X200	ThCG	>182634	x200	200	2024-02-12 13:08:00	x200	1	孕10周	1	1	2024-02-12 12:08:09	2024-02-12 13:08:32	01:00:23	60.3833
1487	3421850200	2402477212	女	25岁	妇科门诊	血	5	X100	ThCG	634.38	x100	100	2024-02-12 13:09:00	x100	1	孕5周	1	1	2024-02-12 12:10:58	2024-02-12 13:09:16	00:58:18	58.3
1497	3422495100	2402485326	女	21岁	高危产科门诊	血	7	X200	ThCG	59468.5	x200	200	2024-02-13 12:16:00	x200	1	孕7周	1	1	2024-02-13 11:03:16	2024-02-13 12:16:54	01:13:38	73.6333
1503	3422852200	2402488100	女	35岁	高危产科门诊	血	6	X100	ThCG	120.39	x1		2024-02-13 17:28:00	x100	0	孕6周	1	1	2024-02-13 16:22:26	2024-02-13 17:28:30	01:06:04	66.0667
1517	3423340400	2402483795	女	24岁	普通产科门诊	血	8	X200	ThCG	163231	x200	200	2024-02-14 12:00:00	x200	1	孕8周	1	1	2024-02-14 10:57:36	2024-02-14 12:00:48	01:03:12	63.2
1532	3423390600	2402491007	女	25岁	普通产科门诊	血	8	X200	ThCG	76260.5	x200	200	2024-02-14 13:04:00	x200	1	孕8周	1	1	2024-02-14 12:02:27	2024-02-14 13:04:36	01:02:09	62.15
1544	3423986700	2402496342	女	28岁	普通产科门诊	血	6	X100	ThCG	18.3	x1		2024-02-15 10:27:00	x100	0	孕6周	1	1	2024-02-15 09:17:32	2024-02-15 10:27:17	01:09:45	69.75
1550	3424205700	2402482094	女	30岁	普通产科门诊	血	7	X200	ThCG	>182634	x200	200	2024-02-15 12:06:00	x200	1	孕7周	1	1	2024-02-15 11:17:03	2024-02-15 12:06:53	00:49:50	49.8333
1557	3424431900	2402500255	女	31岁	普通产科门诊	血	7	X200	ThCG	>182634	x200	200	2024-02-15 16:03:00	x200	1	孕7周	1	1	2024-02-15 15:07:16	2024-02-15 16:03:51	00:56:35	56.5833
1611	3426136900	2402496868	女	28岁	普通产科门诊	血	8	X200	ThCG	94943.5	x200	200	2024-02-17 12:30:00	x200	1	孕8周	1	1	2024-02-17 11:22:36	2024-02-17 12:30:21	01:07:45	67.75
1683	3428469400	2402534329	女	26岁	普通产科门诊	血	9	X200	ThCG	166572	x200	200	2024-02-18 16:16:00	x200	1	孕9周	1	1	2024-02-18 15:21:02	2024-02-18 16:16:10	00:55:08	55.1333
1699	3429478400	2402543637	女	31岁	普通产科门诊	血	5	X100	ThCG	316.9	x1		2024-02-19 12:27:00	x100	0	孕5周	1	1	2024-02-19 11:13:16	2024-02-19 12:27:02	01:13:46	73.7667
1701	3429494700	2402493413	女	29岁	普通产科门诊	血	6	X100	ThCG	34453.9	x100	100	2024-02-19 12:17:00	x100	1	孕6周	1	1	2024-02-19 11:15:21	2024-02-19 12:17:26	01:02:05	62.0833
1705	3429573500	2402526164	女	33岁	普通产科门诊	血	8	X200	ThCG	>182634	x200	200	2024-02-19 12:30:00	x200	1	孕8周	1	1	2024-02-19 11:32:23	2024-02-19 12:30:38	00:58:15	58.25
1706	3429449400	2402524226	女	30岁	普通产科门诊	血	6	X100	ThCG	42290.7	x100	100	2024-02-19 12:32:00	x100	1	孕6周	1	1	2024-02-19 11:38:36	2024-02-19 12:32:06	00:53:30	53.5
1715	3430030500	2402546376	女	34岁	普通产科门诊	血	8	X200	ThCG	120047	x200	200	2024-02-19 13:10:00	x200	1	孕8周	1	1	2024-02-19 12:16:18	2024-02-19 13:10:02	00:53:44	53.7333
1722	3430321600	2402550265	女	28岁	普通产科门诊	血	6	X100	ThCG	6598.9	x100	100	2024-02-19 14:18:00	x100	1	孕6周	1	1	2024-02-19 13:15:15	2024-02-19 14:18:46	01:03:31	63.5167
1723	3430432800	2402527756	女	27岁	普通产科门诊	血	6	X100	ThCG	29645.6	x100	100	2024-02-19 16:31:00	x100	1	孕6周	1	1	2024-02-19 15:09:26	2024-02-19 16:31:42	01:22:16	82.2667
1771	3432305600	2402557302	女	25岁	高危产科门诊	血	7	X200	ThCG	35831.1	x200	200	2024-02-20 17:52:00	x200	1	孕7周	1	1	2024-02-20 16:56:39	2024-02-20 17:52:06	00:55:27	55.45
1806	3434448700	2402584536	女	25岁	普通产科门诊	血	8	X200	ThCG	>182634	x200	200	2024-02-22 11:22:00	x200	1	孕8周	1	1	2024-02-22 10:14:49	2024-02-22 11:22:43	01:07:54	67.9
1936	3437946300	2402609571	女	24岁	高危产科门诊	血	10	X200	ThCG	88853.7	x200	200	2024-02-25 10:07:00	x200	1	孕10周	1	1	2024-02-25 09:13:59	2024-02-25 10:07:50	00:53:51	53.85
1958	3439071100	2402603322	女	30岁	普通产科门诊	血	7	X200	ThCG	73046.6	x200	200	2024-02-26 11:28:00	x200	1	孕7周	1	1	2024-02-26 10:34:48	2024-02-26 11:28:36	00:53:48	53.8
1960	3439248400	2402618671	女	22岁	普通产科门诊	血	6	X100	ThCG	32343.1	x100	100	2024-02-26 12:19:00	x100	1	孕6周	1	1	2024-02-26 11:21:09	2024-02-26 12:19:56	00:58:47	58.7833
1962	3439378600	2402621067	女	28岁	普通产科门诊	血	11	X200	ThCG	147765	x200	200	2024-02-26 12:18:00	x200	1	孕11周	1	1	2024-02-26 11:21:56	2024-02-26 12:18:20	00:56:24	56.4
1973	3439300500	2402567018	女	27岁	优生遗传与不孕门诊	血	5	X100	ThCG	16888.3	x100	100	2024-02-26 12:46:00	x100	1	孕5周	1	1	2024-02-26 11:45:02	2024-02-26 12:46:32	01:01:30	61.5
1979	3439491300	2402621296	女	37岁	普通产科门诊	血	6	X100	ThCG	33258.7	x100	100	2024-02-26 13:23:00	x100	1	孕6周	1	1	2024-02-26 12:18:15	2024-02-26 13:23:44	01:05:29	65.4833
1987	3439941700	2402611897	女	31岁	普通产科门诊	血	5	X100	ThCG	9064.94	x100	100	2024-02-26 16:06:00	x100	1	孕5周	1	1	2024-02-26 15:12:08	2024-02-26 16:06:48	00:54:40	54.6667
1989	3439935800	2402622807	女	27岁	普通产科门诊	血	7	X200	ThCG	59269.7	x200	200	2024-02-26 16:16:00	x200	1	孕7周	1	1	2024-02-26 15:16:04	2024-02-26 16:16:16	01:00:12	60.2
2023	3442644000	2402641205	女	37岁	妇科门诊	血	6	X100	ThCG	144307	x200	200	2024-02-28 13:36:00	x100	0	孕6周	1	1	2024-02-28 12:07:38	2024-02-28 13:36:56	01:29:18	89.3
2100	3446219300	2402610681	女	27岁	高危产科门诊	血	8	X200	ThCG	135521	x200	200	2024-03-02 12:26:00	x200	1	孕8周	1	1	2024-03-02 11:07:43	2024-03-02 12:26:35	01:18:52	78.8667
2101	3446264600	2403403306	女	29岁	高危产科门诊	血	6	X100	ThCG	1922.32	x100	100	2024-03-02 12:10:00	x100	1	孕6周	1	1	2024-03-02 11:08:26	2024-03-02 12:10:39	01:02:13	62.2167
2112	3446450600	2403409502	女	33岁	高危产科门诊	血	10	X200	ThCG	83074.2	x200	200	2024-03-02 14:40:00	x200	1	孕10周	1	1	2024-03-02 13:38:01	2024-03-02 14:40:19	01:02:18	62.3
2124	3447137900	2403418914	女	31岁	优生遗传与不孕门诊	血	5	X100	ThCG	44935.8	x100	100	2024-03-03 14:16:00	x100	1	孕5周	1	1	2024-03-03 13:22:56	2024-03-03 14:16:58	00:54:02	54.0333
2127	3447871800	2403422832	女	33岁	普通产科门诊	血	5	X100	ThCG	30130.7	x100	100	2024-03-04 11:20:00	x100	1	孕5周	1	1	2024-03-04 10:23:32	2024-03-04 11:20:09	00:56:37	56.6167
2130	3448168500	2403422256	女	29岁	普通产科门诊	血	6	X100	ThCG	>91317	x100	100	2024-03-04 12:29:00	x100	1	孕6周	1	1	2024-03-04 11:27:31	2024-03-04 12:29:37	01:02:06	62.1
2134	3447922000	2403425900	女	30岁	普通产科门诊	血	6	X100	ThCG	1719.88	x100	100	2024-03-04 12:40:00	x100	1	孕6周	1	1	2024-03-04 11:31:55	2024-03-04 12:40:09	01:08:14	68.2333
2136	3448105900	2402655518	女	40岁	普通产科门诊	血	8	X200	ThCG	152935	x200	200	2024-03-04 12:38:00	x200	1	孕8周	1	1	2024-03-04 11:37:40	2024-03-04 12:38:57	01:01:17	61.2833
2137	3447978400	2402637424	女	26岁	普通产科门诊	血	18	X100	ThCG	86224.7	x100	100	2024-03-04 12:56:00	x100	1	孕18周	1	1	2024-03-04 11:40:00	2024-03-04 12:56:09	01:16:09	76.15
2138	3447852600	2402648392	女	28岁	羊水穿刺门诊	血	8	X200	ThCG	82177.4	x200	200	2024-03-04 12:52:00	x200	1	孕8周	1	1	2024-03-04 11:42:25	2024-03-04 12:52:09	01:09:44	69.7333
2143	3447816900	2402655677	女	29岁	普通产科门诊	血	8	X200	ThCG	108356	x200	200	2024-03-04 12:59:00	x200	1	孕8周	1	1	2024-03-04 11:48:06	2024-03-04 12:59:29	01:11:23	71.3833
2239	3452288700	2403444278	女	33岁	普通产科门诊	血	11	X200	ThCG	110351	x200	200	2024-03-07 11:10:00	x200	1	孕11周	1	1	2024-03-07 10:18:44	2024-03-07 11:10:58	00:52:14	52.2333
2307	3454822400	2403453929	女	29岁	妇科门诊	血	6	X100	ThCG	47531.7	x100	100	2024-03-09 14:00:00	x100	1	孕6周	1	1	2024-03-09 13:08:01	2024-03-09 14:00:27	00:52:26	52.4333
2327	3455416900	2403463603	女	29岁	妇科门诊	血	5	X100	ThCG	1176.05	x100	100	2024-03-10 11:57:00	x100	1	孕5周	1	1	2024-03-10 11:02:58	2024-03-10 11:57:06	00:54:08	54.1333
2331	3455353400	2403455673	女	23岁	普通产科门诊	血	11	X200	ThCG	80615.7	x200	200	2024-03-10 11:54:00	x200	1	孕11周	1	1	2024-03-10 11:04:24	2024-03-10 11:54:14	00:49:50	49.8333
2342	3455904700	2403484520	女	32岁	优生遗传与不孕门诊	血	5	X100	ThCG	44.69	x1		2024-03-11 10:25:00	x100	0	孕5周	1	1	2024-03-11 09:12:44	2024-03-11 10:25:51	01:13:07	73.1167
2350	3456331500	2403435233	女	32岁	优生遗传与不孕门诊	血	7	X200	ThCG	19192.1	x200	200	2024-03-11 11:31:00	x200	1	孕7周	1	1	2024-03-11 10:26:05	2024-03-11 11:31:11	01:05:06	65.1
2355	3456353400	2403485241	女	28岁	优生遗传与不孕门诊	血	5	X100	ThCG	20291.8	x100	100	2024-03-11 12:51:00	x100	1	孕5周	1	1	2024-03-11 11:42:56	2024-03-11 12:51:47	01:08:51	68.85
2358	3456594800	2403484781	女	25岁	普通产科门诊	血	8	X200	ThCG	39489.4	x200	200	2024-03-11 12:53:00	x200	1	孕8周	1	1	2024-03-11 11:48:00	2024-03-11 12:53:15	01:05:15	65.25
2370	3456885600	2403491639	女	26岁	普通产科门诊	血	7	X200	ThCG	37773.5	x200	200	2024-03-11 14:07:00	x200	1	孕7周	1	1	2024-03-11 13:20:05	2024-03-11 14:07:23	00:47:18	47.3
2405	3459322800	2403505278	女	27岁	妇科门诊	血	5	X100	ThCG	2019.77	x100	100	2024-03-13 11:25:00	x100	1	孕5周	1	1	2024-03-13 10:22:01	2024-03-13 11:25:47	01:03:46	63.7667
2408	3459560400	2403507968	女	26岁	妇科门诊	血	5	X100	ThCG	252.57	x1		2024-03-13 12:22:00	x100	0	孕5周	1	1	2024-03-13 11:06:16	2024-03-13 12:22:51	01:16:35	76.5833
2442	3460992600	2403486254	女	27岁	普通产科门诊	血	5	X100	ThCG	47.72	x1		2024-03-14 13:17:00	x100	0	孕5周	1	1	2024-03-14 12:09:03	2024-03-14 13:17:40	01:08:37	68.6167
2443	3461100500	2403522054	女	27岁	普通产科门诊	血	7	X200	ThCG	13233	x200	200	2024-03-14 13:24:00	x200	1	孕7周	1	1	2024-03-14 12:11:21	2024-03-14 13:24:36	01:13:15	73.25
2461	3462020000	2403520847	女	26岁	妇科门诊	血	6	X100	ThCG	57912.7	x100	100	2024-03-15 11:05:00	x100	1	孕6周	1	1	2024-03-15 10:14:50	2024-03-15 11:05:16	00:50:26	50.4333
2508	3463240600	2403537152	女	26岁	妇科门诊	血	5	X100	ThCG	10047.6	x100	100	2024-03-16 13:07:00	x100	1	孕5周	1	1	2024-03-16 12:08:20	2024-03-16 13:07:38	00:59:18	59.3
2517	3463703300	2403542027	女	37岁	优生遗传与不孕门诊	血	6	X100	ThCG	>91317	x100	100	2024-03-17 11:35:00	x100	1	孕6周	1	1	2024-03-17 10:05:53	2024-03-17 11:35:46	01:29:53	89.8833
2524	3463628500	2403503399	女	28岁	优生遗传与不孕门诊	血	7	X200	ThCG	143122	x200	200	2024-03-17 11:44:00	x200	1	孕7周	1	1	2024-03-17 10:07:46	2024-03-17 11:44:18	01:36:32	96.5333
2541	3464293700	2403550165	女	30岁	普通产科门诊	血	7	X200	ThCG	111409	x200	200	2024-03-18 11:06:00	x200	1	孕7周	1	1	2024-03-18 09:03:12	2024-03-18 11:06:25	02:03:13	123.217
2546	3464566500	2403466954	女	22岁	优生遗传与不孕门诊	血	5	X100	ThCG	70780.2	x100	100	2024-03-18 11:25:00	x100	1	孕5周	1	1	2024-03-18 10:07:18	2024-03-18 11:25:01	01:17:43	77.7167
2549	3464383700	2403543146	女	27岁	普通产科门诊	血	7	X200	ThCG	>182634	x200	200	2024-03-18 11:29:00	x200	1	孕7周	1	1	2024-03-18 10:12:24	2024-03-18 11:29:45	01:17:21	77.35
2551	3464549200	2403542793	女	29岁	普通产科门诊	血	5	X100	ThCG	11971.8	x100	100	2024-03-18 12:05:00	x100	1	孕5周	1	1	2024-03-18 10:15:15	2024-03-18 12:05:13	01:49:58	109.967
2555	3464804400	2403549256	女	29岁	普通产科门诊	血	10	X200	ThCG	103390	x200	200	2024-03-18 13:23:00	x200	1	孕10周	1	1	2024-03-18 11:15:12	2024-03-18 13:23:59	02:08:47	128.783
2557	3464741600	2403531741	女	30岁	普通产科门诊	血	5	X100	ThCG	>91317	x100	100	2024-03-18 13:13:00	x100	1	孕5周	1	1	2024-03-18 11:15:59	2024-03-18 13:13:05	01:57:06	117.1
2560	3465148800	2403507212	女	25岁	普通产科门诊	血	8	X200	ThCG	100956	x200	200	2024-03-18 13:56:00	x200	1	孕8周	1	1	2024-03-18 12:03:48	2024-03-18 13:56:35	01:52:47	112.783
2618	3466157900	2403560524	女	35岁	普通产科门诊	血	9	X200	ThCG	165209	x200	200	2024-03-20 10:14:00	x200	1	孕9周	1	1	2024-03-20 09:07:57	2024-03-20 10:14:55	01:06:58	66.9667
2651	3468030200	2403571950	女	28岁	妇科门诊	血	6	X100	ThCG	24184.5	x100	100	2024-03-20 13:18:00	x100	1	孕6周	1	1	2024-03-20 12:11:50	2024-03-20 13:18:03	01:06:13	66.2167
2673	3468884700	2403549418	女	33岁	妇科门诊	血	6	X100	ThCG	51722.6	x100	100	2024-03-21 11:19:00	x100	1	孕6周	1	1	2024-03-21 10:28:05	2024-03-21 11:19:13	00:51:08	51.1333
2806	3472964200	2403610046	女	30岁	普通产科门诊	血	8	X200	ThCG	93041.4	x200	200	2024-03-25 11:16:00	x200	1	孕8周	1	1	2024-03-25 10:10:15	2024-03-25 11:16:08	01:05:53	65.8833
2831	3473189600	2403599446	女	29岁	普通产科门诊	血	6	X100	ThCG	50413	x100	100	2024-03-25 12:41:00	x100	1	孕6周	1	1	2024-03-25 11:51:20	2024-03-25 12:41:12	00:49:52	49.8667
2837	3473181300	2403618887	女	34岁	普通产科门诊	血	6	X100	ThCG	2174.81	x100	100	2024-03-25 13:27:00	x100	1	孕6周	1	1	2024-03-25 11:58:21	2024-03-25 13:27:20	01:28:59	88.9833
2842	3473450200	2403619520	女	29岁	普通产科门诊	血	6	X100	ThCG	32872.1	x100	100	2024-03-25 13:37:00	x100	1	孕6周	1	1	2024-03-25 12:33:10	2024-03-25 13:37:12	01:04:02	64.0333
2850	3473838700	2403607053	女	33岁	普通产科门诊	血	5	X100	ThCG	4913.01	x100	100	2024-03-25 16:08:00	x100	1	孕5周	1	1	2024-03-25 15:11:43	2024-03-25 16:08:22	00:56:39	56.65
2851	3473832500	2403621871	女	35岁	普通产科门诊	血	6	X100	ThCG	95229.1	x100	100	2024-03-25 16:01:00	x100	1	孕6周	1	1	2024-03-25 15:12:20	2024-03-25 16:01:14	00:48:54	48.9
2876	3474961600	2403623811	女	26岁	普通产科门诊	血	7	X200	ThCG	>182634	x200	200	2024-03-26 12:35:00	x200	1	孕7周	1	1	2024-03-26 11:19:11	2024-03-26 12:35:02	01:15:51	75.85
2896	3475252900	2403614521	女	26岁	普通产科门诊	血	5	X100	ThCG	1831.28	x100	100	2024-03-26 16:20:00	x100	1	孕5周	1	1	2024-03-26 15:03:29	2024-03-26 16:20:58	01:17:29	77.4833
2907	3475775600	2403603619	女	26岁	普通产科门诊	血	7	X200	ThCG	90043.5	x200	200	2024-03-27 09:51:00	x200	1	孕7周	1	1	2024-03-27 09:02:39	2024-03-27 09:51:37	00:48:58	48.9667
2914	3475914000	2403635273	女	28岁	妇科门诊	血	7	X200	ThCG	396.58	x1		2024-03-27 11:49:00	x200	0	孕7周	1	1	2024-03-27 10:27:42	2024-03-27 11:49:49	01:22:07	82.1167
2950	3476876700	2403645631	女	34岁	急诊一部	血	6	X100	ThCG	3780.06	x100	100	2024-03-28 10:28:00	x100	1	孕6周	1	1	2024-03-28 05:05:20	2024-03-28 10:28:28	05:23:08	323.133
2995	3478255500	2403649879	女	27岁	高危产科门诊	血	8	X200	ThCG	>182634	x200	200	2024-03-29 10:04:00	x200	1	孕8周	1	1	2024-03-29 09:04:21	2024-03-29 10:04:43	01:00:22	60.3667
3043	3479387400	2403628913	女	26岁	高危产科门诊	血	6	X100	ThCG	>91317	x100	100	2024-03-30 09:58:00	x100	1	孕6周	1	1	2024-03-30 09:00:56	2024-03-30 10:51:49	01:50:53	110.883
3045	3479426600	2403631501	女	31岁	高危产科门诊	血	7	X200	ThCG	10371	x200	200	2024-03-30 11:14:00	x200	1	孕7周	1	1	2024-03-30 10:22:51	2024-03-30 11:14:05	00:51:14	51.2333
3060	3479542200	2403628320	女	28岁	高危产科门诊	血	8	X200	ThCG	132477	x200	200	2024-03-30 12:18:00	x200	1	孕8周	1	1	2024-03-30 11:09:03	2024-03-30 12:18:29	01:09:26	69.4333
3062	3479698900	2403662311	女	30岁	优生遗传与不孕门诊	血	5	X100	ThCG	2904.21	x100	100	2024-03-30 13:13:00	x100	1	孕5周	1	1	2024-03-30 12:17:21	2024-03-30 13:13:45	00:56:24	56.4
3065	3479661100	2403649551	女	30岁	高危产科门诊	血	8	X200	ThCG	>182634	x200	200	2024-03-30 13:27:00	x200	1	孕8周	1	1	2024-03-30 12:19:58	2024-03-30 13:27:13	01:07:15	67.25
3067	3479755600	2403663516	女	32岁	优生遗传与不孕门诊	血	7	X200	ThCG	2906.46	x200	200	2024-03-30 14:21:00	x200	1	孕7周	1	1	2024-03-30 13:11:42	2024-03-30 14:21:09	01:09:27	69.45
3079	3480131000	2403659470	女	26岁	普通产科门诊	血	9	X200	ThCG	>182634	x200	200	2024-03-31 11:08:00	x200	1	孕9周	1	1	2024-03-31 10:07:47	2024-03-31 11:08:35	01:00:48	60.8
3107	3480417100	2403673922	女	25岁	普通产科门诊	血	8	X200	ThCG	40176.1	x200	200	2024-04-01 10:35:00	x200	1	孕8周	1	1	2024-04-01 09:24:00	2024-04-01 10:35:32	01:11:32	71.5333
3117	3480800100	2404401481	女	30岁	普通产科门诊	血	7	X200	ThCG	13456.7	x200	200	2024-04-01 11:51:00	x200	1	孕7周	1	1	2024-04-01 11:04:12	2024-04-01 11:51:36	00:47:24	47.4
3134	3481074400	2403662481	女	26岁	普通产科门诊	血	6	X100	ThCG	89323.6	x100	100	2024-04-01 13:43:00	x100	1	孕6周	1	1	2024-04-01 11:55:54	2024-04-01 13:43:28	01:47:34	107.567
3169	3482450300	2403676692	女	32岁	普通产科门诊	血	6	X100	ThCG	13609.3	x100	100	2024-04-02 11:20:00	x100	1	孕6周	1	1	2024-04-02 10:19:04	2024-04-02 11:20:33	01:01:29	61.4833
3171	3482345000	2404409536	女	32岁	妇科门诊	血	5	X100	ThCG	42.82	x1		2024-04-02 11:40:00	x100	0	孕5周	1	1	2024-04-02 10:29:12	2024-04-02 11:40:33	01:11:21	71.35
3183	3482814100	2404410081	女	36岁	优生遗传与不孕门诊	血	7	X200	ThCG	99737.8	x200	200	2024-04-02 13:18:00	x200	1	孕7周	1	1	2024-04-02 11:31:05	2024-04-02 13:18:21	01:47:16	107.267
3184	3482885200	2404414757	女	35岁	普通产科门诊	血	7	X200	ThCG	86605.7	x200	200	2024-04-02 13:23:00	x200	1	孕7周	1	1	2024-04-02 12:03:15	2024-04-02 13:23:57	01:20:42	80.7
3192	3483043200	2404415320	女	27岁	普通产科门诊	血	7	X200	ThCG	42707.2	x200	200	2024-04-02 14:07:00	x200	1	孕7周	1	1	2024-04-02 13:06:15	2024-04-02 14:07:57	01:01:42	61.7
3233	3484031700	2403656636	女	32岁	普通产科门诊	血	7	X200	ThCG	33669.2	x200	200	2024-04-03 12:55:00	x200	1	孕7周	1	1	2024-04-03 11:59:26	2024-04-03 12:55:11	00:55:45	55.75
3235	3484097300	2404420548	女	42岁	普通产科门诊	血	9	X200	ThCG	20534.8	x200	200	2024-04-03 12:48:00	x200	1	孕9周	1	1	2024-04-03 12:00:15	2024-04-03 12:48:31	00:48:16	48.2667
3237	3484086100	2404418360	女	34岁	普通产科门诊	血	8	X200	ThCG	>182634	x200	200	2024-04-03 13:28:00	x200	1	孕8周	1	1	2024-04-03 12:01:06	2024-04-03 13:28:39	01:27:33	87.55
3248	3484258400	2403663236	女	26岁	普通产科门诊	血	6	X100	ThCG	60793.2	x100	100	2024-04-03 16:15:00	x100	1	孕6周	1	1	2024-04-03 15:09:13	2024-04-03 16:15:31	01:06:18	66.3
3263	3485425900	2404438687	女	32岁	普通产科门诊	血	8	X200	ThCG	26398.7	x200	200	2024-04-05 11:11:00	x200	1	孕8周	1	1	2024-04-05 10:14:35	2024-04-05 11:11:40	00:57:05	57.0833
3264	3485414000	2403663236	女	26岁	普通产科门诊	血	6	X100	ThCG	92227.9	x100	100	2024-04-05 11:16:00	x100	1	孕6周	1	1	2024-04-05 10:16:43	2024-04-05 11:16:16	00:59:33	59.55
3297	3486721000	2404403674	女	37岁	普通产科门诊	血	7	X200	ThCG	80822.7	x200	200	2024-04-07 10:16:00	x200	1	孕7周	1	1	2024-04-07 09:17:29	2024-04-07 10:16:28	00:58:59	58.9833
3343	3488449000	2404424573	女	33岁	普通产科门诊	血	8	X200	ThCG	>182634	x200	200	2024-04-08 12:27:00	x200	1	孕8周	1	1	2024-04-08 11:14:29	2024-04-08 12:27:35	01:13:06	73.1
3350	3488496200	2404464745	女	31岁	普通产科门诊	血	6	X100	ThCG	1948.96	x100	100	2024-04-08 12:58:00	x100	1	孕6周	1	1	2024-04-08 11:40:46	2024-04-08 12:58:15	01:17:29	77.4833
3366	3489695900	2404469996	女	41岁	妇科门诊	血	5	X100	ThCG	108.06	x1		2024-04-09 11:08:00	x100	0	孕5周	1	1	2024-04-09 10:06:25	2024-04-09 11:08:24	01:01:59	61.9833
3387	3490435200	2404471899	女	26岁	普通产科门诊	血	7	X200	ThCG	118769	x200	200	2024-04-09 17:32:00	x200	1	孕7周	1	1	2024-04-09 16:39:22	2024-04-09 17:32:36	00:53:14	53.2333
3395	3490857800	2404468013	女	21岁	妇科门诊	血	5	X100	ThCG	363.44	x1		2024-04-10 11:50:00	x100	0	孕5周	1	1	2024-04-10 10:39:41	2024-04-10 11:50:32	01:10:51	70.85
3442	3492843000	2404497684	女	21岁	普通产科门诊	血	7	X200	ThCG	4267.51	x200	200	2024-04-11 14:18:00	x200	1	孕7周	1	1	2024-04-11 13:06:22	2024-04-11 14:18:41	01:12:19	72.3167
3508	3495757800	2404474805	女	28岁	优生遗传与不孕门诊	血	6	X100	ThCG	3134.41	x100	100	2024-04-15 10:26:00	x100	1	孕6周	1	1	2024-04-15 09:32:55	2024-04-15 10:26:43	00:53:48	53.8
3514	3496082100	2404485229	女	30岁	普通产科门诊	血	7	X200	ThCG	32746.2	x200	200	2024-04-15 11:29:00	x200	1	孕7周	1	1	2024-04-15 10:33:27	2024-04-15 11:29:43	00:56:16	56.2667
3521	3496058900	2404526454	女	27岁	普通产科门诊	血	9	X200	ThCG	90896.1	x200	200	2024-04-15 12:35:00	x200	1	孕9周	1	1	2024-04-15 11:27:54	2024-04-15 12:35:09	01:07:15	67.25
3522	3496038300	2404527447	女	29岁	普通产科门诊	血	8	X200	ThCG	107602	x200	200	2024-04-15 12:48:00	x200	1	孕8周	1	1	2024-04-15 11:32:31	2024-04-15 12:48:53	01:16:22	76.3667
3532	3496255700	2404529343	女	27岁	普通产科门诊	血	11	X200	ThCG	81285.5	x200	200	2024-04-15 13:07:00	x200	1	孕11周	1	1	2024-04-15 11:56:40	2024-04-15 13:07:45	01:11:05	71.0833
3534	3496142700	2404529609	女	30岁	普通产科门诊	血	5	X100	ThCG	2597.52	x100	100	2024-04-15 13:20:00	x100	1	孕5周	1	1	2024-04-15 11:57:19	2024-04-15 13:20:57	01:23:38	83.6333
3545	3496500900	2404524451	女	28岁	普通产科门诊	血	8	X200	ThCG	69295.2	x200	200	2024-04-15 14:05:00	x200	1	孕8周	1	1	2024-04-15 12:16:45	2024-04-15 14:05:37	01:48:52	108.867
3547	3496453500	2404531072	女	33岁	普通产科门诊	血	7	X200	ThCG	74140.8	x200	200	2024-04-15 14:00:00	x200	1	孕7周	1	1	2024-04-15 12:20:13	2024-04-15 14:00:41	01:40:28	100.467
3549	3496735700	2404531910	女	32岁	普通产科门诊	血	8	X200	ThCG	133715	x200	200	2024-04-15 14:18:00	x200	1	孕8周	1	1	2024-04-15 13:09:28	2024-04-15 14:18:09	01:08:41	68.6833
3581	3498040000	2404534594	女	34岁	普通产科门诊	血	5	X100	ThCG	4670.31	x100	100	2024-04-16 13:21:00	x100	1	孕5周	1	1	2024-04-16 12:20:20	2024-04-16 13:21:43	01:01:23	61.3833
3588	3498327500	2404543724	女	28岁	普通产科门诊	血	8	X200	ThCG	>182634	x200	200	2024-04-17 10:42:00	x200	1	孕8周	1	1	2024-04-17 09:39:49	2024-04-17 10:42:40	01:02:51	62.85
3605	3499270600	2404545036	女	28岁	优生遗传与不孕门诊	血	6	X100	ThCG	>91317	x100	100	2024-04-17 13:22:00	x100	1	孕6周	1	1	2024-04-17 12:10:59	2024-04-17 13:22:32	01:11:33	71.55
3625	3500438300	2404560944	女	29岁	普通产科门诊	血	7	X200	ThCG	71593.8	x200	200	2024-04-18 12:19:00	x200	1	孕7周	1	1	2024-04-18 11:15:30	2024-04-18 12:19:50	01:04:20	64.3333
3627	3500319400	2404517564	女	36岁	优生遗传与不孕门诊	血	8	X200	ThCG	57247	x200	200	2024-04-18 12:21:00	x200	1	孕8周	1	1	2024-04-18 11:16:14	2024-04-18 12:21:50	01:05:36	65.6
3648	3501145600	2404514984	女	21岁	普通产科门诊	血	6	X100	ThCG	49632	x100	100	2024-04-19 11:27:00	x100	1	孕6周	1	1	2024-04-19 10:20:34	2024-04-19 11:27:40	01:07:06	67.1
3658	3501746300	2404474805	女	28岁	优生遗传与不孕门诊	血	6	X100	ThCG	8469.49	x100	100	2024-04-19 16:01:00	x100	1	孕6周	1	1	2024-04-19 15:07:29	2024-04-19 16:01:40	00:54:11	54.1833
3669	3502148800	2404481125	女	30岁	优生遗传与不孕门诊	血	7	X200	ThCG	137381	x200	200	2024-04-20 11:30:00	x200	1	孕7周	1	1	2024-04-20 10:26:03	2024-04-20 11:30:13	01:04:10	64.1667
3705	3503435000	2404542069	女	26岁	普通产科门诊	血	6	X100	ThCG	4146.2	x100	100	2024-04-22 10:19:00	x100	1	孕6周	1	1	2024-04-22 09:16:25	2024-04-22 10:19:40	01:03:15	63.25
3710	3503764400	2404577869	女	27岁	普通产科门诊	血	9	X200	ThCG	141006	x200	200	2024-04-22 11:21:00	x200	1	孕9周	1	1	2024-04-22 10:21:16	2024-04-22 11:21:40	01:00:24	60.4
3715	3503987300	2404582865	女	30岁	普通产科门诊	血	6	X100	ThCG	38670.2	x100	100	2024-04-22 12:11:00	x100	1	孕6周	1	1	2024-04-22 11:08:13	2024-04-22 12:11:16	01:03:03	63.05
3724	3504168200	2404593733	女	24岁	普通产科门诊	血	6	X100	ThCG	>91317	x100	100	2024-04-22 13:02:00	x100	1	孕6周	1	1	2024-04-22 12:09:42	2024-04-22 13:02:16	00:52:34	52.5667
3729	3504151500	2404590637	女	32岁	普通产科门诊	血	6	X100	ThCG	3747.52	x100	100	2024-04-22 13:30:00	x100	1	孕6周	1	1	2024-04-22 12:15:18	2024-04-22 13:30:16	01:14:58	74.9667
3730	3504156100	2404591037	女	25岁	普通产科门诊	血	6	X100	ThCG	14868.8	x100	100	2024-04-22 13:09:00	x100	1	孕6周	1	1	2024-04-22 12:15:29	2024-04-22 13:09:28	00:53:59	53.9833
3740	3504489500	2404590134	女	23岁	普通产科门诊	血	6	X100	ThCG	101235	x200	200	2024-04-23 09:57:00	x100	0	孕6周	1	1	2024-04-22 16:47:33	2024-04-23 09:57:26	17:09:53	1029.88
3744	3504858800	2404597766	女	32岁	普通产科门诊	血	7	X200	ThCG	84735.4	x200	200	2024-04-23 10:20:00	x200	1	孕7周	1	1	2024-04-23 09:10:00	2024-04-23 10:20:14	01:10:14	70.2333
3748	3505138500	2404557140	女	37岁	普通产科门诊	血	9	X200	ThCG	>182634	x200	200	2024-04-23 11:44:00	x200	1	孕9周	1	1	2024-04-23 10:38:35	2024-04-23 11:44:18	01:05:43	65.7167
3760	3505485600	2404558950	女	36岁	高危产科门诊	血	6	X100	ThCG	1158.05	x100	100	2024-04-23 12:00:00	x100	1	孕6周	1	1	2024-04-23 11:08:02	2024-04-23 12:00:54	00:52:52	52.8667
3766	3505434400	2404606117	女	24岁	优生遗传与不孕门诊	血	7	X200	ThCG	73082.9	x200	200	2024-04-23 12:25:00	x200	1	孕7周	1	1	2024-04-23 11:11:09	2024-04-23 12:25:22	01:14:13	74.2167
3771	3505386300	2404600360	女	28岁	妇科门诊	血	5	X100	ThCG	7275.92	x100	100	2024-04-23 12:22:00	x100	1	孕5周	1	1	2024-04-23 11:13:10	2024-04-23 12:22:34	01:09:24	69.4
3777	3505687800	2404605709	女	27岁	妇科门诊	血	5	X100	ThCG	12619.2	x100	100	2024-04-23 14:11:00	x100	1	孕5周	1	1	2024-04-23 13:14:40	2024-04-23 14:11:58	00:57:18	57.3
3803	3506879000	2404611709	女	33岁	妇科门诊	血	8	X200	ThCG	97915.3	x200	200	2024-04-24 13:20:00	x200	1	孕8周	1	1	2024-04-24 12:01:28	2024-04-24 13:20:50	01:19:22	79.3667
3814	3507473500	2404621124	女	30岁	优生遗传与不孕门诊	血	6	X100	ThCG	>91317	x100	100	2024-04-25 10:15:00	x100	1	孕6周	1	1	2024-04-25 09:18:54	2024-04-25 10:15:22	00:56:28	56.4667
3833	3507863000	2404562497	女	30岁	优生遗传与不孕门诊	血	5	X100	ThCG	33818.4	x100	100	2024-04-25 12:22:00	x100	1	孕5周	1	1	2024-04-25 11:13:27	2024-04-25 12:22:26	01:08:59	68.9833
3895	3509908900	2404638795	女	27岁	高危产科门诊	血	11	X200	ThCG	32783.4	x200	200	2024-04-27 11:51:00	x200	1	孕11周	1	1	2024-04-27 10:58:05	2024-04-27 11:51:18	00:53:13	53.2167
3898	3509833800	2404623382	女	36岁	高危产科门诊	血	6	X100	ThCG	53969.2	x100	100	2024-04-27 12:09:00	x100	1	孕6周	1	1	2024-04-27 10:59:31	2024-04-27 12:09:30	01:09:59	69.9833
3940	3511487600	2404653033	女	28岁	普通产科门诊	血	8	X200	ThCG	147037	x200	200	2024-04-29 11:04:00	x200	1	孕8周	1	1	2024-04-29 10:11:55	2024-04-29 11:04:37	00:52:42	52.7
3945	3511398300	2404620139	女	30岁	普通产科门诊	血	8	X200	ThCG	130016	x200	200	2024-04-29 11:19:00	x200	1	孕8周	1	1	2024-04-29 10:16:54	2024-04-29 11:19:33	01:02:39	62.65
3947	3511566500	2404656456	女	25岁	普通产科门诊	血	6	X100	ThCG	46333.7	x100	100	2024-04-29 11:25:00	x100	1	孕6周	1	1	2024-04-29 10:19:29	2024-04-29 11:25:21	01:05:52	65.8667
3950	3511533100	2404654321	女	28岁	普通产科门诊	血	6	X100	ThCG	58587.5	x100	100	2024-04-29 11:25:00	x100	1	孕6周	1	1	2024-04-29 10:22:36	2024-04-29 11:25:37	01:03:01	63.0167
3951	3511414800	2404609446	女	27岁	优生遗传与不孕门诊	血	5	X100	ThCG	6353.11	x100	100	2024-04-29 11:21:00	x100	1	孕5周	1	1	2024-04-29 10:28:12	2024-04-29 11:21:05	00:52:53	52.8833
3956	3511781800	2404644688	女	28岁	普通产科门诊	血	8	X200	ThCG	153028	x200	200	2024-04-29 12:16:00	x200	1	孕8周	1	1	2024-04-29 11:14:52	2024-04-29 12:16:37	01:01:45	61.75
3959	3511759400	2404658313	女	20岁	普通产科门诊	血	8	X200	ThCG	99138.1	x200	200	2024-04-29 12:19:00	x200	1	孕8周	1	1	2024-04-29 11:20:39	2024-04-29 12:19:21	00:58:42	58.7
3972	3512165900	2404661356	女	40岁	妇科门诊	血	5	X100	ThCG	13074.5	x100	100	2024-04-29 16:07:00	x100	1	孕5周	1	1	2024-04-29 15:09:38	2024-04-29 16:07:01	00:57:23	57.3833
3979	3512589600	2404639349	女	28岁	高危产科门诊	血	8	X200	ThCG	>182634	x200	200	2024-04-30 11:34:00	x200	1	孕8周	1	1	2024-04-30 10:14:23	2024-04-30 11:34:45	01:20:22	80.3667
3981	3512711800	2404662171	女	26岁	妇科门诊	血	6	X100	ThCG	157299	x200	200	2024-04-30 11:59:00	x100	0	孕6周	1	1	2024-04-30 10:17:18	2024-04-30 11:59:13	01:41:55	101.917
4005	3513041800	2404651310	女	32岁	普通产科门诊	血	6	X100	ThCG	70768.9	x100	100	2024-04-30 13:26:00	x100	1	孕6周	1	1	2024-04-30 12:07:00	2024-04-30 13:26:09	01:19:09	79.15
4018	3513604900	2404653218	女	27岁	普通产科门诊	血	10	X200	ThCG	160888	x200	200	2024-05-01 11:24:00	x200	1	孕10周	1	1	2024-05-01 10:11:21	2024-05-01 11:24:26	01:13:05	73.0833
4025	3514125000	2404632412	女	26岁	优生遗传与不孕门诊	血	6	X100	ThCG	2891.12	x100	100	2024-05-02 10:05:00	x100	1	孕6周	1	1	2024-05-02 08:57:20	2024-05-02 10:05:53	01:08:33	68.55
4026	3514127600	2404637320	女	23岁	优生遗传与不孕门诊	血	6	X100	ThCG	18911.8	x100	100	2024-05-02 10:07:00	x100	1	孕6周	1	1	2024-05-02 08:57:49	2024-05-02 10:07:17	01:09:28	69.4667
4029	3514159300	2404656578	女	29岁	优生遗传与不孕门诊	血	5	X100	ThCG	10529.9	x100	100	2024-05-02 11:14:00	x100	1	孕5周	1	1	2024-05-02 10:09:00	2024-05-02 11:14:17	01:05:17	65.2833
4033	3514228300	2404651695	女	27岁	优生遗传与不孕门诊	血	8	X200	ThCG	27453.2	x200	200	2024-05-02 11:13:00	x200	1	孕8周	1	1	2024-05-02 10:12:40	2024-05-02 11:13:29	01:00:49	60.8167
4040	3514349600	2404669677	女	31岁	优生遗传与不孕门诊	血	5	X100	ThCG	315.31	x1		2024-05-02 12:31:00	x100	0	孕5周	1	1	2024-05-02 11:02:04	2024-05-02 12:31:17	01:29:13	89.2167
4041	3514408200	2405405302	女	29岁	优生遗传与不孕门诊	血	5	X100	ThCG	10531.6	x100	100	2024-05-02 12:55:00	x100	1	孕5周	1	1	2024-05-02 12:00:23	2024-05-02 12:55:49	00:55:26	55.4333
4044	3514385800	2405404659	女	27岁	优生遗传与不孕门诊	血	5	X100	ThCG	14262.9	x100	100	2024-05-02 13:02:00	x100	1	孕5周	1	1	2024-05-02 12:00:37	2024-05-02 13:02:57	01:02:20	62.3333
4075	3515552700	2405407100	女	36岁	高危产科门诊	血	8	X200	ThCG	114849	x200	200	2024-05-04 11:30:00	x200	1	孕8周	1	1	2024-05-04 10:09:30	2024-05-04 11:30:28	01:20:58	80.9667
4095	3516140700	2405426008	女	36岁	妇科门诊	血	7	X200	ThCG	15246.8	x200	200	2024-05-05 11:11:00	x200	1	孕7周	1	1	2024-05-05 10:01:11	2024-05-05 11:11:39	01:10:28	70.4667
4097	3516110300	2404655689	女	26岁	高危产科门诊	血	7	X200	ThCG	159373	x200	200	2024-05-05 11:12:00	x200	1	孕7周	1	1	2024-05-05 10:02:32	2024-05-05 11:12:51	01:10:19	70.3167
4107	3516339800	2405427310	女	34岁	妇科门诊	血	5	X100	ThCG	357.59	x1		2024-05-05 13:40:00	x100	0	孕5周	1	1	2024-05-05 12:02:13	2024-05-05 13:40:07	01:37:54	97.9
4109	3516829100	2405409483	女	27岁	优生遗传与不孕门诊	血	5	X100	ThCG	2484.15	x100	100	2024-05-06 10:11:00	x100	1	孕5周	1	1	2024-05-06 09:13:56	2024-05-06 10:11:29	00:57:33	57.55
4112	3517009900	2405435689	女	37岁	普通产科门诊	血	8	X200	ThCG	32303.1	x200	200	2024-05-06 12:06:00	x200	1	孕8周	1	1	2024-05-06 10:18:39	2024-05-06 12:06:21	01:47:42	107.7
4113	3516977200	2405438216	女	29岁	普通产科门诊	血	6	X100	ThCG	17537.8	x100	100	2024-05-06 11:46:00	x100	1	孕6周	1	1	2024-05-06 10:24:29	2024-05-06 11:46:45	01:22:16	82.2667
4117	3517365300	2405436110	女	27岁	普通产科门诊	血	8	X200	ThCG	149474	x200	200	2024-05-06 13:03:00	x200	1	孕8周	1	1	2024-05-06 11:18:36	2024-05-06 13:03:01	01:44:25	104.417
4133	3517774900	2405440520	女	27岁	普通产科门诊	血	6	X100	ThCG	72110	x100	100	2024-05-06 13:38:00	x100	1	孕6周	1	1	2024-05-06 12:01:54	2024-05-06 13:38:55	01:37:01	97.0167
4147	3518768400	2405441041	女	32岁	普通产科门诊	血	6	X100	ThCG	>91317	x100	100	2024-05-07 11:32:00	x100	1	孕6周	1	1	2024-05-07 10:03:53	2024-05-07 12:29:54	02:26:01	146.017
4162	3518775600	2405444769	女	33岁	普通产科门诊	血	9	X200	ThCG	155765	x200	200	2024-05-07 12:26:00	x200	1	孕9周	1	1	2024-05-07 10:59:56	2024-05-07 12:26:54	01:26:58	86.9667
4200	3520122400	2405456516	女	29岁	妇科门诊	血	5	X100	ThCG	7565.12	x100	100	2024-05-08 11:34:00	x100	1	孕5周	1	1	2024-05-08 10:11:55	2024-05-08 11:34:24	01:22:29	82.4833
4229	3520473100	2405457650	女	30岁	普通产科门诊	血	7	X200	ThCG	39226.8	x200	200	2024-05-08 13:51:00	x200	1	孕7周	1	1	2024-05-08 12:02:37	2024-05-08 13:51:38	01:49:01	109.017
4235	3520731400	2405464405	女	28岁	普通产科门诊	血	7	X200	ThCG	64776.9	x200	200	2024-05-08 16:27:00	x200	1	孕7周	1	1	2024-05-08 15:11:25	2024-05-08 16:27:30	01:16:05	76.0833
4236	3520686300	2405461557	女	36岁	普通产科门诊	血	5	X100	ThCG	4315.51	x100	100	2024-05-08 16:24:00	x100	1	孕5周	1	1	2024-05-08 15:11:26	2024-05-08 16:24:38	01:13:12	73.2
4238	3520738200	2405463572	女	32岁	普通产科门诊	血	6	X100	ThCG	20316.2	x100	100	2024-05-09 09:04:00	x100	1	孕6周	1	1	2024-05-08 16:45:27	2024-05-09 09:04:46	16:19:19	979.317
4278	3522466700	2405478816	女	27岁	普通产科门诊	血	7	X200	ThCG	26313.2	x200	200	2024-05-10 12:01:00	x200	1	孕7周	1	1	2024-05-10 10:21:21	2024-05-10 12:01:07	01:39:46	99.7667
4295	3523824000	2405485274	女	26岁	普通产科门诊	血	5	X100	ThCG	40497.3	x100	100	2024-05-11 12:22:00	x100	1	孕5周	1	1	2024-05-11 11:00:02	2024-05-11 12:22:57	01:22:55	82.9167
4304	3524523100	2405471037	女	28岁	普通产科门诊	血	7	X200	ThCG	80173.8	x200	200	2024-05-12 11:19:00	x200	1	孕7周	1	1	2024-05-12 10:07:26	2024-05-12 11:19:38	01:12:12	72.2
4320	3524738300	2405495526	女	34岁	普通产科门诊	血	9	X200	ThCG	167777	x200	200	2024-05-12 14:25:00	x200	1	孕9周	1	1	2024-05-12 13:03:45	2024-05-12 14:25:00	01:21:15	81.25
4331	3525138900	2405503145	女	30岁	普通产科门诊	血	10	X200	ThCG	126600	x200	200	2024-05-13 12:07:00	x200	1	孕10周	1	1	2024-05-13 10:09:18	2024-05-13 12:07:58	01:58:40	118.667
4335	3525426600	2405501389	女	34岁	普通产科门诊	血	5	X100	ThCG	860.75	x100	100	2024-05-13 12:13:00	x100	1	孕5周	1	1	2024-05-13 10:13:11	2024-05-13 12:13:58	02:00:47	120.783
4340	3525544800	2405504707	女	27岁	普通产科门诊	血	6	X100	ThCG	67268.9	x100	100	2024-05-13 12:30:00	x100	1	孕6周	1	1	2024-05-13 11:05:04	2024-05-13 12:30:30	01:25:26	85.4333
4344	3525492200	2405500354	女	25岁	普通产科门诊	血	5	X100	ThCG	21507.3	x100	100	2024-05-13 12:23:00	x100	1	孕5周	1	1	2024-05-13 11:06:40	2024-05-13 12:23:58	01:17:18	77.3
4369	3527123000	2405509602	女	26岁	普通产科门诊	血	7	X200	ThCG	137559	x200	200	2024-05-14 12:25:00	x200	1	孕7周	1	1	2024-05-14 11:04:37	2024-05-14 12:25:38	01:21:01	81.0167
4374	3527291800	2405513081	女	24岁	普通产科门诊	血	6	X100	ThCG	45007.4	x100	100	2024-05-14 14:09:00	x100	1	孕6周	1	1	2024-05-14 12:03:37	2024-05-14 14:09:58	02:06:21	126.35
4392	3528360300	2405517825	女	27岁	普通产科门诊	血	10	X200	ThCG	114186	x200	200	2024-05-15 12:31:00	x200	1	孕10周	1	1	2024-05-15 11:01:03	2024-05-15 12:31:36	01:30:33	90.55
4421	3529983100	2405531673	女	22岁	普通产科门诊	血	9	X200	ThCG	133606	x200	200	2024-05-16 12:58:00	x200	1	孕9周	1	1	2024-05-16 11:57:11	2024-05-16 12:58:38	01:01:27	61.45
4434	3531246300	2405545743	女	34岁	普通产科门诊	血	6	X100	ThCG	>91317	x100	100	2024-05-17 13:48:00	x100	1	孕6周	1	1	2024-05-17 12:46:43	2024-05-17 13:48:36	01:01:53	61.8833
4451	3532577900	2405555050	女	29岁	优生遗传与不孕门诊	血	6	X100	ThCG	20453.4	x100	100	2024-05-19 10:06:00	x100	1	孕6周	1	1	2024-05-19 09:06:06	2024-05-19 10:06:33	01:00:27	60.45
4471	3532997300	2405555874	女	36岁	优生遗传与不孕门诊	血	5	X100	ThCG	21781	x100	100	2024-05-20 10:22:00	x100	1	孕5周	1	1	2024-05-20 09:20:53	2024-05-20 10:22:26	01:01:33	61.55
4481	3533782600	2405565729	女	25岁	普通产科门诊	血	6	X100	ThCG	28141.2	x100	100	2024-05-20 12:10:00	x100	1	孕6周	1	1	2024-05-20 11:04:01	2024-05-20 12:10:14	01:06:13	66.2167
4482	3533755100	2405563473	女	32岁	普通产科门诊	血	7	X200	ThCG	65268	x200	200	2024-05-20 12:15:00	x200	1	孕7周	1	1	2024-05-20 11:06:27	2024-05-20 12:15:58	01:09:31	69.5167
4484	3533650900	2405556326	女	28岁	普通产科门诊	血	7	X200	ThCG	89249	x200	200	2024-05-20 12:07:00	x200	1	孕7周	1	1	2024-05-20 11:08:32	2024-05-20 12:07:02	00:58:30	58.5
4487	3533710400	2405546609	女	33岁	普通产科门诊	血	6	X100	ThCG	46998.8	x100	100	2024-05-20 12:12:00	x100	1	孕6周	1	1	2024-05-20 11:09:47	2024-05-20 12:12:06	01:02:19	62.3167
4493	3534051100	2405563237	女	42岁	普通产科门诊	血	6	X100	ThCG	40315.9	x100	100	2024-05-20 12:58:00	x100	1	孕6周	1	1	2024-05-20 12:06:49	2024-05-20 12:58:22	00:51:33	51.55
4495	3533949200	2405542144	女	29岁	普通产科门诊	血	9	X200	ThCG	180989	x200	200	2024-05-20 12:59:00	x200	1	孕9周	1	1	2024-05-20 12:07:47	2024-05-20 12:59:34	00:51:47	51.7833
4498	3534134600	2405565461	女	28岁	普通产科门诊	血	9	X200	ThCG	>182634	x200	200	2024-05-20 13:09:00	x200	1	孕9周	1	1	2024-05-20 12:09:27	2024-05-20 13:09:50	01:00:23	60.3833
4500	3534076100	2405567136	女	33岁	普通产科门诊	血	6	X100	ThCG	28969.7	x100	100	2024-05-20 13:10:00	x100	1	孕6周	1	1	2024-05-20 12:11:27	2024-05-20 13:10:38	00:59:11	59.1833
4509	3534889900	2405576122	女	26岁	普通产科门诊	血	8	X200	ThCG	38340.6	x200	200	2024-05-21 10:07:00	x200	1	孕8周	1	1	2024-05-21 09:13:06	2024-05-21 10:07:26	00:54:20	54.3333
4543	3536601500	2405559301	女	27岁	优生遗传与不孕门诊	血	7	X200	ThCG	47317.7	x200	200	2024-05-22 11:19:00	x200	1	孕7周	1	1	2024-05-22 10:14:02	2024-05-22 11:19:54	01:05:52	65.8667
4555	3537548700	2405548140	女	28岁	普通产科门诊	血	6	X100	ThCG	38295.7	x100	100	2024-05-23 10:10:00	x100	1	孕6周	1	1	2024-05-23 09:09:35	2024-05-23 10:10:19	01:00:44	60.7333
4561	3537808200	2405581250	女	34岁	普通产科门诊	血	6	X100	ThCG	>91317	x100	100	2024-05-23 11:20:00	x100	1	孕6周	1	1	2024-05-23 10:22:05	2024-05-23 11:20:07	00:58:02	58.0333
4571	3538159500	2405595717	女	24岁	普通产科门诊	血	7	X200	ThCG	68811.8	x200	200	2024-05-23 13:26:00	x200	1	孕7周	1	1	2024-05-23 12:19:06	2024-05-23 13:26:47	01:07:41	67.6833
4573	3538327300	2405592419	女	26岁	普通产科门诊	血	7	X200	ThCG	132388	x200	200	2024-05-23 14:11:00	x200	1	孕7周	1	1	2024-05-23 13:05:58	2024-05-23 14:11:55	01:05:57	65.95
4577	3538511400	2405602266	女	21岁	普通产科门诊	血	7	X200	ThCG	>182634	x200	200	2024-05-24 09:45:00	x200	1	孕7周	1	1	2024-05-23 16:53:20	2024-05-24 09:45:08	16:51:48	1011.8
4580	3538586800	2405602732	女	37岁	妇科门诊	血	5	X100	ThCG	13599.4	x100	100	2024-05-24 10:00:00	x100	1	孕5周	1	1	2024-05-24 09:06:43	2024-05-24 10:00:10	00:53:27	53.45
4588	3539022700	2405574192	女	26岁	普通产科门诊	血	10	X200	ThCG	38751.4	x200	200	2024-05-24 11:34:00	x200	1	孕10周	1	1	2024-05-24 10:23:57	2024-05-24 11:34:56	01:10:59	70.9833
4597	3539260900	2405602483	女	30岁	普通产科门诊	血	5	X100	ThCG	3638.52	x100	100	2024-05-24 12:11:00	x100	1	孕5周	1	1	2024-05-24 11:05:24	2024-05-24 12:11:17	01:05:53	65.8833
4600	3539188400	2405601759	女	37岁	普通产科门诊	血	7	X200	ThCG	24185.5	x200	200	2024-05-24 12:06:00	x200	1	孕7周	1	1	2024-05-24 11:08:22	2024-05-24 12:06:40	00:58:18	58.3
4604	3539405000	2405603405	女	25岁	普通产科门诊	血	9	X200	ThCG	>182634	x200	200	2024-05-24 13:14:00	x200	1	孕9周	1	1	2024-05-24 12:09:03	2024-05-24 13:14:28	01:05:25	65.4167
4607	3539406000	2405603283	女	37岁	普通产科门诊	血	6	X100	ThCG	65018.7	x100	100	2024-05-24 13:20:00	x100	1	孕6周	1	1	2024-05-24 12:15:14	2024-05-24 13:20:28	01:05:14	65.2333
4609	3539551000	2405588639	女	31岁	普通产科门诊	血	6	X100	ThCG	138129	x200	200	2024-05-24 14:43:00	x100	0	孕6周	1	1	2024-05-24 13:11:37	2024-05-24 14:43:40	01:32:03	92.05
4611	3539637000	2405609708	女	26岁	普通产科门诊	血	7	X200	ThCG	38813	x200	200	2024-05-24 17:28:00	x200	1	孕7周	1	1	2024-05-24 16:46:12	2024-05-24 17:28:08	00:41:56	41.9333
4616	3540141100	2405600602	女	34岁	高危产科门诊	血	6	X100	ThCG	73532.5	x100	100	2024-05-25 11:14:00	x100	1	孕6周	1	1	2024-05-25 10:10:00	2024-05-25 11:14:48	01:04:48	64.8
4621	3540065400	2405604144	女	30岁	高危产科门诊	血	7	X200	ThCG	130642	x200	200	2024-05-25 11:26:00	x200	1	孕7周	1	1	2024-05-25 10:20:46	2024-05-25 11:26:52	01:06:06	66.1
4625	3540246500	2405606158	女	33岁	高危产科门诊	血	5	X100	ThCG	1972.55	x100	100	2024-05-25 12:09:00	x100	1	孕5周	1	1	2024-05-25 11:02:26	2024-05-25 12:09:20	01:06:54	66.9
4629	3540198200	2405585235	女	27岁	高危产科门诊	血	7	X200	ThCG	113030	x200	200	2024-05-25 12:04:00	x200	1	孕7周	1	1	2024-05-25 11:03:56	2024-05-25 12:04:56	01:01:00	61
4630	3540309800	2405614774	女	31岁	高危产科门诊	血	8	X200	ThCG	53106.4	x200	200	2024-05-25 13:02:00	x200	1	孕8周	1	1	2024-05-25 12:00:17	2024-05-25 13:02:36	01:02:19	62.3167
4651	3541405800	2405608785	女	26岁	普通产科门诊	血	9	X200	ThCG	>182634	x200	200	2024-05-27 10:00:00	x200	1	孕9周	1	1	2024-05-27 09:04:25	2024-05-27 10:00:02	00:55:37	55.6167
4653	3541383400	2405579000	女	28岁	普通产科门诊	血	8	X200	ThCG	22670.2	x200	200	2024-05-27 10:07:00	x200	1	孕8周	1	1	2024-05-27 09:09:30	2024-05-27 10:07:06	00:57:36	57.6
4666	3541699500	2405617153	女	25岁	普通产科门诊	血	7	X200	ThCG	77523.5	x200	200	2024-05-27 11:13:00	x200	1	孕7周	1	1	2024-05-27 10:21:20	2024-05-27 11:13:30	00:52:10	52.1667
4668	3541482100	2405613550	女	26岁	普通产科门诊	血	7	X200	ThCG	371.66	x1		2024-05-27 11:37:00	x200	0	孕7周	1	1	2024-05-27 10:24:51	2024-05-27 11:37:54	01:13:03	73.05
4670	3541986600	2405611791	女	33岁	普通产科门诊	血	7	X200	ThCG	175321	x200	200	2024-05-27 11:59:00	x200	1	孕7周	1	1	2024-05-27 11:01:25	2024-05-27 11:59:30	00:58:05	58.0833
4672	3541946800	2405623711	女	32岁	普通产科门诊	血	5	X100	ThCG	889.03	x100	100	2024-05-27 11:56:00	x100	1	孕5周	1	1	2024-05-27 11:02:16	2024-05-27 11:56:18	00:54:02	54.0333
4679	3542008900	2405623515	女	28岁	普通产科门诊	血	7	X200	ThCG	147832	x200	200	2024-05-27 12:25:00	x200	1	孕7周	1	1	2024-05-27 11:15:57	2024-05-27 12:25:06	01:09:09	69.15
4688	3542283200	2405627142	女	28岁	普通产科门诊	血	6	X100	ThCG	593.29	x100	100	2024-05-27 13:06:00	x100	1	孕6周	1	1	2024-05-27 12:04:19	2024-05-27 13:06:22	01:02:03	62.05
4693	3542186300	2405628525	女	36岁	普通产科门诊	血	6	X100	ThCG	397.48	x1		2024-05-27 13:29:00	x100	0	孕6周	1	1	2024-05-27 12:09:44	2024-05-27 13:29:06	01:19:22	79.3667
4694	3542173300	2405587373	女	37岁	优生遗传与不孕门诊	血	7	X200	ThCG	82839.6	x200	200	2024-05-27 13:06:00	x200	1	孕7周	1	1	2024-05-27 12:10:07	2024-05-27 13:06:38	00:56:31	56.5167
4695	3542239100	2405630017	女	26岁	普通产科门诊	血	8	X200	ThCG	131113	x200	200	2024-05-27 13:01:00	x200	1	孕8周	1	1	2024-05-27 12:11:13	2024-05-27 13:01:38	00:50:25	50.4167
4700	3542417400	2405632227	女	30岁	普通产科门诊	血	8	X200	ThCG	>182634	x200	200	2024-05-27 14:14:00	x200	1	孕8周	1	1	2024-05-27 13:16:31	2024-05-27 14:14:14	00:57:43	57.7167
4706	3543031800	2405638733	女	27岁	普通产科门诊	血	6	X100	ThCG	20822	x100	100	2024-05-28 10:11:00	x100	1	孕6周	1	1	2024-05-28 09:13:04	2024-05-28 10:11:51	00:58:47	58.7833
4710	3543150800	2405632978	女	26岁	普通产科门诊	血	8	X200	ThCG	>182634	x200	200	2024-05-28 11:30:00	x200	1	孕8周	1	1	2024-05-28 10:17:44	2024-05-28 11:30:47	01:13:03	73.05
4713	3543704800	2405642375	女	24岁	普通产科门诊	血	7	X200	ThCG	27899.3	x200	200	2024-05-28 13:07:00	x200	1	孕7周	1	1	2024-05-28 12:01:06	2024-05-28 13:07:11	01:06:05	66.0833
4720	3544014400	2405638393	女	24岁	普通产科门诊	血	10	X200	ThCG	147876	x200	200	2024-05-28 17:21:00	x200	1	孕10周	1	1	2024-05-28 16:37:00	2024-05-28 17:21:31	00:44:31	44.5167
4734	3544883000	2405645013	女	32岁	普通产科门诊	血	7	X200	ThCG	3524.88	x200	200	2024-05-29 13:15:00	x200	1	孕7周	1	1	2024-05-29 12:09:10	2024-05-29 13:15:40	01:06:30	66.5
4745	3545868000	2405657244	女	25岁	普通产科门诊	血	7	X200	ThCG	82684.9	x200	200	2024-05-30 11:16:00	x200	1	孕7周	1	1	2024-05-30 10:05:27	2024-05-30 11:16:24	01:10:57	70.95
4769	3547027100	2405666078	女	31岁	普通产科门诊	血	8	X200	ThCG	50471.5	x200	200	2024-05-31 11:34:00	x200	1	孕8周	1	1	2024-05-31 10:17:31	2024-05-31 11:34:46	01:17:15	77.25
4781	3547651200	2405670772	女	38岁	普通产科门诊	血	5	X100	ThCG	6869.4	x100	100	2024-05-31 17:41:00	x100	1	孕5周	1	1	2024-05-31 16:37:17	2024-05-31 17:41:34	01:04:17	64.2833
4791	3548715000	2406403999	女	30岁	普通产科门诊	血	6	X100	ThCG	1204.97	x100	100	2024-06-02 11:03:00	x100	1	孕6周	1	1	2024-06-02 10:02:58	2024-06-02 11:03:19	01:00:21	60.35
4792	3548724800	2406404079	女	28岁	普通产科门诊	血	5	X100	ThCG	28290.1	x100	100	2024-06-02 10:57:00	x100	1	孕5周	1	1	2024-06-02 10:02:44	2024-06-02 10:57:43	00:54:59	54.9833
4796	3548848800	2406408140	女	27岁	普通产科门诊	血	5	X100	ThCG	2773.69	x100	100	2024-06-02 11:55:00	x100	1	孕5周	1	1	2024-06-02 10:59:57	2024-06-02 11:55:27	00:55:30	55.5
4797	3548840400	2405640404	女	25岁	普通产科门诊	血	6	X100	ThCG	78109.4	x100	100	2024-06-02 11:50:00	x100	1	孕6周	1	1	2024-06-02 11:01:03	2024-06-02 11:50:59	00:49:56	49.9333
4799	3548898400	2406409403	女	28岁	普通产科门诊	血	7	X200	ThCG	170733	x200	200	2024-06-02 13:15:00	x200	1	孕7周	1	1	2024-06-02 12:03:57	2024-06-02 13:15:27	01:11:30	71.5
4803	3548925800	2406408864	女	39岁	普通产科门诊	血	6	X100	ThCG	70355.5	x100	100	2024-06-02 14:12:00	x100	1	孕6周	1	1	2024-06-02 13:08:06	2024-06-02 14:12:07	01:04:01	64.0167
4808	3549682900	2406003581	女	34岁	优生遗传与不孕门诊	血	6	X100	ThCG	54293.8	x100	100	2024-06-03 11:07:00	x100	1	孕6周	1	1	2024-06-03 10:13:03	2024-06-03 11:07:17	00:54:14	54.2333
4812	3549516500	2406401038	女	35岁	普通产科门诊	血	10	X200	ThCG	120383	x200	200	2024-06-03 11:10:00	x200	1	孕10周	1	1	2024-06-03 10:17:02	2024-06-03 11:10:41	00:53:39	53.65
4821	3549881700	2406410968	女	30岁	普通产科门诊	血	7	X200	ThCG	132638	x200	200	2024-06-03 11:56:00	x200	1	孕7周	1	1	2024-06-03 11:05:10	2024-06-03 11:56:33	00:51:23	51.3833
4822	3549843500	2406414237	女	36岁	普通产科门诊	血	5	X100	ThCG	1684.56	x100	100	2024-06-03 12:13:00	x100	1	孕5周	1	1	2024-06-03 11:09:05	2024-06-03 12:13:29	01:04:24	64.4
4825	3549762900	2405673177	女	25岁	普通产科门诊	血	10	X200	ThCG	109049	x200	200	2024-06-03 12:19:00	x200	1	孕10周	1	1	2024-06-03 11:13:29	2024-06-03 12:19:13	01:05:44	65.7333
4832	3550009500	2406415407	女	31岁	普通产科门诊	血	7	X200	ThCG	528.26	x1		2024-06-03 13:58:00	x200	0	孕7周	1	1	2024-06-03 12:21:44	2024-06-03 13:58:53	01:37:09	97.15
4841	3550398900	2406413808	女	28岁	普通产科门诊	血	6	X100	ThCG	25899.2	x100	100	2024-06-03 16:18:00	x100	1	孕6周	1	1	2024-06-03 15:12:30	2024-06-03 16:18:25	01:05:55	65.9167
4854	3551319400	2406419406	女	30岁	普通产科门诊	血	6	X100	ThCG	109442	x200	200	2024-06-04 13:24:00	x100	0	孕6周	1	1	2024-06-04 11:07:30	2024-06-04 13:24:20	02:16:50	136.833
4875	3552879500	2406432649	女	42岁	普通产科门诊	血	7	X200	ThCG	73483.6	x200	200	2024-06-05 13:07:00	x200	1	孕7周	1	1	2024-06-05 12:05:11	2024-06-05 13:07:24	01:02:13	62.2167
4969	3557399100	2406477136	女	30岁	高危产科门诊	血	7	X200	ThCG	47715	x200	200	2024-06-10 12:06:00	x200	1	孕7周	1	1	2024-06-10 10:57:23	2024-06-10 12:06:30	01:09:07	69.1167
4971	3557509300	2406475692	女	31岁	高危产科门诊	血	6	X100	ThCG	12291.8	x100	100	2024-06-10 13:50:00	x100	1	孕6周	1	1	2024-06-10 12:37:38	2024-06-10 13:50:46	01:13:08	73.1333
4987	3558238200	2406471736	女	29岁	优生遗传与不孕门诊	血	6	X100	ThCG	19069	x100	100	2024-06-11 11:21:00	x100	1	孕6周	1	1	2024-06-11 10:17:16	2024-06-11 11:21:03	01:03:47	63.7833
4995	3558661500	2406482885	女	27岁	普通产科门诊	血	8	X200	ThCG	102910	x200	200	2024-06-11 12:20:00	x200	1	孕8周	1	1	2024-06-11 11:02:42	2024-06-11 12:20:39	01:17:57	77.95
4999	3558746500	2406021356	女	34岁	优生遗传与不孕门诊	血	7	X200	ThCG	99341.5	x200	200	2024-06-11 12:09:00	x200	1	孕7周	1	1	2024-06-11 11:06:57	2024-06-11 12:09:39	01:02:42	62.7
5021	3559059600	2406467770	女	25岁	普通产科门诊	血	7	X200	ThCG	81158.1	x200	200	2024-06-11 14:24:00	x200	1	孕7周	1	1	2024-06-11 13:16:26	2024-06-11 14:24:27	01:08:01	68.0167
5032	3559768800	2406493504	女	29岁	妇科门诊	血	5	X100	ThCG	1423.94	x100	100	2024-06-12 10:08:00	x100	1	孕5周	1	1	2024-06-12 09:06:57	2024-06-12 10:08:01	01:01:04	61.0667
5066	3561878600	2406509128	女	28岁	普通产科门诊	血	8	X200	ThCG	>182634	x200	200	2024-06-13 13:08:00	x200	1	孕8周	1	1	2024-06-13 12:06:55	2024-06-13 13:08:54	01:01:59	61.9833
5074	3562865200	2406485724	女	27岁	普通产科门诊	血	6	X100	ThCG	19935.5	x100	100	2024-06-14 11:08:00	x100	1	孕6周	1	1	2024-06-14 10:12:38	2024-06-14 11:08:22	00:55:44	55.7333
5080	3563093300	2406517898	女	32岁	普通产科门诊	血	8	X200	ThCG	>182634	x200	200	2024-06-14 12:48:00	x200	1	孕8周	1	1	2024-06-14 10:57:57	2024-06-14 12:48:38	01:50:41	110.683
5148	3565596900	2406518383	女	42岁	普通产科门诊	血	9	X200	ThCG	58772.7	x200	200	2024-06-17 12:04:00	x200	1	孕9周	1	1	2024-06-17 11:05:32	2024-06-17 12:04:36	00:59:04	59.0667
5150	3565916900	2406533713	女	30岁	羊水穿刺门诊	血	7	X200	ThCG	108983	x200	200	2024-06-17 12:13:00	x200	1	孕7周	1	1	2024-06-17 11:08:53	2024-06-17 12:13:15	01:04:22	64.3667
5152	3565744600	2406492340	女	27岁	普通产科门诊	血	6	X100	ThCG	111400	x200	200	2024-06-17 13:49:00	x100	0	孕6周	1	1	2024-06-17 11:26:25	2024-06-17 13:49:55	02:23:30	143.5
5157	3566412700	2406544323	女	32岁	普通产科门诊	血	6	X100	ThCG	95172.4	x100	100	2024-06-17 16:15:00	x100	1	孕6周	1	1	2024-06-17 15:08:24	2024-06-17 16:15:14	01:06:50	66.8333
5256	3572507900	2406586786	女	28岁	高危产科门诊	血	6	X100	ThCG	108286	x200	200	2024-06-22 13:20:00	x100	0	孕6周	1	1	2024-06-22 11:08:56	2024-06-22 13:20:20	02:11:24	131.4
5258	3572598800	2406587564	女	27岁	高危产科门诊	血	7	X200	ThCG	124215	x200	200	2024-06-22 13:01:00	x200	1	孕7周	1	1	2024-06-22 12:00:18	2024-06-22 13:01:44	01:01:26	61.4333
5260	3572624500	2406578997	女	28岁	高危产科门诊	血	6	X100	ThCG	57515.7	x100	100	2024-06-22 14:24:00	x100	1	孕6周	1	1	2024-06-22 13:15:18	2024-06-22 14:24:24	01:09:06	69.1
5264	3572913700	2406548088	女	26岁	普通产科门诊	血	9	X200	ThCG	160779	x200	200	2024-06-23 10:18:00	x200	1	孕9周	1	1	2024-06-23 08:59:20	2024-06-23 10:18:57	01:19:37	79.6167
5268	3573041800	2406543637	女	27岁	普通产科门诊	血	10	X200	ThCG	139172	x200	200	2024-06-23 11:42:00	x200	1	孕10周	1	1	2024-06-23 10:49:23	2024-06-23 11:42:25	00:53:02	53.0333
5277	3573747900	2406582564	女	31岁	普通产科门诊	血	6	X100	ThCG	84052.4	x100	100	2024-06-24 11:06:00	x100	1	孕6周	1	1	2024-06-24 10:11:37	2024-06-24 11:06:53	00:55:16	55.2667
5279	3574311600	2406600887	女	32岁	普通产科门诊	血	5	X100	ThCG	198.97	x1		2024-06-24 12:05:00	x100	0	孕5周	1	1	2024-06-24 10:58:50	2024-06-24 12:05:05	01:06:15	66.25
5299	3575304800	2406496752	女	24岁	优生遗传与不孕门诊	血	7	X200	ThCG	46848	x200	200	2024-06-25 10:20:00	x200	1	孕7周	1	1	2024-06-25 09:08:42	2024-06-25 10:20:32	01:11:50	71.8333
5415	3582253600	2406620837	女	28岁	优生遗传与不孕门诊	血	6	X100	ThCG	10171.1	x100	100	2024-07-01 10:16:00	x100	1	孕6周	1	1	2024-07-01 09:08:52	2024-07-01 10:16:49	01:07:57	67.95
5428	3582294900	2406634369	女	27岁	普通产科门诊	血	8	X200	ThCG	129740	x200	200	2024-07-01 11:10:00	x200	1	孕8周	1	1	2024-07-01 10:16:59	2024-07-01 11:10:25	00:53:26	53.4333
5480	3584208400	2406625578	女	29岁	高危产科门诊	血	38	X100	ThCG	8628.4	x100	100	2024-07-02 11:02:00	x100	1	孕38周	1	1	2024-07-02 10:05:58	2024-07-02 11:02:23	00:56:25	56.4167
5520	3585686500	2406658470	女	26岁	普通产科门诊	血	6	X100	ThCG	76001.6	x100	100	2024-07-03 11:13:00	x100	1	孕6周	1	1	2024-07-03 10:13:42	2024-07-03 11:13:25	00:59:43	59.7167
5542	3586882700	2407420328	女	24岁	妇科门诊	血	6	X100	ThCG	41974.3	x100	100	2024-07-04 11:21:00	x100	1	孕6周	1	1	2024-07-04 10:25:01	2024-07-04 11:21:57	00:56:56	56.9333
5548	3587229500	2407433222	女	28岁	妇科门诊	血	5	X100	ThCG	1551.99	x100	100	2024-07-04 12:05:00	x100	1	孕5周	1	1	2024-07-04 11:14:20	2024-07-04 12:05:37	00:51:17	51.2833
5608	3590357200	2407460224	女	37岁	普通产科门诊	血	8	X200	ThCG	>182634	x200	200	2024-07-07 16:34:00	x200	1	孕8周	1	1	2024-07-07 13:09:14	2024-07-07 16:34:21	03:25:07	205.117
5625	3591553500	2407472454	女	34岁	普通产科门诊	血	8	X200	ThCG	65303	x200	200	2024-07-08 12:20:00	x200	1	孕8周	1	1	2024-07-08 11:16:20	2024-07-08 12:20:43	01:04:23	64.3833
5626	3591439400	2407465696	女	32岁	普通产科门诊	血	40	X100	ThCG	78.27	x1		2024-07-08 12:38:00	x100	0	孕40周	1	1	2024-07-08 11:16:47	2024-07-08 12:38:31	01:21:44	81.7333
5640	3591817800	2407469468	女	28岁	普通产科门诊	血	8	X200	ThCG	91995.7	x200	200	2024-07-08 14:21:00	x200	1	孕8周	1	1	2024-07-08 13:14:59	2024-07-08 14:21:55	01:06:56	66.9333
5642	3591936200	2407473439	女	32岁	普通产科门诊	血	5	X100	ThCG	25237.2	x100	100	2024-07-08 16:06:00	x100	1	孕5周	1	1	2024-07-08 15:02:48	2024-07-08 16:06:11	01:03:23	63.3833
5648	3592030500	2407471626	女	27岁	普通产科门诊	血	8	X200	ThCG	91150.5	x200	200	2024-07-08 17:44:00	x200	1	孕8周	1	1	2024-07-08 16:46:52	2024-07-08 17:44:11	00:57:19	57.3167
5650	3592102100	2407474935	女	23岁	普通产科门诊	血	8	X200	ThCG	56542.6	x200	200	2024-07-08 17:44:00	x200	1	孕8周	1	1	2024-07-08 16:47:04	2024-07-08 17:44:59	00:57:55	57.9167
5661	3592788900	2407473620	女	21岁	妇科门诊	血	5	X100	ThCG	6416.29	x100	100	2024-07-09 11:14:00	x100	1	孕5周	1	1	2024-07-09 10:12:57	2024-07-09 11:14:01	01:01:04	61.0667
5701	3594760100	2407494811	女	29岁	妇科门诊	血	5	X100	ThCG	93.34	x1		2024-07-10 16:22:00	x100	0	孕5周	1	1	2024-07-10 15:07:48	2024-07-10 16:22:17	01:14:29	74.4833
5744	3597045800	2407511042	女	32岁	普通产科门诊	血	5	X100	ThCG	56227.6	x100	100	2024-07-12 13:23:00	x100	1	孕5周	1	1	2024-07-12 11:06:23	2024-07-12 13:23:35	02:17:12	137.2
5760	3597725900	2407516846	女	26岁	妇科门诊	血	5	X100	ThCG	2132.63	x100	100	2024-07-13 10:16:00	x100	1	孕5周	1	1	2024-07-13 09:09:39	2024-07-13 10:16:26	01:06:47	66.7833
5768	3598010700	2407518994	女	29岁	妇科门诊	血	6	X100	ThCG	56574	x100	100	2024-07-13 12:55:00	x100	1	孕6周	1	1	2024-07-13 11:54:08	2024-07-13 12:55:26	01:01:18	61.3
5819	3600887200	2406658470	女	26岁	普通产科门诊	血	6	X100	ThCG	>182634	x200	200	2024-07-16 11:30:00	x100	0	孕6周	1	1	2024-07-16 09:16:00	2024-07-16 11:30:01	02:14:01	134.017
5841	3601785100	2407025195	女	36岁	高危产科门诊	血	8	X200	ThCG	32718.2	x200	200	2024-07-16 14:14:00	x200	1	孕8周	1	1	2024-07-16 13:07:41	2024-07-16 14:14:45	01:07:04	67.0667
5857	3602979000	2407561518	女	28岁	普通产科门诊	血	6	X100	ThCG	81047.3	x100	100	2024-07-17 13:00:00	x100	1	孕6周	1	1	2024-07-17 12:00:52	2024-07-17 13:00:55	01:00:03	60.05
5866	3603775700	2407550231	女	21岁	普通产科门诊	血	10	X200	ThCG	74504.9	x200	200	2024-07-18 11:36:00	x200	1	孕10周	1	1	2024-07-18 10:30:57	2024-07-18 11:36:18	01:05:21	65.35
5934	3606316000	2407587952	女	28岁	高危产科门诊	血	7	X200	ThCG	77688.9	x200	200	2024-07-20 13:11:00	x200	1	孕7周	1	1	2024-07-20 12:13:41	2024-07-20 13:11:01	00:57:20	57.3333
5935	3606322400	2407588391	女	32岁	高危产科门诊	血	6	X100	ThCG	32873.5	x100	100	2024-07-20 13:10:00	x100	1	孕6周	1	1	2024-07-20 12:13:45	2024-07-20 13:10:45	00:57:00	57
6060	3613095300	2407629191	女	26岁	普通产科门诊	血	5	X100	ThCG	2281.64	x100	100	2024-07-26 11:52:00	x100	1	孕5周	1	1	2024-07-26 11:05:02	2024-07-26 11:52:13	00:47:11	47.1833
6085	3614107900	2407639534	女	37岁	优生遗传与不孕门诊	血	8	X200	ThCG	92015.8	x200	200	2024-07-27 11:54:00	x200	1	孕8周	1	1	2024-07-27 11:03:51	2024-07-27 11:54:26	00:50:35	50.5833
6087	3614161000	2407651631	女	30岁	高危产科门诊	血	6	X100	ThCG	13304.4	x100	100	2024-07-27 12:03:00	x100	1	孕6周	1	1	2024-07-27 11:04:57	2024-07-27 12:03:22	00:58:25	58.4167
6161	3618336200	2407685869	女	28岁	妇科门诊	血	7	X200	ThCG	>182634	x200	200	2024-07-31 11:11:00	x200	1	孕7周	1	1	2024-07-31 10:26:09	2024-07-31 11:11:52	00:45:43	45.7167
6176	3619416700	2407662345	女	28岁	优生遗传与不孕门诊	血	6	X100	ThCG	7865.78	x100	100	2024-08-01 09:54:00	x100	1	孕6周	1	1	2024-08-01 09:06:02	2024-08-01 09:54:37	00:48:35	48.5833
6177	3619440000	2407659162	女	28岁	优生遗传与不孕门诊	血	10	X200	ThCG	>182634	x200	200	2024-08-01 10:47:00	x200	1	孕10周	1	1	2024-08-01 10:09:16	2024-08-01 10:47:29	00:38:13	38.2167
6207	3620187500	2407661417	女	30岁	优生遗传与不孕门诊	血	5	X100	ThCG	9447.28	x100	100	2024-08-01 15:57:00	x100	1	孕5周	1	1	2024-08-01 15:04:03	2024-08-01 15:57:21	00:53:18	53.3
6216	3620809500	2408408552	女	30岁	高危产科门诊	血	7	X200	ThCG	3737.49	x200	200	2024-08-02 10:42:00	x200	1	孕7周	1	1	2024-08-02 10:07:11	2024-08-02 10:42:51	00:35:40	35.6667
6231	3621342900	2408413923	女	30岁	高危产科门诊	血	6	X100	ThCG	19320.9	x100	100	2024-08-02 15:45:00	x100	1	孕6周	1	1	2024-08-02 14:55:40	2024-08-02 15:45:23	00:49:43	49.7167
6249	3621979500	2407674945	女	32岁	高危产科门诊	血	8	X200	ThCG	51519.8	x200	200	2024-08-03 12:07:00	x200	1	孕8周	1	1	2024-08-03 10:59:19	2024-08-03 12:07:29	01:08:10	68.1667
6280	3624047900	2408420157	女	35岁	优生遗传与不孕门诊	血	8	X200	ThCG	66801.1	x200	200	2024-08-05 12:39:00	x200	1	孕8周	1	1	2024-08-05 11:55:34	2024-08-05 12:39:44	00:44:10	44.1667
6319	3625997700	2408445426	女	28岁	妇科门诊	血	5	X100	ThCG	2877.06	x100	100	2024-08-07 09:59:00	x100	1	孕5周	1	1	2024-08-07 09:04:08	2024-08-07 09:59:40	00:55:32	55.5333
6327	3626329100	2408422437	女	29岁	优生遗传与不孕门诊	血	6	X100	ThCG	31137.8	x100	100	2024-08-07 12:02:00	x100	1	孕6周	1	1	2024-08-07 10:58:52	2024-08-07 12:02:49	01:03:57	63.95
6331	3626223300	2408403016	女	27岁	普通产科门诊	血	8	X200	ThCG	50386.3	x200	200	2024-08-07 11:56:00	x200	1	孕8周	1	1	2024-08-07 11:04:58	2024-08-07 11:56:17	00:51:19	51.3167
6343	3627420000	2408461789	女	32岁	妇科门诊	血	8	X200	ThCG	>182634	x200	200	2024-08-08 11:57:00	x200	1	孕8周	1	1	2024-08-08 11:00:06	2024-08-08 11:57:16	00:57:10	57.1667
6344	3627365300	2407691785	女	28岁	普通产科门诊	血	7	X200	ThCG	171462	x200	200	2024-08-08 12:03:00	x200	1	孕7周	1	1	2024-08-08 11:03:50	2024-08-08 12:03:16	00:59:26	59.4333
6367	3628100800	2408403016	女	27岁	普通产科门诊	血	8	X200	ThCG	46514.7	x200	200	2024-08-09 11:14:00	x200	1	孕8周	1	1	2024-08-09 10:23:10	2024-08-09 11:14:12	00:51:02	51.0333
6370	3628145800	2408462829	女	35岁	高危产科门诊	血	6	X100	ThCG	>182634	x200	200	2024-08-09 11:35:00	x100	0	孕6周	1	1	2024-08-09 10:25:10	2024-08-09 11:35:56	01:10:46	70.7667
6467	3631291800	2408491825	女	27岁	优生遗传与不孕门诊	血	6	X100	ThCG	22600.2	x100	100	2024-08-12 13:02:00	x100	1	孕6周	1	1	2024-08-12 12:10:53	2024-08-12 13:02:36	00:51:43	51.7167
6471	3631443100	2408494363	女	34岁	优生遗传与不孕门诊	血	7	X200	ThCG	10901.8	x200	200	2024-08-12 13:49:00	x200	1	孕7周	1	1	2024-08-12 13:04:31	2024-08-12 13:49:32	00:45:01	45.0167
6498	3632859900	2408503300	女	26岁	妇科门诊	血	5	X100	ThCG	6871.61	x100	100	2024-08-13 14:05:00	x100	1	孕5周	1	1	2024-08-13 13:03:47	2024-08-13 14:05:10	01:01:23	61.3833
6511	3633445600	2408505272	女	29岁	优生遗传与不孕门诊	血	9	X200	ThCG	41306.5	x200	200	2024-08-14 11:00:00	x200	1	孕9周	1	1	2024-08-14 10:18:34	2024-08-14 11:00:42	00:42:08	42.1333
6531	3633964600	2408508617	女	29岁	妇科门诊	血	6	X100	ThCG	952.34	x100	100	2024-08-14 13:55:00	x100	1	孕6周	1	1	2024-08-14 13:05:13	2024-08-14 13:55:42	00:50:29	50.4833
6617	3638189100	2408529403	女	29岁	优生遗传与不孕门诊	血	5	X100	ThCG	47848.3	x100	100	2024-08-19 11:17:00	x100	1	孕5周	1	1	2024-08-19 10:25:21	2024-08-19 11:17:55	00:52:34	52.5667
6642	3638596300	2408535298	女	34岁	优生遗传与不孕门诊	血	7	X200	ThCG	22795.8	x200	200	2024-08-19 12:07:00	x200	1	孕7周	1	1	2024-08-19 11:15:45	2024-08-19 12:07:22	00:51:37	51.6167
6674	3641338400	2408573097	女	30岁	普通产科门诊	血	6	X100	ThCG	11910	x100	100	2024-08-21 11:13:00	x100	1	孕6周	1	1	2024-08-21 10:18:45	2024-08-21 11:13:20	00:54:35	54.5833
6682	3641634900	2408568875	女	25岁	普通产科门诊	血	9	X200	ThCG	97506.6	x200	200	2024-08-21 12:49:00	x200	1	孕9周	1	1	2024-08-21 12:02:52	2024-08-21 12:49:12	00:46:20	46.3333
6715	3643475600	2408546693	女	22岁	优生遗传与不孕门诊	血	5	X100	ThCG	14131.3	x100	100	2024-08-23 10:57:00	x100	1	孕5周	1	1	2024-08-23 10:06:58	2024-08-23 10:57:04	00:50:06	50.1
6746	3644616000	2408600464	女	32岁	优生遗传与不孕门诊	血	6	X100	ThCG	33953.5	x100	100	2024-08-24 12:04:00	x100	1	孕6周	1	1	2024-08-24 10:55:42	2024-08-24 12:04:10	01:08:28	68.4667
6762	3645272500	2408593493	女	34岁	高危产科门诊	血	8	X200	ThCG	35053.8	x200	200	2024-08-25 11:37:00	x200	1	孕8周	1	1	2024-08-25 10:59:05	2024-08-25 11:37:22	00:38:17	38.2833
6767	3645374100	2408607131	女	38岁	高危产科门诊	血	7	X200	ThCG	108304	x200	200	2024-08-25 13:43:00	x200	1	孕7周	1	1	2024-08-25 13:04:52	2024-08-25 13:43:46	00:38:54	38.9
6825	3648445000	2408629798	女	23岁	妇科门诊	血	5	X100	ThCG	2431.24	x10	10	2024-08-28 14:51:00	x100	0	孕5周	1	1	2024-08-28 09:07:16	2024-08-28 10:24:46	01:17:30	77.5
6850	3375472600	2401405728	女	NULL	NULL	血	7	X200	ThCG	93608.9	x200	200	2024-01-02 13:59:00	x200	1	孕7周	1	1	2024-01-02 12:53:12	2024-01-02 13:59:15	01:06:03	66.05
6896	3379127400	2401422403	女	NULL	NULL	血	6	X100	ThCG	26200.5	x100	100	2024-01-05 11:33:00	x100	1	孕6周	1	1	2024-01-05 10:39:14	2024-01-05 11:33:53	00:54:39	54.65
6902	3379459800	2401441677	女	NULL	NULL	血	6	X100	ThCG	1485.36	x100	100	2024-01-05 16:28:00	x100	1	孕6周	1	1	2024-01-05 15:28:38	2024-01-05 16:28:39	01:00:01	60.0167
7135	3403870100	2401604242	女	NULL	NULL	血	6	X100	ThCG	4822.44	x100	100	2024-01-26 10:15:00	x100	1	孕6周	1	1	2024-01-26 08:55:49	2024-01-26 10:15:00	01:19:11	79.1833
7137	3403894700	2401594311	女	NULL	NULL	血	5	X100	ThCG	22828.4	x100	100	2024-01-26 09:55:00	x100	1	孕5周	1	1	2024-01-26 09:09:00	2024-01-26 09:55:00	00:46:00	46
7138	3403937800	2401613499	女	NULL	NULL	血	6	X100	ThCG	71914.6	x100	100	2024-01-26 10:05:00	x100	1	孕6周	1	1	2024-01-26 09:16:22	2024-01-26 10:05:48	00:49:26	49.4333
7139	3403971600	2401608170	女	NULL	NULL	血	7	X200	ThCG	>182634	x200	200	2024-01-26 10:28:00	x200	1	孕7周	1	1	2024-01-26 09:31:12	2024-01-26 10:28:28	00:57:16	57.2667
7141	3403991900	2401616791	女	NULL	NULL	血	6	X100	ThCG	77572.4	x100	100	2024-01-26 10:47:00	x100	1	孕6周	1	1	2024-01-26 09:38:49	2024-01-26 10:47:36	01:08:47	68.7833
7142	3404002200	2401596112	女	NULL	NULL	血	5	X100	ThCG	931.27	x100	100	2024-01-26 10:37:00	x100	1	孕5周	1	1	2024-01-26 09:41:21	2024-01-26 10:37:28	00:56:07	56.1167
7143	3404135000	2401614236	女	NULL	NULL	血	5	X100	ThCG	17.71	x1		2024-01-26 11:09:00	x100	0	孕5周	1	1	2024-01-26 10:02:14	2024-01-26 11:09:40	01:07:26	67.4333
7144	3404165300	2401587377	女	NULL	NULL	血	7	X200	ThCG	31581.3	x200	200	2024-01-26 10:58:00	x200	1	孕7周	1	1	2024-01-26 10:08:55	2024-01-26 10:58:20	00:49:25	49.4167
7146	3404233100	2401617759	女	NULL	NULL	血	6	X100	ThCG	142510	x200	200	2024-01-26 12:01:00	x100	0	孕6周	1	1	2024-01-26 10:22:16	2024-01-26 12:01:26	01:39:10	99.1667
7148	3404503900	2401617842	女	NULL	NULL	血	5	X100	ThCG	11910.2	x100	100	2024-01-26 13:38:00	x100	1	孕5周	1	1	2024-01-26 12:29:52	2024-01-26 13:38:18	01:08:26	68.4333
7224	3410679000	2401666742	女	NULL	NULL	血	12	X200	ThCG	41354.9	x200	200	2024-01-31 20:17:00	x200	1	孕12周	1	1	2024-01-31 19:38:58	2024-01-31 20:17:48	00:38:50	38.8333
7250	3412619200	2402405775	女	NULL	NULL	血	6	X100	ThCG	23183	x100	100	2024-02-02 10:50:00	x100	1	孕6周	1	1	2024-02-02 09:58:31	2024-02-02 10:50:07	00:51:36	51.6
7252	3412776100	2402411426	女	NULL	NULL	血	5	X100	ThCG	547.63	x100	100	2024-02-02 11:53:00	x100	1	孕5周	1	1	2024-02-02 10:43:12	2024-02-02 11:53:19	01:10:07	70.1167
7257	3413036900	2402414773	女	NULL	NULL	血	5	X100	ThCG	13444.8	x100	100	2024-02-02 14:19:00	x100	1	孕5周	1	1	2024-02-02 13:17:43	2024-02-02 14:19:27	01:01:44	61.7333
7260	3413068400	2401639954	女	NULL	河东普通产科门诊	血	6	X100	ThCG	37534.8	x100	100	2024-02-02 14:51:00	x100	1	孕6周	1	1	2024-02-02 13:55:23	2024-02-02 14:51:43	00:56:20	56.3333
7262	3413127600	2402415244	女	NULL	宫颈病治疗中心	血	5	X100	ThCG	8473.51	x100	100	2024-02-02 16:29:00	x100	1	孕5周	1	1	2024-02-02 15:23:45	2024-02-02 16:29:39	01:05:54	65.9
7263	3413178200	2402416460	女	NULL	河东普通产科门诊	血	6	X100	ThCG	89201.3	x100	100	2024-02-02 17:41:00	x100	1	孕6周	1	1	2024-02-02 16:18:02	2024-02-02 17:41:07	01:23:05	83.0833
7318	3417243300	2402440024	女	NULL	河东普通产科门诊	血	6	X100	ThCG	50269.7	x100	100	2024-02-06 12:24:00	x100	1	孕6周	1	1	2024-02-06 10:33:15	2024-02-06 12:24:43	01:51:28	111.467
7375	3419955700	2402465869	女	NULL	宫颈病治疗中心	血	5	X100	ThCG	912.57	x100	100	2024-02-09 10:13:00	x100	1	孕5周	1	1	2024-02-09 09:15:16	2024-02-09 10:13:10	00:57:54	57.9
7378	3420008400	2402464210	女	NULL	宫颈病治疗中心	血	5	X100	ThCG	1570.53	x100	100	2024-02-09 10:28:00	x100	1	孕5周	1	1	2024-02-09 09:35:56	2024-02-09 10:28:50	00:52:54	52.9
7383	3420192000	2402467427	女	NULL	宫颈病治疗中心	血	5	X100	ThCG	115.71	x1		2024-02-09 15:47:00	x100	0	孕5周	1	1	2024-02-09 14:26:07	2024-02-09 15:47:34	01:21:27	81.45
7385	3420218900	2402467694	女	NULL	宫颈病治疗中心	血	5	X100	ThCG	3340.44	x100	100	2024-02-09 16:49:00	x100	1	孕5周	1	1	2024-02-09 15:48:00	2024-02-09 16:49:34	01:01:34	61.5667
7425	3426355000	2402518623	女	NULL	河东普通产科门诊	血	7	X200	ThCG	140051	x200	200	2024-02-17 11:38:00	x200	1	孕7周	1	1	2024-02-17 10:45:09	2024-02-17 11:38:45	00:53:36	53.6
7429	3426475300	2402514802	女	NULL	河东普通产科门诊	血	7	X200	ThCG	118322	x200	200	2024-02-17 12:21:00	x200	1	孕7周	1	1	2024-02-17 11:24:10	2024-02-17 12:21:05	00:56:55	56.9167
7433	3426573400	2402522597	女	NULL	河东普通产科门诊	血	9	X200	ThCG	95355.1	x200	200	2024-02-17 12:46:00	x200	1	孕9周	1	1	2024-02-17 12:00:30	2024-02-17 12:46:01	00:45:31	45.5167
7525	3433940000	2402570960	女	NULL	河东普通产科门诊	血	6	X100	ThCG	4426.53	x100	100	2024-02-21 16:02:00	x100	1	孕6周	1	1	2024-02-21 14:57:33	2024-02-21 16:02:11	01:04:38	64.6333
7561	3436907400	2402600092	女	NULL	河东普通产科门诊	血	9	X200	ThCG	120129	x200	200	2024-02-23 16:53:00	x200	1	孕9周	1	1	2024-02-23 15:58:00	2024-02-23 16:53:30	00:55:30	55.5
7614	3441500400	2402634267	女	NULL	河东普通产科门诊	血	8	X200	ThCG	177079	x200	200	2024-02-27 14:24:00	x200	1	孕8周	1	1	2024-02-27 13:31:55	2024-02-27 14:24:47	00:52:52	52.8667
7675	3445640700	2403404863	女	NULL	宫颈病治疗中心	血	5	X100	ThCG	<5.03	x1		2024-03-01 15:42:00	x100	0	孕5周	1	1	2024-03-01 14:32:14	2024-03-01 15:42:54	01:10:40	70.6667
7687	3446409500	2403410541	女	NULL	河东全科医学科门诊	血	10	X200	ThCG	84855.7	x200	200	2024-03-02 12:27:00	x200	1	孕10周	1	1	2024-03-02 11:26:34	2024-03-02 12:27:47	01:01:13	61.2167
7696	3447334600	2403421868	女	NULL	急诊二部	血	10	X200	ThCG	30187.4	x200	200	2024-03-03 20:51:00	x200	1	孕10周	1	1	2024-03-03 20:10:18	2024-03-03 20:51:00	00:40:42	40.7
7737	3450059900	2403434148	女	NULL	河东普通产科门诊	血	6	X100	ThCG	2485.53	x100	100	2024-03-05 12:35:00	x100	1	孕6周	1	1	2024-03-05 11:46:58	2024-03-05 12:35:18	00:48:20	48.3333
7799	3453674000	2403412581	女	NULL	河东普通产科门诊	血	9	X200	ThCG	32752.7	x200	200	2024-03-08 10:51:00	x200	1	孕9周	1	1	2024-03-08 09:57:06	2024-03-08 10:51:59	00:54:53	54.8833
7808	3454036400	2403468380	女	NULL	宫颈病治疗中心	血	5	X100	ThCG	774.06	x100	100	2024-03-08 14:14:00	x100	1	孕5周	1	1	2024-03-08 13:17:45	2024-03-08 14:14:35	00:56:50	56.8333
7813	3454092000	2403469970	女	NULL	宫颈病治疗中心	血	5	X100	ThCG	<5.03	x1		2024-03-08 15:54:00	x100	0	孕5周	1	1	2024-03-08 14:43:29	2024-03-08 15:54:31	01:11:02	71.0333
7821	3455039300	2403478000	女	NULL	急诊二部	血	5	X100	ThCG	17728.5	x100	100	2024-03-09 19:40:00	x100	1	孕5周	1	1	2024-03-09 18:26:41	2024-03-09 19:40:35	01:13:54	73.9
7856	3458332200	2403502019	女	NULL	河东普通产科门诊	血	6	X100	ThCG	14203.8	x100	100	2024-03-12 11:52:00	x100	1	孕6周	1	1	2024-03-12 10:59:48	2024-03-12 11:52:55	00:53:07	53.1167
7857	3458402000	2403501643	女	NULL	河东普通产科门诊	血	6	X100	ThCG	151	x1		2024-03-12 12:44:00	x100	0	孕6周	1	1	2024-03-12 11:28:55	2024-03-12 12:44:39	01:15:44	75.7333
7880	3460347700	2403459200	女	NULL	优生遗传与不孕门诊	血	7	X200	ThCG	17095.4	x200	200	2024-03-14 09:47:00	x200	1	孕7周	1	1	2024-03-14 08:27:26	2024-03-14 09:47:30	01:20:04	80.0667
7901	3461907300	2403521611	女	NULL	宫颈病治疗中心	血	5	X100	ThCG	9339.63	x100	100	2024-03-15 10:02:00	x100	1	孕5周	1	1	2024-03-15 09:14:05	2024-03-15 10:02:04	00:47:59	47.9833
7921	3462847200	2403532411	女	NULL	宫颈病治疗中心	血	5	X100	ThCG	3254.43	x100	100	2024-03-16 09:57:00	x100	1	孕5周	1	1	2024-03-16 08:18:30	2024-03-16 09:57:02	01:38:32	98.5333
8006	3469706000	2403466171	女	NULL	优生遗传与不孕门诊	血	5	X100	ThCG	91143.9	x100	100	2024-03-21 17:30:00	x100	1	孕5周	1	1	2024-03-21 16:01:20	2024-03-21 17:30:05	01:28:45	88.75
8126	3478598600	2403625951	女	NULL	河东普通产科门诊	血	7	X200	ThCG	98448.2	x200	200	2024-03-29 10:39:00	x200	1	孕7周	1	1	2024-03-29 09:52:57	2024-03-29 10:39:59	00:47:02	47.0333
8129	3478666400	2403652990	女	NULL	宫颈病治疗中心	血	5	X100	ThCG	<5.03	x1		2024-03-29 11:51:00	x100	0	孕5周	1	1	2024-03-29 10:29:03	2024-03-29 11:51:19	01:22:16	82.2667
8138	3478989900	2403643330	女	NULL	河东普通产科门诊	血	7	X200	ThCG	32054.1	x200	200	2024-03-29 15:15:00	x200	1	孕7周	1	1	2024-03-29 14:15:58	2024-03-29 15:15:31	00:59:33	59.55
8189	3483673100	2403651527	女	NULL	河东普通产科门诊	血	9	X200	ThCG	173100	x200	200	2024-04-03 10:26:00	x200	1	孕9周	1	1	2024-04-03 09:32:13	2024-04-03 10:26:17	00:54:04	54.0667
8200	3484363200	2404418514	女	NULL	宫颈病治疗中心	血	7	X200	ThCG	140151	x200	200	2024-04-03 16:35:00	x200	1	孕7周	1	1	2024-04-03 15:44:18	2024-04-03 16:35:23	00:51:05	51.0833
8202	3484487000	2404428612	女	NULL	急诊二部	血	7	X200	ThCG	25811.4	x200	200	2024-04-03 20:22:00	x200	1	孕7周	1	1	2024-04-03 18:11:37	2024-04-03 20:22:53	02:11:16	131.267
8220	3486752200	2404449911	女	NULL	河东普通产科门诊	血	7	X200	ThCG	41075.6	x200	200	2024-04-07 09:43:00	x200	1	孕7周	1	1	2024-04-07 08:25:50	2024-04-07 09:43:40	01:17:50	77.8333
8225	3487048700	2404426992	女	NULL	宫颈病治疗中心	血	5	X100	ThCG	570.92	x100	100	2024-04-07 10:30:00	x100	1	孕5周	1	1	2024-04-07 09:31:57	2024-04-07 10:30:36	00:58:39	58.65
8260	3490892800	2404464745	女	NULL	普通产科门诊	血	6	X100	ThCG	3771.59	x100	100	2024-04-10 09:50:00	x100	1	孕6周	1	1	2024-04-10 08:48:14	2024-04-10 09:50:12	01:01:58	61.9667
8297	3493776000	2404500638	女	NULL	宫颈病治疗中心	血	8	X200	ThCG	105441	x200	200	2024-04-12 11:21:00	x200	1	孕8周	1	1	2024-04-12 10:16:07	2024-04-12 11:21:08	01:05:01	65.0167
8438	3504889800	2404603201	女	NULL	河东普通产科门诊	血	8	X200	ThCG	160137	x200	200	2024-04-23 09:49:00	x200	1	孕8周	1	1	2024-04-23 08:26:17	2024-04-23 09:49:34	01:23:17	83.2833
8542	3512608800	2404665422	女	NULL	河东普通产科门诊	血	5	X100	ThCG	18544.8	x100	100	2024-04-30 09:54:00	x100	1	孕5周	1	1	2024-04-30 08:47:39	2024-04-30 09:54:21	01:06:42	66.7
8546	3512824100	2404663006	女	NULL	宫颈病治疗中心	血	10	X200	ThCG	74821.4	x200	200	2024-04-30 11:11:00	x200	1	孕10周	1	1	2024-04-30 09:44:27	2024-04-30 11:11:13	01:26:46	86.7667
8656	3523185900	2405476130	女	NULL	宫颈病治疗中心	血	8	X200	ThCG	75477.3	x200	200	2024-05-10 15:40:00	x200	1	孕8周	1	1	2024-05-10 14:43:01	2024-05-10 15:40:11	00:57:10	57.1667
8658	3523233300	2405483059	女	NULL	宫颈病治疗中心	血	5	X100	ThCG	54.5	x1		2024-05-10 16:43:00	x100	0	孕5周	1	1	2024-05-10 15:36:11	2024-05-10 16:43:35	01:07:24	67.4
8674	3524023900	2405489379	女	NULL	宫颈病治疗中心	血	5	X100	ThCG	2003.52	x100	100	2024-05-11 13:20:00	x100	1	孕5周	1	1	2024-05-11 11:30:50	2024-05-11 13:20:49	01:49:59	109.983
8822	3535785300	2405575074	女	NULL	宫颈病治疗中心	血	7	X200	ThCG	>182634	x200	200	2024-05-21 14:32:00	x200	1	孕7周	1	1	2024-05-21 13:31:57	2024-05-21 14:32:56	01:00:59	60.9833
8875	3540690400	2405549363	女	NULL	优生遗传与不孕门诊	血	5	X100	ThCG	7964.14	x100	100	2024-05-26 09:35:00	x100	1	孕5周	1	1	2024-05-26 08:16:08	2024-05-26 09:35:34	01:19:26	79.4333
8906	3542991800	2405622561	女	NULL	河东普通产科门诊	血	5	X100	ThCG	19741.5	x100	100	2024-05-28 09:28:00	x100	1	孕5周	1	1	2024-05-28 08:19:29	2024-05-28 09:28:35	01:09:06	69.1
8907	3543082200	2405637591	女	NULL	河东普通产科门诊	血	6	X100	ThCG	48895.2	x100	100	2024-05-28 09:44:00	x100	1	孕6周	1	1	2024-05-28 08:39:36	2024-05-28 09:44:59	01:05:23	65.3833
8919	3544017900	2405645062	女	NULL	河东普通产科门诊	血	7	X200	ThCG	17528.5	x200	200	2024-05-28 17:03:00	x200	1	孕7周	1	1	2024-05-28 16:05:58	2024-05-28 17:03:39	00:57:41	57.6833
9035	3554300000	2405664539	女	NULL	普通产科门诊	血	7	X200	ThCG	151.66	x1		2024-06-06 12:44:00	x200	0	孕7周	1	1	2024-06-06 11:27:32	2024-06-06 12:44:59	01:17:27	77.45
9107	3561961200	2406502195	女	NULL	妇科门诊	血	5	X100	ThCG	84223.6	x100	100	2024-06-13 12:27:00	x100	1	孕5周	1	1	2024-06-13 11:13:21	2024-06-13 12:27:02	01:13:41	73.6833
9136	3565192800	2406540215	女	NULL	急诊一部	血	11	X200	ThCG	92312.2	x200	200	2024-06-17 09:50:00	x200	1	孕11周	1	1	2024-06-17 07:59:30	2024-06-17 09:50:47	01:51:17	111.283
9150	3567382300	2406539569	女	NULL	河东普通产科门诊	血	8	X200	ThCG	3692.61	x200	200	2024-06-18 10:41:00	x200	1	孕8周	1	1	2024-06-18 09:48:41	2024-06-18 10:41:52	00:53:11	53.1833
9152	3567463000	2406534167	女	NULL	宫颈病治疗中心	血	7	X200	ThCG	141687	x200	200	2024-06-18 11:23:00	x200	1	孕7周	1	1	2024-06-18 10:22:36	2024-06-18 11:23:12	01:00:36	60.6
9165	3568412000	2406561009	女	NULL	河东眼科门诊	血	8	X200	ThCG	60126.3	x200	200	2024-06-19 10:13:00	x200	1	孕8周	1	1	2024-06-19 08:33:18	2024-06-19 10:13:29	01:40:11	100.183
9185	3571157000	2406579734	女	NULL	宫颈病治疗中心	血	8	X200	ThCG	47169.2	x200	200	2024-06-21 10:19:00	x200	1	孕8周	1	1	2024-06-21 08:48:04	2024-06-21 10:19:27	01:31:23	91.3833
9192	3571871000	2406578341	女	NULL	宫颈病治疗中心	血	5	X100	ThCG	926.06	x100	100	2024-06-21 16:10:00	x100	1	孕5周	1	1	2024-06-21 15:05:56	2024-06-21 16:10:37	01:04:41	64.6833
9260	3578715100	2406636683	女	NULL	急诊一部	血	6	X100	ThCG	32001.2	x100	100	2024-06-27 11:53:00	x100	1	孕6周	1	1	2024-06-27 10:52:27	2024-06-27 11:53:25	01:00:58	60.9667
9299	3583768100	2407409296	女	NULL	急诊一部	血	6	X100	ThCG	72024.2	x100	100	2024-07-01 19:27:00	x100	1	孕6周	1	1	2024-07-01 18:18:35	2024-07-01 19:27:24	01:08:49	68.8167
9363	3590548200	2407466249	女	NULL	急诊二部	血	8	X200	ThCG	109473	x200	200	2024-07-07 20:36:00	x200	1	孕8周	1	1	2024-07-07 19:53:53	2024-07-07 20:36:23	00:42:30	42.5
9369	3591074600	2407451366	女	NULL	河东普通产科门诊	血	5	X100	ThCG	4795.43	x100	100	2024-07-08 10:46:00	x100	1	孕5周	1	1	2024-07-08 09:23:04	2024-07-08 10:46:51	01:23:47	83.7833
9471	3601282200	2407532151	女	NULL	河东普通产科门诊	血	7	X200	ThCG	148035	x200	200	2024-07-16 11:02:00	x200	1	孕7周	1	1	2024-07-16 10:07:22	2024-07-16 11:02:01	00:54:39	54.65
9546	3609665500	2407614863	女	NULL	河东普通产科门诊	血	6	X100	ThCG	81947.9	x100	100	2024-07-23 11:34:00	x100	1	孕6周	1	1	2024-07-23 10:57:11	2024-07-23 11:34:20	00:37:09	37.15
9683	3621422900	2408412498	女	NULL	宫颈病治疗中心	血	5	X100	ThCG	9181.01	x100	100	2024-08-02 15:58:00	x100	1	孕5周	1	1	2024-08-02 15:21:17	2024-08-02 15:58:55	00:37:38	37.6333
9781	3630188000	2408488804	女	NULL	急诊一部	血	6	X100	ThCG	2427.94	x100	100	2024-08-11 20:42:00	x100	1	孕6周	1	1	2024-08-11 20:09:15	2024-08-11 20:42:25	00:33:10	33.1667
6053	3612863700	2407596562	女	26岁	妇科门诊	血		未发送	ThCG	9047.27	x200	200	2024-07-26 12:57:00		0	妊娠状态	1	2	2024-07-26 10:23:47	2024-07-26 12:57:21	02:33:34	153.567
1525	3423480800	2402487544	女	31岁	优生遗传与不孕门诊	血		未发送	ThCG	31151.3	x200	200	2024-02-14 13:17:00		0	妊娠状态	1	2	2024-02-14 12:00:08	2024-02-14 13:17:44	01:17:36	77.6
7002	3390632800	2401508248	女	NULL	NULL	血		未发送	ThCG	143958	x200	200	2024-01-15 15:29:00		0	妊娠状态	1	2	2024-01-15 14:06:17	2024-01-15 15:29:18	01:23:01	83.0167
5113	3564520900	2406523666	女	30岁	妇科门诊	血		未发送	ThCG	3899.1	x200	200	2024-06-16 10:37:00		0	妊娠状态	1	2	2024-06-16 09:04:28	2024-06-16 10:37:54	01:33:26	93.4333
2201	3450246200	2403440909	女	26岁	妇科门诊	血		未发送	ThCG	4818.96	x200	200	2024-03-05 18:08:00		0	妊娠状态	1	2	2024-03-05 15:26:10	2024-03-05 18:08:22	02:42:12	162.2
3448	3492998300	2404499233	女	33岁	妇科门诊	血		未发送	ThCG	1298.33	x200	200	2024-04-11 17:42:00		0	妊娠状态	1	2	2024-04-11 16:38:37	2024-04-11 17:42:21	01:03:44	63.7333
7236	3411563600	2401667981	女	NULL	NULL	血		未发送	ThCG	20444.2	x200	200	2024-02-01 14:18:00		0	妊娠状态	1	2	2024-02-01 11:21:30	2024-02-01 14:18:35	02:57:05	177.083
4019	3513667900	2404630565	女	29岁	普通产科门诊	血		未发送	ThCG	177176	x200	200	2024-05-01 13:04:00		0	妊娠状态	1	2	2024-05-01 10:57:23	2024-05-01 13:04:10	02:06:47	126.783
4965	3557466700	2406457210	女	31岁	河东普通产科门诊	血		未发送	ThCG	4871.85	x200	200	2024-06-10 12:56:00		0	妊娠状态	1	2	2024-06-10 10:54:35	2024-06-10 12:56:26	02:01:51	121.85
8847	3538187600	2405575985	女	NULL	河东普通产科门诊	血		未发送	ThCG	24888.2	x200	200	2024-05-23 12:07:00		0	妊娠状态	1	2	2024-05-23 10:44:38	2024-05-23 12:07:35	01:22:57	82.95
6763	3645253400	2408569816	女	29岁	妇科门诊	血		未发送	ThCG	5071.7	x200	200	2024-08-25 11:55:00		0	妊娠状态	1	2	2024-08-25 10:59:09	2024-08-25 11:55:38	00:56:29	56.4833
4937	3556115400	2406431169	女	28岁	妇科门诊	血		未发送	ThCG	237.63	x5	5	2024-06-08 12:13:00		0	妊娠状态	1	2	2024-06-08 10:59:09	2024-06-08 12:13:07	01:13:58	73.9667
7747	3450674300	2403420971	女	NULL	河东普通产科门诊	血		未发送	ThCG	2994.77	x200	200	2024-03-06 10:07:00		0	妊娠状态	1	2	2024-03-06 08:24:45	2024-03-06 10:07:47	01:43:02	103.033
294	3382918500	2401453952	女	33岁	NULL	血		未发送	ThCG	169.94	x1		2024-01-09 11:30:00		1	妊娠状态	1	2	2024-01-09 10:18:36	2024-01-09 11:30:16	01:11:40	71.6667
9501	3604490200	2407565538	女	NULL	宫颈病治疗中心	血		未发送	ThCG	494.76	x5	5	2024-07-18 16:19:00		0	妊娠状态	1	2	2024-07-18 14:55:20	2024-07-18 16:19:12	01:23:52	83.8667
9426	3597368700	2407515388	女	NULL	河东普通产科门诊	血		未发送	ThCG	196.53	x1		2024-07-12 15:52:00		1	妊娠状态	1	2	2024-07-12 14:32:05	2024-07-12 15:52:27	01:20:22	80.3667
2778	3472054200	2403608910	女	29岁	妇科门诊	血		未发送	ThCG	7398.05	x200	200	2024-03-24 11:51:00		0	妊娠状态	1	2	2024-03-24 10:09:22	2024-03-24 11:51:22	01:42:00	102
477	3388697300	2401506574	女	35岁	NULL	血		未发送	ThCG	12985.6	x200	200	2024-01-14 10:49:00		0	妊娠状态	1	2	2024-01-14 09:03:51	2024-01-14 10:49:30	01:45:39	105.65
2280	3453943800	2403468235	女	27岁	普通产科门诊	血		未发送	ThCG	11020.6	x200	200	2024-03-08 14:41:00		0	妊娠状态	1	2	2024-03-08 13:09:27	2024-03-08 14:41:03	01:31:36	91.6
4793	3548654900	2405664853	女	37岁	普通产科门诊	血		未发送	ThCG	17447.3	x200	200	2024-06-02 11:30:00		0	妊娠状态	1	2	2024-06-02 10:03:39	2024-06-02 11:30:15	01:26:36	86.6
9010	3552239400	2405658889	女	NULL	河东普通产科门诊	血		未发送	ThCG	68659.9	x200	200	2024-06-05 10:08:00		0	妊娠状态	1	2	2024-06-05 08:27:35	2024-06-05 10:08:20	01:40:45	100.75
7456	3427472500	2402497579	女	NULL	普通产科门诊	血		未发送	ThCG	8311.69	x200	200	2024-02-18 10:39:00		0	妊娠状态	1	2	2024-02-18 09:32:15	2024-02-18 10:39:06	01:06:51	66.85
7848	3457163300	2403487051	女	NULL	宫颈病治疗中心	血		未发送	ThCG	12829.1	x200	200	2024-03-11 16:31:00		0	妊娠状态	1	2	2024-03-11 15:12:33	2024-03-11 16:31:15	01:18:42	78.7
8010	3470126300	2403539950	女	NULL	河东普通产科门诊	血		未发送	ThCG	67611.6	x200	200	2024-03-22 10:56:00		0	妊娠状态	1	2	2024-03-22 08:40:05	2024-03-22 10:56:35	02:16:30	136.5
6151	3617816100	2407672785	女	25岁	高危产科门诊	血		未发送	ThCG	30867.2	x200	200	2024-07-31 10:33:00		0	妊娠状态	1	2	2024-07-31 09:04:35	2024-07-31 10:33:40	01:29:05	89.0833
7063	3396125900	2401560383	女	NULL	NULL	血		未发送	ThCG	1900.13	x200	200	2024-01-19 15:59:00		0	妊娠状态	1	2	2024-01-19 14:32:53	2024-01-19 15:59:36	01:26:43	86.7167
3664	3501854800	2404538561	女	30岁	河东普通产科门诊	血		未发送	ThCG	1420.88	x200	200	2024-04-19 17:26:00		0	妊娠状态	1	2	2024-04-19 16:14:17		#VALUE!	#VALUE!
6820	3647927700	2408626801	女	27岁	妇科门诊	血		未发送	ThCG	2041.05	x10	10	2024-08-27 16:16:00		0	妊娠状态	1	2	2024-08-27 14:58:37	2024-08-27 16:16:43	01:18:06	78.1
551	3391147000	2401523304	女	28岁	NULL	血		未发送	ThCG	6383.41	x200	200	2024-01-16 11:02:00		0	妊娠状态	1	2	2024-01-16 09:07:56	2024-01-16 11:02:06	01:54:10	114.167
635	3393021100	2401533950	女	26岁	NULL	血		未发送	ThCG	40771.2	x200	200	2024-01-17 12:53:00		0	妊娠状态	1	2	2024-01-17 11:08:33	2024-01-17 12:53:19	01:44:46	104.767
9932	3643745400	2408547759	女	NULL	河东普通产科门诊	血		未发送	ThCG	17723.4	x100	100	2024-08-23 10:36:00		0	妊娠状态	1	2	2024-08-23 09:49:40	2024-08-23 10:36:48	00:47:08	47.1333
1437	3419230700	2402433178	女	25岁	普通产科门诊	血		未发送	ThCG	790.28	x100	100	2024-02-08 12:49:00		0	妊娠状态	1	2	2024-02-08 11:11:39	2024-02-08 12:49:09	01:37:30	97.5
4512	3534975300	2405575024	女	38岁	普通产科门诊	血		未发送	ThCG	6198.65	x200	200	2024-05-21 11:51:00		0	妊娠状态	1	2	2024-05-21 10:14:13	2024-05-21 11:51:56	01:37:43	97.7167
6090	3614230000	2407650135	女	27岁	妇科门诊	血		未发送	ThCG	131	x1		2024-07-27 13:38:00		1	妊娠状态	1	2	2024-07-27 12:06:19	2024-07-27 13:38:10	01:31:51	91.85
9768	3628723600	2408472573	女	NULL	河东普通产科门诊	血		未发送	ThCG	26253.8	x200	200	2024-08-09 14:50:00		0	妊娠状态	1	2	2024-08-09 13:51:23	2024-08-09 14:50:16	00:58:53	58.8833
1172	3410999600	2401628557	女	24岁	NULL	血		未发送	ThCG	93618	x200	200	2024-02-01 11:50:00		0	妊娠状态	1	2	2024-02-01 10:30:37	2024-02-01 11:50:21	01:19:44	79.7333
2224	3451453400	2403449601	女	41岁	普通产科门诊	血		未发送	ThCG	<5.03	x1		2024-03-06 13:33:00		1	妊娠状态	1	2	2024-03-06 12:04:00	2024-03-06 13:33:19	01:29:19	89.3167
6433	3629971900	2408485032	女	32岁	妇科门诊	血		未发送	ThCG	323.92	x1		2024-08-11 14:01:00		1	妊娠状态	1	2	2024-08-11 13:02:37	2024-08-11 14:01:09	00:58:32	58.5333
2532	3463908100	2403517966	女	27岁	高危产科门诊	血		未发送	ThCG	104833	x200	200	2024-03-17 13:47:00		0	妊娠状态	1	2	2024-03-17 11:51:57	2024-03-17 13:47:54	01:55:57	115.95
8838	3537270700	2405585850	女	NULL	宫颈病治疗中心	血		未发送	ThCG	2756.84	x200	200	2024-05-22 18:27:00		0	妊娠状态	1	2	2024-05-22 16:29:57	2024-05-22 18:27:17	01:57:20	117.333
8835	3537161300	2405591831	女	NULL	河东普通产科门诊	血		未发送	ThCG	27001	x200	200	2024-05-22 15:19:00		0	妊娠状态	1	2	2024-05-22 14:06:47	2024-05-22 15:19:39	01:12:52	72.8667
476	3388684800	2401505641	女	28岁	NULL	血		未发送	ThCG	215.77	x1		2024-01-14 10:48:00		1	妊娠状态	1	2	2024-01-14 08:59:20	2024-01-14 10:48:18	01:48:58	108.967
8453	3505715600	2404607068	女	NULL	河东普通产科门诊	血		未发送	ThCG	12.58	x1		2024-04-23 13:51:00		1	妊娠状态	1	2	2024-04-23 12:07:01	2024-04-23 13:51:06	01:44:05	104.083
1718	3429875700	2402542046	女	35岁	普通产科门诊	血		未发送	ThCG	2908.92	x200	200	2024-02-19 13:54:00		0	妊娠状态	1	2	2024-02-19 12:19:35	2024-02-19 13:54:26	01:34:51	94.85
9020	3552965600	2406433927	女	NULL	河东普通产科门诊	血		未发送	ThCG	1896.92	x200	200	2024-06-05 13:10:00		0	妊娠状态	1	2	2024-06-05 11:40:08	2024-06-05 13:10:16	01:30:08	90.1333
6219	3620996900	2407688441	女	36岁	妇科门诊	血		未发送	ThCG	37039.7	x200	200	2024-08-02 12:35:00		0	妊娠状态	1	2	2024-08-02 11:00:58	2024-08-02 12:35:29	01:34:31	94.5167
7494	3432309200	2402567021	女	NULL	河东普通产科门诊	血		未发送	ThCG	5575.75	x200	200	2024-02-20 15:44:00		0	妊娠状态	1	2	2024-02-20 14:39:51	2024-02-20 15:44:14	01:04:23	64.3833
7976	3467656600	2403570776	女	NULL	河东普通产科门诊	血		未发送	ThCG	5777.37	x200	200	2024-03-20 11:39:00		0	妊娠状态	1	2	2024-03-20 09:42:30	2024-03-20 11:39:47	01:57:17	117.283
2753	3471389400	2403581951	女	27岁	妇科门诊	血		未发送	ThCG	40284.7	x200	200	2024-03-23 11:48:00		0	妊娠状态	1	2	2024-03-23 10:11:58	2024-03-23 11:48:16	01:36:18	96.3
7707	3447717500	2403413589	女	NULL	河东普通产科门诊	血		未发送	ThCG	26611.9	x100	100	2024-03-04 11:11:00		0	妊娠状态	1	2	2024-03-04 09:45:25	2024-03-04 11:11:21	01:25:56	85.9333
5992	3608548300	2407600945	女	25岁	妇科门诊	血		未发送	ThCG	5635.16	x200	200	2024-07-22 17:50:00		0	妊娠状态	1	2	2024-07-22 16:49:58	2024-07-22 17:50:46	01:00:48	60.8
5782	3598893400	2407527566	女	33岁	高危产科门诊	血		未发送	ThCG	9103.2	x200	200	2024-07-15 10:48:00		0	妊娠状态	1	2	2024-07-15 09:11:51	2024-07-15 10:48:41	01:36:50	96.8333
4477	3533597400	2405562139	女	32岁	妇科门诊	血		未发送	ThCG	7297.12	x200	200	2024-05-20 12:49:00		0	妊娠状态	1	2	2024-05-20 10:15:28	2024-05-20 12:49:50	02:34:22	154.367
10006	3649203300	2408636491	女	NULL	河东普通产科门诊	血		未发送	ThCG	56394.7	x200	200	2024-08-28 16:13:00		0	妊娠状态	1	2	2024-08-28 15:12:47	2024-08-28 16:13:30	01:00:43	60.7167
3312	3487480100	2404451857	女	27岁	普通产科门诊	血		未发送	ThCG	1408.45	x200	200	2024-04-07 13:39:00		0	妊娠状态	1	2	2024-04-07 12:13:04	2024-04-07 13:39:44	01:26:40	86.6667
1410	3418204700	2402454021	女	42岁	妇科门诊	血		未发送	ThCG	<5.03	x1		2024-02-07 11:30:00		1	妊娠状态	1	2	2024-02-07 10:21:18	2024-02-07 11:30:42	01:09:24	69.4
202	3379972100	2401445178	女	33岁	NULL	血		未发送	ThCG	488.93	x1		2024-01-06 12:52:00		1	妊娠状态	1	2	2024-01-06 11:03:05	2024-01-06 12:52:52	01:49:47	109.783
6238	3621813600	2408415749	女	28岁	妇科门诊	血		未发送	ThCG	565.86	x1		2024-08-03 15:16:00		1	妊娠状态	1	2	2024-08-03 10:03:32	2024-08-03 15:16:53	05:13:21	313.35
724	3396771500	2401556778	女	29岁	NULL	血		未发送	ThCG	65.99	x5	5	2024-01-20 12:36:00		0	妊娠状态	1	2	2024-01-20 10:55:58	2024-01-20 12:36:09	01:40:11	100.183
9087	3559760900	2406431415	女	NULL	河东普通产科门诊	血		未发送	ThCG	10330	x200	200	2024-06-12 10:40:00		0	妊娠状态	1	2	2024-06-12 08:28:13	2024-06-12 10:40:25	02:12:12	132.2
4083	3515664400	2405419245	女	33岁	优生遗传与不孕门诊	血		未发送	ThCG	732.91	x1		2024-05-04 13:18:00		1	妊娠状态	1	2	2024-05-04 11:25:53	2024-05-04 13:18:16	01:52:23	112.383
4243	3521182900	2405463444	女	31岁	普通产科门诊	血		未发送	ThCG	25989.2	x200	200	2024-05-09 13:08:00		0	妊娠状态	1	2	2024-05-09 10:13:35	2024-05-09 13:08:08	02:54:33	174.55
514	3389433500	2401467649	女	35岁	NULL	血		未发送	ThCG	140779	x200	200	2024-01-15 11:46:00		0	妊娠状态	1	2	2024-01-15 10:23:12	2024-01-15 11:46:58	01:23:46	83.7667
1288	3414661400	2402425580	女	25岁	妇科门诊	血		未发送	ThCG	7353	x200	200	2024-02-04 12:08:00		0	妊娠状态	1	2	2024-02-04 11:05:11	2024-02-04 12:08:36	01:03:25	63.4167
4167	3519286600	2405451268	女	33岁	普通产科门诊	血		未发送	ThCG	38406.1	x200	200	2024-05-07 14:24:00		0	妊娠状态	1	2	2024-05-07 12:03:54	2024-05-07 14:24:42	02:20:48	140.8
6967	3386776800	2401493987	女	NULL	NULL	血		未发送	ThCG	6055.07	x200	200	2024-01-12 10:27:00		0	妊娠状态	1	2	2024-01-12 08:40:13	2024-01-12 10:27:24	01:47:11	107.183
1529	3423483800	2402493557	女	40岁	妇科门诊	血		未发送	ThCG	62743.9	x200	200	2024-02-14 13:17:00		0	妊娠状态	1	2	2024-02-14 12:02:23	2024-02-14 13:17:56	01:15:33	75.55
3704	3503045100	2404580051	女	27岁	高危产科门诊	血		未发送	ThCG	211.98	x1		2024-04-22 09:43:00		1	妊娠状态	1	2	2024-04-22 08:27:40	2024-04-22 09:43:48	01:16:08	76.1333
1440	3419425700	2402434289	女	29岁	妇科门诊	血		未发送	ThCG	95549.6	x200	200	2024-02-08 13:10:00		0	妊娠状态	1	2	2024-02-08 12:03:37	2024-02-08 13:10:13	01:06:36	66.6
522	3389983100	2401511832	女	29岁	NULL	血		未发送	ThCG	159916	x200	200	2024-01-15 12:18:00		0	妊娠状态	1	2	2024-01-15 11:08:16	2024-01-15 12:18:38	01:10:22	70.3667
9935	3644102600	2408590191	女	NULL	河东普通产科门诊	血		未发送	ThCG	8248.75	x100	100	2024-08-23 14:48:00		0	妊娠状态	1	2	2024-08-23 13:53:57	2024-08-23 14:48:18	00:54:21	54.35
2085	3445616000	2403404760	女	24岁	普通产科门诊	血		未发送	ThCG	49767.9	x200	200	2024-03-01 16:19:00		0	妊娠状态	1	2	2024-03-01 15:10:08	2024-03-01 16:19:14	01:09:06	69.1
2739	3470787000	2403595550	女	34岁	妇科门诊	血		未发送	ThCG	77017.7	x200	200	2024-03-22 14:40:00		0	妊娠状态	1	2	2024-03-22 13:08:36	2024-03-22 14:40:31	01:31:55	91.9167
1347	3415920700	2402436205	女	32岁	普通产科门诊	血		未发送	ThCG	10690.6	x200	200	2024-02-05 13:30:00		0	妊娠状态	1	2	2024-02-05 12:06:55	2024-02-05 13:30:35	01:23:40	83.6667
1383	3417088400	2402443914	女	37岁	普通产科门诊	血		未发送	ThCG	13938.2	x200	200	2024-02-06 13:27:00		0	妊娠状态	1	2	2024-02-06 10:50:58	2024-02-06 13:27:55	02:36:57	156.95
5252	3572374700	2406535833	女	26岁	妇科门诊	血		未发送	ThCG	27598.2	x200	200	2024-06-22 12:04:00		0	妊娠状态	1	2	2024-06-22 10:28:43	2024-06-22 12:04:40	01:35:57	95.95
7474	3429321300	2402527571	女	NULL	优生遗传与不孕门诊	血		未发送	ThCG	11551	x200	200	2024-02-19 10:43:00		0	妊娠状态	1	2	2024-02-19 09:30:53	2024-02-19 10:43:00	01:12:07	72.1167
6699	3642823600	2408562751	女	28岁	妇科门诊	血		未发送	ThCG	6341.11	x10	10	2024-08-22 14:07:00		0	妊娠状态	1	2	2024-08-22 12:09:42	2024-08-22 14:07:00	01:57:18	117.3
9463	3600444300	2407540856	女	NULL	河东普通产科门诊	血		未发送	ThCG	4282.02	x200	200	2024-07-15 16:06:00		0	妊娠状态	1	2	2024-07-15 15:03:43	2024-07-15 16:06:35	01:02:52	62.8667
7036	3394464800	2401514963	女	NULL	NULL	血		未发送	ThCG	1150.65	x200	200	2024-01-18 11:40:00		0	妊娠状态	1	2	2024-01-18 10:28:50	2024-01-18 11:40:19	01:11:29	71.4833
3149	3481582900	2403631398	女	24岁	高危产科门诊	血		未发送	ThCG	38847.6	x200	200	2024-04-01 14:51:00		0	妊娠状态	1	2	2024-04-01 13:09:35	2024-04-01 14:51:32	01:41:57	101.95
8958	3547580400	2405671261	女	NULL	宫颈病治疗中心	血		未发送	ThCG	1146.68	x200	200	2024-05-31 15:13:00		0	妊娠状态	1	2	2024-05-31 13:49:48	2024-05-31 15:13:18	01:23:30	83.5
5313	3575979000	2406581378	女	26岁	妇科门诊	血		未发送	ThCG	14327.1	x200	200	2024-06-25 13:32:00		0	妊娠状态	1	2	2024-06-25 12:16:51	2024-06-25 13:32:28	01:15:37	75.6167
5754	3597349600	2407511084	女	26岁	优生遗传与不孕门诊	血		未发送	ThCG	380.39	x5	5	2024-07-12 16:19:00		0	妊娠状态	1	2	2024-07-12 15:08:04	2024-07-12 16:19:59	01:11:55	71.9167
219	3380603900	2401444382	女	28岁	NULL	血		未发送	ThCG	31467.3	x200	200	2024-01-07 11:30:00		0	妊娠状态	1	2	2024-01-07 10:20:32	2024-01-07 11:30:12	01:09:40	69.6667
3439	3492619000	2404495459	女	32岁	高危产科门诊	血		未发送	ThCG	96733.1	x200	200	2024-04-11 13:43:00		0	妊娠状态	1	2	2024-04-11 12:19:13	2024-04-11 13:43:05	01:23:52	83.8667
5663	3592715400	2407480659	女	28岁	妇科门诊	血		未发送	ThCG	46638.2	x200	200	2024-07-09 13:05:00		0	妊娠状态	1	2	2024-07-09 10:21:56	2024-07-09 13:05:17	02:43:21	163.35
128	3377469500	2401428921	女	30岁	NULL	血		未发送	ThCG	170.25	x1		2024-01-04 11:25:00		1	妊娠状态	1	2	2024-01-04 10:11:03	2024-01-04 11:25:26	01:14:23	74.3833
4390	3528084000	2405476610	女	37岁	优生遗传与不孕门诊	血		未发送	ThCG	10430.4	x200	200	2024-05-15 13:35:00		0	妊娠状态	1	2	2024-05-15 10:24:08	2024-05-15 13:35:20	03:11:12	191.2
3552	3496820700	2404532071	女	28岁	妇科门诊	血		未发送	ThCG	13608.4	x200	200	2024-04-15 16:31:00		0	妊娠状态	1	2	2024-04-15 15:09:59	2024-04-15 16:31:43	01:21:44	81.7333
3266	3485535400	2404429599	女	21岁	普通产科门诊	血		未发送	ThCG	>182634	x200	200	2024-04-05 12:44:00		0	妊娠状态	1	2	2024-04-05 11:07:09	2024-04-05 12:44:46	01:37:37	97.6167
6167	3618637900	2407688035	女	25岁	普通产科门诊	血		未发送	ThCG	56965.2	x200	200	2024-07-31 12:21:00		0	妊娠状态	1	2	2024-07-31 11:08:22	2024-07-31 12:21:20	01:12:58	72.9667
7444	3426824200	2402526837	女	NULL	河东普通产科门诊	血		未发送	ThCG	5585.02	x200	200	2024-02-17 17:37:00		0	妊娠状态	1	2	2024-02-17 16:09:28	2024-02-17 17:37:17	01:27:49	87.8167
208	3379942600	2401443476	女	30岁	NULL	血		未发送	ThCG	362.66	x1		2024-01-06 12:53:00		1	妊娠状态	1	2	2024-01-06 11:05:04	2024-01-06 12:53:04	01:48:00	108
6901	3379420600	2401441600	女	NULL	NULL	血		未发送	ThCG	343.82	x1		2024-01-05 16:12:00		1	妊娠状态	1	2	2024-01-05 14:40:49	2024-01-05 16:12:59	01:32:10	92.1667
1591	3425410600	2402504818	女	23岁	高危产科门诊	血		未发送	ThCG	17921.8	x200	200	2024-02-16 16:16:00		0	妊娠状态	1	2	2024-02-16 15:08:10	2024-02-16 16:16:32	01:08:22	68.3667
337	3384213400	2401474700	女	27岁	NULL	血		未发送	ThCG	3415.92	x200	200	2024-01-10 11:30:00		0	妊娠状态	1	2	2024-01-10 10:11:13	2024-01-10 11:30:14	01:19:01	79.0167
9097	3560553300	2406480688	女	NULL	宫颈病治疗中心	血		未发送	ThCG	1269.33	x200	200	2024-06-12 13:18:00		0	妊娠状态	1	2	2024-06-12 11:23:16	2024-06-12 13:18:11	01:54:55	114.917
1507	3423123600	2402479617	女	28岁	妇科门诊	血		未发送	ThCG	>182634	x200	200	2024-02-14 12:39:00		0	妊娠状态	1	2	2024-02-14 09:15:37	2024-02-14 12:39:08	03:23:31	203.517
1226	3412632200	2402406000	女	26岁	NULL	血		未发送	ThCG	432.84	x1		2024-02-02 13:07:00		1	妊娠状态	1	2	2024-02-02 11:00:43	2024-02-02 13:07:07	02:06:24	126.4
2253	3452874500	2403459497	女	26岁	高危产科门诊	血		未发送	ThCG	67343.2	x200	200	2024-03-07 14:34:00		0	妊娠状态	1	2	2024-03-07 13:23:38	2024-03-07 14:34:12	01:10:34	70.5667
9483	3602545100	2407506003	女	NULL	宫颈病治疗中心	血		未发送	ThCG	1617.11	x200	200	2024-07-17 10:45:00		0	妊娠状态	1	2	2024-07-17 09:08:38	2024-07-17 10:45:39	01:37:01	97.0167
8302	3494102900	2404482384	女	NULL	河东普通产科门诊	血		未发送	ThCG	5551.07	x200	200	2024-04-12 15:39:00		0	妊娠状态	1	2	2024-04-12 14:35:50	2024-04-12 15:39:38	01:03:48	63.8
1656	3414574900	2402418541	女	27岁	高危产科门诊	血		未发送	ThCG	>182634	x200	200	2024-02-18 15:34:00		0	妊娠状态	1	2	2024-02-18 12:14:25	2024-02-18 15:34:18	03:19:53	199.883
729	3396864400	2401563407	女	32岁	NULL	血		未发送	ThCG	52749.7	x200	200	2024-01-20 15:23:00		0	妊娠状态	1	2	2024-01-20 12:08:26	2024-01-20 15:23:37	03:15:11	195.183
5889	3605090300	2407452047	女	34岁	妇科门诊	血		未发送	ThCG	93603.1	x200	200	2024-07-19 11:44:00		0	妊娠状态	1	2	2024-07-19 10:15:47	2024-07-19 11:44:33	01:28:46	88.7667
1035	3406032300	2401631958	女	33岁	NULL	血		未发送	ThCG	3122.54	x200	200	2024-01-28 14:31:00		0	妊娠状态	1	2	2024-01-28 13:23:05	2024-01-28 14:31:53	01:08:48	68.8
1192	3411582900	2401667263	女	23岁	NULL	血		未发送	ThCG	820.03	x1		2024-02-01 14:14:00		1	妊娠状态	1	2	2024-02-01 12:07:38	2024-02-01 14:14:19	02:06:41	126.683
964	3403838200	2401615737	女	38岁	NULL	血		未发送	ThCG	4060.01	x200	200	2024-01-26 11:54:00		0	妊娠状态	1	2	2024-01-26 10:19:46	2024-01-26 11:54:38	01:34:52	94.8667
1907	3437256600	2402580410	女	26岁	妇科门诊	血		未发送	ThCG	123.7	x1		2024-02-24 11:37:00		1	妊娠状态	1	2	2024-02-24 10:06:48	2024-02-24 11:37:24	01:30:36	90.6
1148	3409892700	2401659318	女	31岁	NULL	血		未发送	ThCG	8686.97	x200	200	2024-01-31 13:12:00		0	妊娠状态	1	2	2024-01-31 11:06:53	2024-01-31 13:12:02	02:05:09	125.15
7330	3417991400	2402405607	女	NULL	河东普通产科门诊	血		未发送	ThCG	14846.2	x200	200	2024-02-07 10:08:00		0	妊娠状态	1	2	2024-02-07 08:25:23	2024-02-07 10:08:06	01:42:43	102.717
3452	3493366200	2404445641	女	30岁	普通产科门诊	血		未发送	ThCG	15200.8	x200	200	2024-04-12 11:01:00		0	妊娠状态	1	2	2024-04-12 09:22:14	2024-04-12 11:01:00	01:38:46	98.7667
8422	3503786000	2404593840	女	NULL	河东普通产科门诊	血		未发送	ThCG	797.99	x1		2024-04-22 11:55:00		1	妊娠状态	1	2	2024-04-22 10:09:10	2024-04-22 11:55:08	01:45:58	105.967
7522	3433906300	2402573056	女	NULL	河东普通产科门诊	血		未发送	ThCG	41957.1	x200	200	2024-02-21 16:23:00		0	妊娠状态	1	2	2024-02-21 14:29:55	2024-02-21 16:23:15	01:53:20	113.333
7905	3462008400	2403494576	女	NULL	河东普通产科门诊	血		未发送	ThCG	19785.9	x200	200	2024-03-15 10:59:00		0	妊娠状态	1	2	2024-03-15 09:36:22	2024-03-15 10:59:08	01:22:46	82.7667
7786	3453002700	2403459965	女	NULL	宫颈病治疗中心	血		未发送	ThCG	<5.03	x1		2024-03-07 16:40:00		1	妊娠状态	1	2	2024-03-07 15:22:31	2024-03-07 16:40:00	01:17:29	77.4833
3294	3486413100	2404406529	女	27岁	高危产科门诊	血		未发送	ThCG	18809.7	x200	200	2024-04-06 14:25:00		0	妊娠状态	1	2	2024-04-06 13:08:37	2024-04-06 14:25:45	01:17:08	77.1333
5999	3609151700	2407612722	女	25岁	普通产科门诊	血		未发送	ThCG	11265.1	x200	200	2024-07-23 12:20:00		0	妊娠状态	1	2	2024-07-23 10:25:23	2024-07-23 12:20:20	01:54:57	114.95
9469	3601272300	2407527250	女	NULL	河东普通产科门诊	血		未发送	ThCG	2119.28	x100	100	2024-07-16 11:10:00		0	妊娠状态	1	2	2024-07-16 10:04:23	2024-07-16 11:10:37	01:06:14	66.2333
8913	3543719900	2405638431	女	NULL	宫颈病治疗中心	血		未发送	ThCG	10879	x200	200	2024-05-28 12:45:00		0	妊娠状态	1	2	2024-05-28 11:20:29	2024-05-28 12:45:23	01:24:54	84.9
5929	3606222100	2407587529	女	30岁	妇科门诊	血		未发送	ThCG	5393.51	x200	200	2024-07-20 12:23:00		0	妊娠状态	1	2	2024-07-20 11:01:06	2024-07-20 12:23:41	01:22:35	82.5833
7485	3431037900	2402530800	女	NULL	宫颈病治疗中心	血		未发送	ThCG	7298.81	x200	200	2024-02-20 10:04:00		0	妊娠状态	1	2	2024-02-20 08:35:54	2024-02-20 10:04:28	01:28:34	88.5667
447	3387473000	2401498309	女	31岁	NULL	血		未发送	ThCG	5658.65	x200	200	2024-01-12 16:34:00		0	妊娠状态	1	2	2024-01-12 15:18:06	2024-01-12 16:34:42	01:16:36	76.6
4110	3516503700	2405427623	女	28岁	高危产科门诊	血		未发送	ThCG	32121.7	x200	200	2024-05-06 10:55:00		0	妊娠状态	1	2	2024-05-06 09:15:33	2024-05-06 10:55:05	01:39:32	99.5333
227	3380552300	2401451333	女	28岁	NULL	血		未发送	ThCG	>182634	x200	200	2024-01-07 11:34:00		0	妊娠状态	1	2	2024-01-07 10:21:48	2024-01-07 11:34:24	01:12:36	72.6
1407	3418211900	2402421049	女	26岁	高危产科门诊	血		未发送	ThCG	65237	x200	200	2024-02-07 11:32:00		0	妊娠状态	1	2	2024-02-07 10:18:25	2024-02-07 11:32:58	01:14:33	74.55
9608	3614836000	2407643131	女	NULL	河东普通产科门诊	血		未发送	ThCG	7029.8	x200	200	2024-07-28 12:03:00		0	妊娠状态	1	2	2024-07-28 11:01:13	2024-07-28 12:03:55	01:02:42	62.7
7890	3461199700	2403522046	女	NULL	河东普通产科门诊	血		未发送	ThCG	506.83	x5	5	2024-03-14 13:11:00		0	妊娠状态	1	2	2024-03-14 12:10:54	2024-03-14 13:11:44	01:00:50	60.8333
5240	3571560800	2406579912	女	26岁	普通产科门诊	血		未发送	ThCG	1252.67	x100	100	2024-06-21 13:48:00		0	妊娠状态	1	2	2024-06-21 12:03:39	2024-06-21 13:48:49	01:45:10	105.167
3761	3505385000	2404601993	女	36岁	普通产科门诊	血		未发送	ThCG	1308.68	x200	200	2024-04-23 12:58:00		0	妊娠状态	1	2	2024-04-23 11:08:21	2024-04-23 12:58:26	01:50:05	110.083
7705	3447641600	2403422450	女	NULL	河东普通产科门诊	血		未发送	ThCG	2810.56	x200	200	2024-03-04 10:11:00		0	妊娠状态	1	2	2024-03-04 09:02:51	2024-03-04 10:11:01	01:08:10	68.1667
5378	3579841700	2406619573	女	28岁	高危产科门诊	血		未发送	ThCG	13485.7	x200	200	2024-06-28 12:49:00		0	妊娠状态	1	2	2024-06-28 11:08:36	2024-06-28 12:49:19	01:40:43	100.717
6886	3378040700	2401426047	女	NULL	NULL	血		未发送	ThCG	3303.75	x200	200	2024-01-04 12:53:00		0	妊娠状态	1	2	2024-01-04 11:26:17	2024-01-04 12:53:42	01:27:25	87.4167
7958	3466169000	2403563498	女	NULL	河东普通产科门诊	血		未发送	ThCG	8002.56	x200	200	2024-03-19 10:45:00		0	妊娠状态	1	2	2024-03-19 09:12:13	2024-03-19 10:45:07	01:32:54	92.9
10	3373850600	2312647700	女	27岁	NULL	血		未发送	ThCG	30.62	x1		2024-01-01 11:29:00		1	妊娠状态	1	2	2024-01-01 10:15:38	2024-01-01 11:29:42	01:14:04	74.0667
3309	3487363400	2404454878	女	27岁	普通产科门诊	血		未发送	ThCG	17198	x200	200	2024-04-07 13:28:00		0	妊娠状态	1	2	2024-04-07 12:11:55	2024-04-07 13:28:32	01:16:37	76.6167
963	3403873700	2401570229	女	27岁	NULL	血		未发送	ThCG	7679.07	x200	200	2024-01-26 11:59:00		0	妊娠状态	1	2	2024-01-26 10:19:48	2024-01-26 11:59:58	01:40:10	100.167
2873	3474625300	2403623695	女	40岁	优生遗传与不孕门诊	血		未发送	ThCG	23304.7	x200	200	2024-03-26 11:36:00		0	妊娠状态	1	2	2024-03-26 10:22:00	2024-03-26 11:36:38	01:14:38	74.6333
2062	3444285100	2402654949	女	31岁	普通产科门诊	血		未发送	ThCG	5190.35	x200	200	2024-02-29 16:47:00		0	妊娠状态	1	2	2024-02-29 15:17:13	2024-02-29 16:47:13	01:30:00	90
7771	3452477400	2403409833	女	NULL	河东普通产科门诊	血		未发送	ThCG	13293.8	x200	200	2024-03-07 10:55:00		0	妊娠状态	1	2	2024-03-07 09:46:50	2024-03-07 10:55:38	01:08:48	68.8
9349	3588857700	2407431523	女	NULL	河东普通产科门诊	血		未发送	ThCG	210.52	x1		2024-07-05 14:05:00		1	妊娠状态	1	2	2024-07-05 12:19:09	2024-07-05 14:05:04	01:45:55	105.917
6672	3641198200	2408567288	女	26岁	普通产科门诊	血		未发送	ThCG	145592	x200	200	2024-08-21 11:41:00		0	妊娠状态	1	2	2024-08-21 10:13:53	2024-08-21 11:41:04	01:27:11	87.1833
1334	3415814400	2402417725	女	24岁	普通产科门诊	血		未发送	ThCG	106259	x200	200	2024-02-05 12:47:00		0	妊娠状态	1	2	2024-02-05 11:02:20	2024-02-05 12:47:47	01:45:27	105.45
7952	3465552400	2403558391	女	NULL	河东普通产科门诊	血		未发送	ThCG	3828.71	x200	200	2024-03-18 17:00:00		0	妊娠状态	1	2	2024-03-18 15:49:07	2024-03-18 17:00:29	01:11:22	71.3667
3302	3487045200	2404449504	女	35岁	普通产科门诊	血		未发送	ThCG	73436.5	x200	200	2024-04-07 11:40:00		0	妊娠状态	1	2	2024-04-07 10:22:55	2024-04-07 11:40:28	01:17:33	77.55
6080	3613950500	2407628601	女	34岁	妇科门诊	血		未发送	ThCG	773.81	x1		2024-07-27 11:23:00		1	妊娠状态	1	2	2024-07-27 10:16:01	2024-07-27 11:23:22	01:07:21	67.35
1247	3412955600	2402413233	女	19岁	NULL	血		未发送	ThCG	129245	x200	200	2024-02-02 14:24:00		0	妊娠状态	1	2	2024-02-02 13:09:43	2024-02-02 14:24:59	01:15:16	75.2667
8094	3476385100	2403625129	女	NULL	河东普通产科门诊	血		未发送	ThCG	50641.7	x200	200	2024-03-27 12:24:00		0	妊娠状态	1	2	2024-03-27 11:19:56	2024-03-27 12:24:05	01:04:09	64.15
9261	3578764300	2406591587	女	NULL	河东普通产科门诊	血		未发送	ThCG	89509.1	x200	200	2024-06-27 13:16:00		0	妊娠状态	1	2	2024-06-27 11:30:24	2024-06-27 13:16:33	01:46:09	106.15
3337	3488144700	2404430601	女	30岁	妇科门诊	血		未发送	ThCG	12443.1	x200	200	2024-04-08 12:03:00		0	妊娠状态	1	2	2024-04-08 10:31:18	2024-04-08 12:03:35	01:32:17	92.2833
1727	3430435800	2402552310	女	27岁	优生遗传与不孕门诊	血		未发送	ThCG	300.24	x1		2024-02-19 17:02:00		1	妊娠状态	1	2	2024-02-19 15:20:47	2024-02-19 17:02:34	01:41:47	101.783
10003	3649143600	2408635109	女	NULL	河东普通产科门诊	血		未发送	ThCG	487.39	x1		2024-08-28 15:22:00		1	妊娠状态	1	2	2024-08-28 14:12:22	2024-08-28 15:22:46	01:10:24	70.4
7238	3411713800	2402405006	女	NULL	NULL	血		未发送	ThCG	241.7	x1		2024-02-01 14:09:00		1	妊娠状态	1	2	2024-02-01 12:34:10	2024-02-01 14:09:55	01:35:45	95.75
943	3403260700	2401609679	女	34岁	NULL	血		未发送	ThCG	40157.3	x200	200	2024-01-25 16:30:00		0	妊娠状态	1	2	2024-01-25 15:04:56	2024-01-25 16:30:21	01:25:25	85.4167
5659	3592628000	2407459094	女	22岁	普通产科门诊	血		未发送	ThCG	>182634	x200	200	2024-07-09 11:53:00		0	妊娠状态	1	2	2024-07-09 10:12:52	2024-07-09 11:53:37	01:40:45	100.75
9346	3588472000	2407418249	女	NULL	河东普通产科门诊	血		未发送	ThCG	873.07	x1		2024-07-05 11:18:00		1	妊娠状态	1	2	2024-07-05 09:35:57	2024-07-05 11:18:48	01:42:51	102.85
1436	3419247100	2402460216	女	25岁	普通产科门诊	血		未发送	ThCG	25412.1	x200	200	2024-02-08 12:51:00		0	妊娠状态	1	2	2024-02-08 11:09:19	2024-02-08 12:51:49	01:42:30	102.5
4917	3555464400	2406454641	女	35岁	普通产科门诊	血		未发送	ThCG	6350.38	x200	200	2024-06-07 13:44:00		0	妊娠状态	1	2	2024-06-07 12:10:18	2024-06-07 13:44:47	01:34:29	94.4833
8019	3470691700	2403560732	女	NULL	河东普通产科门诊	血		未发送	ThCG	>182634	x200	200	2024-03-22 13:41:00		0	妊娠状态	1	2	2024-03-22 11:17:02	2024-03-22 13:41:27	02:24:25	144.417
3882	3509341900	2404636244	女	26岁	普通产科门诊	血		未发送	ThCG	26150.1	x200	200	2024-04-27 09:40:00		0	妊娠状态	1	2	2024-04-26 16:44:40	2024-04-27 09:40:42	16:56:02	1016.03
450	3387523300	2401497078	女	28岁	NULL	血		未发送	ThCG	163809	x200	200	2024-01-12 17:54:00		0	妊娠状态	1	2	2024-01-12 16:40:03	2024-01-12 17:54:22	01:14:19	74.3167
1621	3426541400	2402517293	女	29岁	普通产科门诊	血		未发送	ThCG	18367.4	x200	200	2024-02-17 15:36:00		0	妊娠状态	1	2	2024-02-17 14:20:19	2024-02-17 15:36:53	01:16:34	76.5667
3964	3511692200	2404653605	女	26岁	普通产科门诊	血		未发送	ThCG	97669.2	x200	200	2024-04-29 13:09:00		0	妊娠状态	1	2	2024-04-29 11:26:19	2024-04-29 13:09:53	01:43:34	103.567
5657	3592602700	2407422871	女	19岁	高危产科门诊	血		未发送	ThCG	>182634	x200	200	2024-07-09 11:53:00		0	妊娠状态	1	2	2024-07-09 10:09:54	2024-07-09 11:53:17	01:43:23	103.383
8440	3505164400	2404601903	女	NULL	河东普通产科门诊	血		未发送	ThCG	19025.1	x200	200	2024-04-23 11:14:00		0	妊娠状态	1	2	2024-04-23 09:13:56	2024-04-23 11:14:26	02:00:30	120.5
8193	3484065000	2403664883	女	NULL	河东普通产科门诊	血		未发送	ThCG	10501	x200	200	2024-04-03 11:54:00		0	妊娠状态	1	2	2024-04-03 10:39:34	2024-04-03 11:54:05	01:14:31	74.5167
7778	3452871600	2403456253	女	NULL	河东普通产科门诊	血		未发送	ThCG	1583.75	x100	100	2024-03-07 13:29:00		0	妊娠状态	1	2	2024-03-07 12:19:57	2024-03-07 13:29:24	01:09:27	69.45
4838	3550325400	2406419470	女	30岁	普通产科门诊	血		未发送	ThCG	3066.08	x200	200	2024-06-03 14:28:00		0	妊娠状态	1	2	2024-06-03 13:12:46	2024-06-03 14:28:25	01:15:39	75.65
7683	3446019800	2402651881	女	NULL	河东普通产科门诊	血		未发送	ThCG	2411.14	x200	200	2024-03-02 11:50:00		0	妊娠状态	1	2	2024-03-02 08:52:13	2024-03-02 11:50:43	02:58:30	178.5
1277	3414390900	2402424289	女	30岁	妇科门诊	血		未发送	ThCG	6198.25	x200	200	2024-02-04 12:07:00		0	妊娠状态	1	2	2024-02-04 10:15:26	2024-02-04 12:07:24	01:51:58	111.967
989	3404616100	2401619447	女	22岁	NULL	血		未发送	ThCG	7993.23	x200	200	2024-01-26 16:23:00		0	妊娠状态	1	2	2024-01-26 15:15:57	2024-01-26 16:23:30	01:07:33	67.55
8407	3501774900	2404571559	女	NULL	宫颈病治疗中心	血		未发送	ThCG	121690	x200	200	2024-04-19 15:32:00		0	妊娠状态	1	2	2024-04-19 14:18:13	2024-04-19 15:32:24	01:14:11	74.1833
9735	3626669200	2408450884	女	NULL	河东普通产科门诊	血		未发送	ThCG	82360.7	x200	200	2024-08-07 15:56:00		0	妊娠状态	1	2	2024-08-07 14:52:01	2024-08-07 15:56:13	01:04:12	64.2
2972	3477640100	2403649119	女	28岁	妇科门诊	血		未发送	ThCG	12347.6	x200	200	2024-03-28 13:42:00		0	妊娠状态	1	2	2024-03-28 12:24:39	2024-03-28 13:42:32	01:17:53	77.8833
9997	3648959400	2408595574	女	NULL	河东普通产科门诊	血		未发送	ThCG	12910.1	x100	100	2024-08-28 13:10:00		0	妊娠状态	1	2	2024-08-28 11:13:43	2024-08-28 13:10:38	01:56:55	116.917
6365	3628293400	2408431777	女	29岁	普通产科门诊	血		未发送	ThCG	>182634	x200	200	2024-08-09 11:44:00		0	妊娠状态	1	2	2024-08-09 10:21:14	2024-08-09 11:44:28	01:23:14	83.2333
9764	3628601100	2408468110	女	NULL	宫颈病治疗中心	血		未发送	ThCG	1476.5	x200	200	2024-08-09 13:00:00		0	妊娠状态	1	2	2024-08-09 11:10:25	2024-08-09 13:00:16	01:49:51	109.85
1451	3414714700	2402424319	女	29岁	优生遗传与不孕门诊	血		未发送	ThCG	3069.96	x200	200	2024-02-09 12:30:00		0	妊娠状态	1	2	2024-02-09 10:55:55	2024-02-09 12:30:22	01:34:27	94.45
1811	3434538700	2402581801	女	28岁	普通产科门诊	血		未发送	ThCG	5647.82	x200	200	2024-02-22 11:39:00		0	妊娠状态	1	2	2024-02-22 10:25:11	2024-02-22 11:39:19	01:14:08	74.1333
2030	3442903200	2402644933	女	37岁	普通产科门诊	血		未发送	ThCG	7429.55	x200	200	2024-02-28 16:35:00		0	妊娠状态	1	2	2024-02-28 15:09:44	2024-02-28 16:35:10	01:25:26	85.4333
9566	3611122200	2407626654	女	NULL	河东普通产科门诊	血		未发送	ThCG	32724.9	x200	200	2024-07-24 15:06:00		0	妊娠状态	1	2	2024-07-24 13:55:33	2024-07-24 15:06:40	01:11:07	71.1167
4233	3520719900	2405462560	女	30岁	妇科门诊	血		未发送	ThCG	637.4	x1		2024-05-08 16:53:00		1	妊娠状态	1	2	2024-05-08 15:09:47	2024-05-08 16:53:18	01:43:31	103.517
4192	3519556300	2405445968	女	30岁	妇科门诊	血		未发送	ThCG	5104.86	x200	200	2024-05-08 10:42:00		0	妊娠状态	1	2	2024-05-08 09:10:23	2024-05-08 10:42:16	01:31:53	91.8833
9119	3562647000	2406476328	女	NULL	河东普通产科门诊	血		未发送	ThCG	510.79	x1		2024-06-14 10:51:00		1	妊娠状态	1	2	2024-06-14 08:21:51	2024-06-14 10:51:10	02:29:19	149.317
6240	3621859100	2408418846	女	36岁	高危产科门诊	血		未发送	ThCG	38776.2	x200	200	2024-08-03 11:05:00		0	妊娠状态	1	2	2024-08-03 10:03:52	2024-08-03 11:05:37	01:01:45	61.75
1415	3418243200	2402451696	女	25岁	妇科门诊	血		未发送	ThCG	278.5	x1		2024-02-07 13:02:00		1	妊娠状态	1	2	2024-02-07 11:05:12	2024-02-07 13:02:10	01:56:58	116.967
6068	3613083000	2407640651	女	27岁	妇科门诊	血		未发送	ThCG	>182634	x200	200	2024-07-26 13:05:00		0	妊娠状态	1	2	2024-07-26 11:12:04	2024-07-26 13:05:37	01:53:33	113.55
1051	3406967900	2401626895	女	34岁	NULL	血		未发送	ThCG	13964.3	x200	200	2024-01-29 13:03:00		0	妊娠状态	1	2	2024-01-29 11:16:04	2024-01-29 13:03:03	01:46:59	106.983
1442	3419453400	2402462160	女	31岁	优生遗传与不孕门诊	血		未发送	ThCG	10910.5	x200	200	2024-02-08 14:52:00		0	妊娠状态	1	2	2024-02-08 13:12:51	2024-02-08 14:52:05	01:39:14	99.2333
1010	3405289200	2401623534	女	20岁	NULL	血		未发送	ThCG	1152.85	x200	200	2024-01-27 13:36:00		0	妊娠状态	1	2	2024-01-27 12:01:25	2024-01-27 13:36:12	01:34:47	94.7833
2082	3445416700	2402657941	女	30岁	妇科门诊	血		未发送	ThCG	117236	x200	200	2024-03-01 14:16:00		0	妊娠状态	1	2	2024-03-01 12:56:49	2024-03-01 14:16:50	01:20:01	80.0167
9094	3560367400	2406476328	女	NULL	河东普通产科门诊	血		未发送	ThCG	199.59	x5	5	2024-06-12 11:24:00		0	妊娠状态	1	2	2024-06-12 10:19:41	2024-06-12 11:24:43	01:05:02	65.0333
6783	3646361700	2408614752	女	22岁	普通产科门诊	血		未发送	ThCG	2754.81	x5	5	2024-08-26 12:25:00		0	妊娠状态	1	2	2024-08-26 11:11:04	2024-08-26 12:25:42	01:14:38	74.6333
603	3392579200	2401516248	女	24岁	NULL	血		未发送	ThCG	1490.76	x200	200	2024-01-17 10:51:00		0	妊娠状态	1	2	2024-01-17 09:06:09	2024-01-17 10:51:39	01:45:30	105.5
3881	3509341600	2404636178	女	27岁	妇科门诊	血		未发送	ThCG	357.4	x5	5	2024-04-27 09:39:00		0	妊娠状态	1	2	2024-04-26 16:44:42	2024-04-27 09:39:58	16:55:16	1015.27
2187	3449712400	2402642771	女	37岁	高危产科门诊	血		未发送	ThCG	62769.3	x200	200	2024-03-05 12:29:00		0	妊娠状态	1	2	2024-03-05 11:09:59	2024-03-05 12:29:38	01:19:39	79.65
7275	3414488300	2402425249	女	NULL	宫颈病治疗中心	血		未发送	ThCG	1706.33	x200	200	2024-02-04 10:57:00		0	妊娠状态	1	2	2024-02-04 09:37:45	2024-02-04 10:57:48	01:20:03	80.05
138	3378041500	2401427300	女	34岁	NULL	血		未发送	ThCG	5572.43	x200	200	2024-01-04 13:48:00		0	妊娠状态	1	2	2024-01-04 12:06:00	2024-01-04 13:48:10	01:42:10	102.167
4993	3558527700	2406478368	女	30岁	普通产科门诊	血		未发送	ThCG	9449.04	x200	200	2024-06-11 13:14:00		0	妊娠状态	1	2	2024-06-11 11:01:08	2024-06-11 13:14:03	02:12:55	132.917
3871	3509100200	2404632603	女	25岁	妇科门诊	血		未发送	ThCG	10397.8	x200	200	2024-04-26 14:04:00		0	妊娠状态	1	2	2024-04-26 11:13:51	2024-04-26 14:04:29	02:50:38	170.633
7993	3468857300	2403573797	女	NULL	河东普通产科门诊	血		未发送	ThCG	530.24	x1		2024-03-21 11:06:00		1	妊娠状态	1	2	2024-03-21 09:27:26	2024-03-21 11:06:01	01:38:35	98.5833
557	3391442500	2401469868	女	35岁	NULL	血		未发送	ThCG	5422.61	x200	200	2024-01-16 12:44:00		0	妊娠状态	1	2	2024-01-16 10:45:28	2024-01-16 12:44:34	01:59:06	119.1
4152	3518651000	2405432943	女	29岁	优生遗传与不孕门诊	血		未发送	ThCG	4952.2	x200	200	2024-05-07 12:07:00		0	妊娠状态	1	2	2024-05-07 10:09:43	2024-05-07 12:07:30	01:57:47	117.783
4258	3521795700	2405467803	女	27岁	妇科门诊	血		未发送	ThCG	56442.5	x200	200	2024-05-09 14:02:00		0	妊娠状态	1	2	2024-05-09 12:19:56	2024-05-09 14:02:08	01:42:12	102.2
7079	3398860000	2401580154	女	NULL	NULL	血		未发送	ThCG	348.18	x1		2024-01-22 13:04:00		1	妊娠状态	1	2	2024-01-22 11:02:57	2024-01-22 13:04:03	02:01:06	121.1
6722	3643754300	2408586160	女	31岁	妇科门诊	血		未发送	ThCG	736.5	x1		2024-08-23 12:10:00		1	妊娠状态	1	2	2024-08-23 11:03:41	2024-08-23 12:10:56	01:07:15	67.25
9335	3587729000	2407418767	女	NULL	河东普通产科门诊	血		未发送	ThCG	7230.66	x200	200	2024-07-04 15:10:00		0	妊娠状态	1	2	2024-07-04 14:03:07	2024-07-04 15:10:21	01:07:14	67.2333
6195	3619975100	2408402089	女	21岁	妇科门诊	血		未发送	ThCG	1779.11	x200	200	2024-08-01 13:48:00		0	妊娠状态	1	2	2024-08-01 12:01:22	2024-08-01 13:48:57	01:47:35	107.583
8741	3528776700	2405526660	女	NULL	河东普通产科门诊	血		未发送	ThCG	25480.2	x200	200	2024-05-15 14:42:00		0	妊娠状态	1	2	2024-05-15 13:24:53	2024-05-15 14:42:28	01:17:35	77.5833
650	3393964500	2401544317	女	26岁	NULL	血		未发送	ThCG	<5.03	x1		2024-01-18 10:25:00		1	妊娠状态	1	2	2024-01-18 09:05:49	2024-01-18 10:25:47	01:19:58	79.9667
1988	3439937600	2402622707	女	29岁	普通产科门诊	血		未发送	ThCG	246.07	x1		2024-02-26 16:52:00		1	妊娠状态	1	2	2024-02-26 15:12:16	2024-02-26 16:52:56	01:40:40	100.667
3593	3499255800	2404491797	女	28岁	河东普通产科门诊	血		未发送	ThCG	50828	x200	200	2024-04-17 12:53:00		0	妊娠状态	1	2	2024-04-17 10:57:01	2024-04-17 12:53:24	01:56:23	116.383
3594	3499040400	2404549633	女	33岁	普通产科门诊	血		未发送	ThCG	12337.4	x200	200	2024-04-17 12:53:00		0	妊娠状态	1	2	2024-04-17 11:02:38	2024-04-17 12:53:40	01:51:02	111.033
3717	3503904900	2404046865	女	44岁	高危产科门诊	血		未发送	ThCG	5653.1	x200	200	2024-04-22 12:39:00		0	妊娠状态	1	2	2024-04-22 11:09:33	2024-04-22 12:39:40	01:30:07	90.1167
7893	3461268000	2403468450	女	NULL	河东普通产科门诊	血		未发送	ThCG	25342	x200	200	2024-03-14 15:39:00		0	妊娠状态	1	2	2024-03-14 14:04:05	2024-03-14 15:39:32	01:35:27	95.45
8025	3470872000	2403597703	女	NULL	河东普通产科门诊	血		未发送	ThCG	36363.2	x200	200	2024-03-22 15:51:00		0	妊娠状态	1	2	2024-03-22 14:43:27	2024-03-22 15:51:27	01:08:00	68
4687	3542203100	2405627289	女	27岁	妇科门诊	血		未发送	ThCG	4291.81	x200	200	2024-05-27 13:32:00		0	妊娠状态	1	2	2024-05-27 12:04:23	2024-05-27 13:32:10	01:27:47	87.7833
8937	3546076000	2405612234	女	NULL	河东普通产科门诊	血		未发送	ThCG	14440.6	x200	200	2024-05-30 11:35:00		0	妊娠状态	1	2	2024-05-30 10:14:21	2024-05-30 11:35:48	01:21:27	81.45
7671	3445352700	2402647936	女	NULL	河东普通产科门诊	血		未发送	ThCG	137196	x200	200	2024-03-01 12:46:00		0	妊娠状态	1	2	2024-03-01 10:48:40	2024-03-01 12:46:54	01:58:14	118.233
5502	3584342700	2407410648	女	30岁	普通产科门诊	血		未发送	ThCG	29527.7	x200	200	2024-07-02 12:39:00		0	妊娠状态	1	2	2024-07-02 11:13:35	2024-07-02 12:39:39	01:26:04	86.0667
1916	3437366300	2402539912	女	42岁	高危产科门诊	血		未发送	ThCG	15873.4	x200	200	2024-02-24 12:07:00		0	妊娠状态	1	2	2024-02-24 10:57:31	2024-02-24 12:07:32	01:10:01	70.0167
4887	3553889200	2406440156	女	27岁	普通产科门诊	血		未发送	ThCG	57608.3	x200	200	2024-06-06 13:46:00		0	妊娠状态	1	2	2024-06-06 11:01:51	2024-06-06 13:46:11	02:44:20	164.333
7889	3461169300	2403517980	女	NULL	河东普通产科门诊	血		未发送	ThCG	19330.7	x200	200	2024-03-14 13:18:00		0	妊娠状态	1	2	2024-03-14 12:00:57	2024-03-14 13:18:04	01:17:07	77.1167
7987	3468245000	2403557560	女	NULL	河东普通产科门诊	血		未发送	ThCG	6013.3	x200	200	2024-03-20 14:44:00		0	妊娠状态	1	2	2024-03-20 13:11:27	2024-03-20 14:44:15	01:32:48	92.8
4950	3556620300	2406431378	女	26岁	高危产科门诊	血		未发送	ThCG	25983.8	x200	200	2024-06-09 11:40:00		0	妊娠状态	1	2	2024-06-09 10:11:23	2024-06-09 11:40:45	01:29:22	89.3667
8086	3475909400	2403634161	女	NULL	河东普通产科门诊	血		未发送	ThCG	10009.6	x200	200	2024-03-27 10:23:00		0	妊娠状态	1	2	2024-03-27 09:14:16	2024-03-27 10:23:37	01:09:21	69.35
4030	3514176100	2404665728	女	30岁	普通产科门诊	血		未发送	ThCG	2723.33	x200	200	2024-05-02 12:21:00		0	妊娠状态	1	2	2024-05-02 10:08:47	2024-05-02 12:21:49	02:13:02	133.033
616	3392704700	2401495571	女	33岁	NULL	血		未发送	ThCG	31748.5	x200	200	2024-01-17 11:31:00		0	妊娠状态	1	2	2024-01-17 10:30:16	2024-01-17 11:31:19	01:01:03	61.05
6743	3644582300	2408596862	女	27岁	妇科门诊	血		未发送	ThCG	36904.8	x200	200	2024-08-24 11:38:00		0	妊娠状态	1	2	2024-08-24 10:15:06	2024-08-24 11:38:14	01:23:08	83.1333
184	3379242600	2401440487	女	35岁	NULL	血		未发送	ThCG	107.45	x1		2024-01-05 13:23:00		1	妊娠状态	1	2	2024-01-05 12:05:46	2024-01-05 13:23:25	01:17:39	77.65
3031	3478994400	2403660623	女	28岁	普通产科门诊	血		未发送	ThCG	61482.2	x200	200	2024-03-29 16:24:00		0	妊娠状态	1	2	2024-03-29 15:19:01	2024-03-29 16:24:51	01:05:50	65.8333
3892	3509698400	2404610985	女	29岁	妇科门诊	血		未发送	ThCG	122167	x200	200	2024-04-27 11:37:00		0	妊娠状态	1	2	2024-04-27 10:18:43	2024-04-27 11:37:18	01:18:35	78.5833
425	3387087400	2401496359	女	34岁	NULL	血		未发送	ThCG	17163.4	x200	200	2024-01-12 12:42:00		0	妊娠状态	1	2	2024-01-12 11:10:04	2024-01-12 12:42:56	01:32:52	92.8667
448	3387473800	2401497922	女	31岁	NULL	血		未发送	ThCG	1240.56	x200	200	2024-01-12 16:33:00		0	妊娠状态	1	2	2024-01-12 15:18:21	2024-01-12 16:33:54	01:15:33	75.55
8754	3530034200	2405530830	女	NULL	宫颈病治疗中心	血		未发送	ThCG	2737.95	x200	200	2024-05-16 12:56:00		0	妊娠状态	1	2	2024-05-16 11:24:15	2024-05-16 12:56:06	01:31:51	91.85
764	3398180400	2401568158	女	30岁	NULL	血		未发送	ThCG	727.45	x100	100	2024-01-22 12:08:00		0	妊娠状态	1	2	2024-01-22 10:17:37	2024-01-22 12:08:19	01:50:42	110.7
389	3385949000	2401486254	女	37岁	NULL	血		未发送	ThCG	164940	x200	200	2024-01-11 13:49:00		0	妊娠状态	1	2	2024-01-11 12:20:01	2024-01-11 13:49:11	01:29:10	89.1667
1486	3421830800	2402476088	女	30岁	优生遗传与不孕门诊	血		未发送	ThCG	743.88	x5	5	2024-02-12 15:18:00		0	妊娠状态	1	2	2024-02-12 12:09:42	2024-02-12 15:18:12	03:08:30	188.5
8300	3494079000	2404471239	女	NULL	河东普通产科门诊	血		未发送	ThCG	19913.9	x200	200	2024-04-12 15:19:00		0	妊娠状态	1	2	2024-04-12 13:54:13	2024-04-12 15:19:14	01:25:01	85.0167
911	3402661600	2401577814	女	36岁	NULL	血		未发送	ThCG	460.74	x5	5	2024-01-25 11:24:00		0	妊娠状态	1	2	2024-01-25 10:11:38	2024-01-25 11:24:29	01:12:51	72.85
1821	3435194100	2402587399	女	19岁	普通产科门诊	血		未发送	ThCG	11765.5	x200	200	2024-02-22 14:07:00		0	妊娠状态	1	2	2024-02-22 12:43:40	2024-02-22 14:07:07	01:23:27	83.45
6710	3643357100	2408590937	女	34岁	优生遗传与不孕门诊	血		未发送	ThCG	12238.1	x100	100	2024-08-23 10:20:00		0	妊娠状态	1	2	2024-08-23 09:02:34	2024-08-23 10:20:40	01:18:06	78.1
1307	3414720900	2402425907	女	27岁	普通产科门诊	血		未发送	ThCG	2531.7	x200	200	2024-02-04 13:50:00		0	妊娠状态	1	2	2024-02-04 12:14:16	2024-02-04 13:50:44	01:36:28	96.4667
9143	3566478800	2406545904	女	NULL	河东普通产科门诊	血		未发送	ThCG	5291.14	x200	200	2024-06-17 16:06:00		0	妊娠状态	1	2	2024-06-17 14:54:02	2024-06-17 16:06:34	01:12:32	72.5333
2599	3466531700	2403470916	女	36岁	优生遗传与不孕门诊	血		未发送	ThCG	9.41	x1		2024-03-19 13:07:00		1	妊娠状态	1	2	2024-03-19 11:16:08	2024-03-19 13:07:35	01:51:27	111.45
95	3376091600	2312646183	女	29岁	NULL	血		未发送	ThCG	9210.9	x200	200	2024-01-03 11:28:00		0	妊娠状态	1	2	2024-01-03 10:23:36	2024-01-03 11:28:34	01:04:58	64.9667
7876	3460057300	2403515852	女	NULL	河东普通产科门诊	血		未发送	ThCG	192.98	x5	5	2024-03-13 17:56:00		0	妊娠状态	1	2	2024-03-13 16:25:55	2024-03-13 17:56:29	01:30:34	90.5667
7521	3433863300	2402571130	女	NULL	河东普通产科门诊	血		未发送	ThCG	513.38	x5	5	2024-02-21 14:32:00		0	妊娠状态	1	2	2024-02-21 13:30:59	2024-02-21 14:32:39	01:01:40	61.6667
446	3387443700	2401485863	女	36岁	NULL	血		未发送	ThCG	33740.8	x200	200	2024-01-12 16:41:00		0	妊娠状态	1	2	2024-01-12 15:18:04	2024-01-12 16:41:22	01:23:18	83.3
3372	3489945900	2403666333	女	27岁	优生遗传与不孕门诊	血		未发送	ThCG	16525.4	x200	200	2024-04-09 12:43:00		0	妊娠状态	1	2	2024-04-09 11:14:21	2024-04-09 12:43:48	01:29:27	89.45
702	3395736800	2401553486	女	28岁	NULL	血		未发送	ThCG	6565.4	x200	200	2024-01-19 13:57:00		0	妊娠状态	1	2	2024-01-19 12:32:36	2024-01-19 13:57:44	01:25:08	85.1333
9486	3602843000	2407544639	女	NULL	河东普通产科门诊	血		未发送	ThCG	355.05	x1		2024-07-17 11:46:00		1	妊娠状态	1	2	2024-07-17 10:09:41	2024-07-17 11:46:31	01:36:50	96.8333
387	3386012600	2401486138	女	28岁	NULL	血		未发送	ThCG	<5.03	x1		2024-01-11 13:27:00		1	妊娠状态	1	2	2024-01-11 12:18:16	2024-01-11 13:27:19	01:09:03	69.05
9963	3646698900	2408618179	女	NULL	河东普通产科门诊	血		未发送	ThCG	205.15	x1		2024-08-26 15:43:00		1	妊娠状态	1	2	2024-08-26 14:46:24	2024-08-26 15:43:50	00:57:26	57.4333
8508	3510582500	2404610231	女	NULL	河东普通产科门诊	血		未发送	ThCG	11047.8	x200	200	2024-04-28 10:52:00		0	妊娠状态	1	2	2024-04-28 09:40:42	2024-04-28 10:52:39	01:11:57	71.95
6162	3618382600	2407684785	女	27岁	妇科门诊	血		未发送	ThCG	32.69	x1		2024-07-31 12:17:00		1	妊娠状态	1	2	2024-07-31 11:00:23	2024-07-31 12:17:48	01:17:25	77.4167
6456	3631243700	2408441382	女	36岁	高危产科门诊	血		未发送	ThCG	110843	x200	200	2024-08-12 13:16:00		0	妊娠状态	1	2	2024-08-12 12:05:26	2024-08-12 13:16:04	01:10:38	70.6333
8699	3525478100	2405497747	女	NULL	河东普通产科门诊	血		未发送	ThCG	141390	x200	200	2024-05-13 11:18:00		0	妊娠状态	1	2	2024-05-13 09:51:00	2024-05-13 11:18:24	01:27:24	87.4
4605	3539393000	2405608162	女	32岁	妇科门诊	血		未发送	ThCG	163.77	x1		2024-05-24 13:58:00		1	妊娠状态	1	2	2024-05-24 12:12:23	2024-05-24 13:58:52	01:46:29	106.483
5936	3606392900	2407554787	女	31岁	妇科门诊	血		未发送	ThCG	5132.89	x200	200	2024-07-20 13:05:00		0	妊娠状态	1	2	2024-07-20 12:48:55	2024-07-20 13:05:17	00:16:22	16.3667
1024	3405874600	2401628428	女	29岁	NULL	血		未发送	ThCG	2159.99	x200	200	2024-01-28 12:02:00		0	妊娠状态	1	2	2024-01-28 10:58:51	2024-01-28 12:02:29	01:03:38	63.6333
7560	3436879800	2402600407	女	NULL	河东普通产科门诊	血		未发送	ThCG	329.89	x1		2024-02-23 16:47:00		1	妊娠状态	1	2	2024-02-23 15:23:08	2024-02-23 16:47:10	01:24:02	84.0333
221	3380593100	2401438469	女	31岁	NULL	血		未发送	ThCG	94066.8	x200	200	2024-01-07 11:27:00		0	妊娠状态	1	2	2024-01-07 10:21:04	2024-01-07 11:27:28	01:06:24	66.4
2463	3462050400	2403523370	女	29岁	普通产科门诊	血		未发送	ThCG	10.58	x1		2024-03-15 11:48:00		1	妊娠状态	1	2	2024-03-15 10:16:43	2024-03-15 11:48:12	01:31:29	91.4833
407	3386232300	2401490331	女	29岁	NULL	血		未发送	ThCG	396.59	x5	5	2024-01-11 17:42:00		0	妊娠状态	1	2	2024-01-11 15:29:01	2024-01-11 17:42:15	02:13:14	133.233
500	3389471100	2401515089	女	30岁	NULL	血		未发送	ThCG	418.16	x1		2024-01-15 10:34:00		1	妊娠状态	1	2	2024-01-15 09:10:49	2024-01-15 10:34:58	01:24:09	84.15
1501	3422828500	2402487734	女	34岁	高危产科门诊	血		未发送	ThCG	1005.48	x100	100	2024-02-13 17:40:00		0	妊娠状态	1	2	2024-02-13 16:21:47	2024-02-13 17:40:22	01:18:35	78.5833
6970	3387007500	2401493720	女	NULL	NULL	血		未发送	ThCG	487.42	x1		2024-01-12 14:31:00		1	妊娠状态	1	2	2024-01-12 09:44:45	2024-01-12 14:31:04	04:46:19	286.317
4491	3534146900	2405569167	女	29岁	妇科门诊	血		未发送	ThCG	30.43	x1		2024-05-20 13:32:00		1	妊娠状态	1	2	2024-05-20 12:05:40	2024-05-20 13:32:54	01:27:14	87.2333
7464	3428288800	2402528133	女	NULL	河东普通产科门诊	血		未发送	ThCG	3479.8	x200	200	2024-02-18 16:01:00		0	妊娠状态	1	2	2024-02-18 11:48:11	2024-02-18 16:01:14	04:13:03	253.05
5601	3590144700	2407450920	女	27岁	优生遗传与不孕门诊	血		未发送	ThCG	431.56	x1		2024-07-07 12:01:00		1	妊娠状态	1	2	2024-07-07 10:29:47	2024-07-07 12:01:25	01:31:38	91.6333
509	3389548500	2401500493	女	33岁	NULL	血		未发送	ThCG	27077.2	x200	200	2024-01-15 12:06:00		0	妊娠状态	1	2	2024-01-15 10:20:31	2024-01-15 12:06:42	01:46:11	106.183
3917	3510515800	2404638227	女	33岁	高危产科门诊	血		未发送	ThCG	52984.7	x200	200	2024-04-28 11:29:00		0	妊娠状态	1	2	2024-04-28 10:22:54	2024-04-28 11:29:27	01:06:33	66.55
7638	3442931500	2402613218	女	NULL	河东普通产科门诊	血		未发送	ThCG	1709.21	x200	200	2024-02-28 15:12:00		0	妊娠状态	1	2	2024-02-28 14:02:12	2024-02-28 15:12:44	01:10:32	70.5333
8038	3472213200	2403591199	女	NULL	宫颈病治疗中心	血		未发送	ThCG	1443.65	x200	200	2024-03-24 11:52:00		0	妊娠状态	1	2	2024-03-24 10:32:04	2024-03-24 11:52:10	01:20:06	80.1
9866	3638094800	2408544724	女	NULL	河东普通产科门诊	血		未发送	ThCG	196.09	x1		2024-08-19 09:36:00		1	妊娠状态	1	2	2024-08-19 08:24:56	2024-08-19 09:36:47	01:11:51	71.85
9715	3625401100	2408437804	女	NULL	宫颈病治疗中心	血		未发送	ThCG	1096.34	x200	200	2024-08-06 13:23:00		0	妊娠状态	1	2	2024-08-06 11:27:41	2024-08-06 13:23:07	01:55:26	115.433
9140	3565744100	2406540476	女	NULL	河东普通产科门诊	血		未发送	ThCG	50.65	x1		2024-06-17 12:27:00		1	妊娠状态	1	2	2024-06-17 09:43:18	2024-06-17 12:27:16	02:43:58	163.967
19	3374082200	2312647484	女	25岁	NULL	血		未发送	ThCG	66494.6	x200	200	2024-01-01 13:23:00		0	妊娠状态	1	2	2024-01-01 12:04:46	2024-01-01 13:23:02	01:18:16	78.2667
1223	3412419300	2401663888	女	28岁	NULL	血		未发送	ThCG	95647.5	x200	200	2024-02-02 11:48:00		0	妊娠状态	1	2	2024-02-02 10:23:28	2024-02-02 11:48:11	01:24:43	84.7167
8859	3539311800	2405592146	女	NULL	宫颈病治疗中心	血		未发送	ThCG	159156	x200	200	2024-05-24 11:31:00		0	妊娠状态	1	2	2024-05-24 10:16:40	2024-05-24 11:31:16	01:14:36	74.6
8179	3482859100	2404410598	女	NULL	河东普通产科门诊	血		未发送	ThCG	1115.03	x200	200	2024-04-02 11:53:00		0	妊娠状态	1	2	2024-04-02 10:34:54	2024-04-02 11:53:17	01:18:23	78.3833
8548	3513046500	2404667825	女	NULL	河东普通产科门诊	血		未发送	ThCG	526.91	x1		2024-04-30 13:26:00		1	妊娠状态	1	2	2024-04-30 11:25:56	2024-04-30 13:26:57	02:01:01	121.017
2877	3474659900	2403611037	女	36岁	普通产科门诊	血		未发送	ThCG	74237.7	x200	200	2024-03-26 13:13:00		0	妊娠状态	1	2	2024-03-26 11:23:20	2024-03-26 13:13:10	01:49:50	109.833
55	3375280000	2401410118	女	27岁	NULL	血		未发送	ThCG	4643.55	x200	200	2024-01-02 14:13:00		0	妊娠状态	1	2	2024-01-02 12:18:29	2024-01-02 14:13:31	01:55:02	115.033
8938	3546149900	2405649010	女	NULL	宫颈病治疗中心	血		未发送	ThCG	10555	x200	200	2024-05-30 12:48:00		0	妊娠状态	1	2	2024-05-30 10:33:16	2024-05-30 12:48:04	02:14:48	134.8
2489	3462983900	2403507107	女	25岁	高危产科门诊	血		未发送	ThCG	14476.9	x200	200	2024-03-16 11:52:00		0	妊娠状态	1	2	2024-03-16 10:09:11	2024-03-16 11:52:18	01:43:07	103.117
3460	3493494100	2404450703	女	31岁	普通产科门诊	血		未发送	ThCG	60425.4	x200	200	2024-04-12 11:39:00		0	妊娠状态	1	2	2024-04-12 10:18:14	2024-04-12 11:39:32	01:21:18	81.3
8485	3508739300	2404595553	女	NULL	河东普通产科门诊	血		未发送	ThCG	318.52	x1		2024-04-26 11:17:00		1	妊娠状态	1	2	2024-04-26 08:50:59	2024-04-26 11:17:45	02:26:46	146.767
5535	3586464300	2407430080	女	32岁	妇科门诊	血		未发送	ThCG	4505.84	x200	200	2024-07-04 10:32:00		0	妊娠状态	1	2	2024-07-04 09:09:51	2024-07-04 10:32:41	01:22:50	82.8333
2566	3465060200	2403549130	女	32岁	普通产科门诊	血		未发送	ThCG	94833.8	x200	200	2024-03-18 14:03:00		0	妊娠状态	1	2	2024-03-18 12:06:34	2024-03-18 14:03:47	01:57:13	117.217
8315	3496074400	2404482909	女	NULL	河东普通产科门诊	血		未发送	ThCG	2316.48	x200	200	2024-04-15 11:39:00		0	妊娠状态	1	2	2024-04-15 09:39:11	2024-04-15 11:39:31	02:00:20	120.333
1619	3426597900	2402518081	女	27岁	普通产科门诊	血		未发送	ThCG	43790.1	x200	200	2024-02-17 15:32:00		0	妊娠状态	1	2	2024-02-17 14:10:56	2024-02-17 15:32:41	01:21:45	81.75
2076	3445148100	2402652805	女	35岁	高危产科门诊	血		未发送	ThCG	4624.82	x200	200	2024-03-01 12:48:00		0	妊娠状态	1	2	2024-03-01 11:08:29	2024-03-01 12:48:22	01:39:53	99.8833
8013	3470314100	2403553375	女	NULL	河东普通产科门诊	血		未发送	ThCG	117505	x200	200	2024-03-22 11:00:00		0	妊娠状态	1	2	2024-03-22 09:28:03	2024-03-22 11:00:51	01:32:48	92.8
411	3386727500	2401447909	女	25岁	NULL	血		未发送	ThCG	12291.7	x200	200	2024-01-12 10:27:00		0	妊娠状态	1	2	2024-01-12 09:05:44	2024-01-12 10:27:40	01:21:56	81.9333
1710	3430049700	2402548043	女	29岁	普通产科门诊	血		未发送	ThCG	>182634	x200	200	2024-02-19 13:54:00		0	妊娠状态	1	2	2024-02-19 12:13:03	2024-02-19 13:54:46	01:41:43	101.717
6095	3614359800	2407652598	女	26岁	高危产科门诊	血		未发送	ThCG	18907.7	x200	200	2024-07-28 10:16:00		0	妊娠状态	1	2	2024-07-28 09:00:47	2024-07-28 10:16:03	01:15:16	75.2667
1865	3436571900	2402595024	女	29岁	普通产科门诊	血		未发送	ThCG	168706	x200	200	2024-02-23 13:47:00		0	妊娠状态	1	2	2024-02-23 12:26:37	2024-02-23 13:47:48	01:21:11	81.1833
5573	3588921200	2407444581	女	33岁	妇科门诊	血		未发送	ThCG	2280.37	x200	200	2024-07-05 16:30:00		0	妊娠状态	1	2	2024-07-05 15:06:51	2024-07-05 16:30:36	01:23:45	83.75
9697	3623835000	2408434460	女	NULL	河东普通产科门诊	血		未发送	ThCG	<5.03	x1		2024-08-05 11:26:00		1	妊娠状态	1	2	2024-08-05 10:20:23	2024-08-05 11:26:24	01:06:01	66.0167
3876	3509125300	2404633938	女	27岁	普通产科门诊	血		未发送	ThCG	89660.2	x200	200	2024-04-26 15:01:00		0	妊娠状态	1	2	2024-04-26 12:00:50	2024-04-26 15:01:10	03:00:20	180.333
3987	3512731000	2404662521	女	32岁	普通产科门诊	血		未发送	ThCG	9269.89	x200	200	2024-04-30 13:08:00		0	妊娠状态	1	2	2024-04-30 11:11:14	2024-04-30 13:08:57	01:57:43	117.717
9991	3648732300	2408585900	女	NULL	河东普通产科门诊	血		未发送	ThCG	92364.4	x100	100	2024-08-28 11:03:00		0	妊娠状态	1	2	2024-08-28 09:36:46	2024-08-28 11:03:34	01:26:48	86.8
7898	3461788700	2403488871	女	NULL	河东普通产科门诊	血		未发送	ThCG	32831.2	x200	200	2024-03-15 10:27:00		0	妊娠状态	1	2	2024-03-15 08:34:45	2024-03-15 10:27:00	01:52:15	112.25
2169	3448700200	2403427815	女	34岁	妇科门诊	血		未发送	ThCG	88.81	x1		2024-03-04 16:22:00		1	妊娠状态	1	2	2024-03-04 15:13:59	2024-03-04 16:22:45	01:08:46	68.7667
8442	3505416600	2404605028	女	NULL	河东普通产科门诊	血		未发送	ThCG	2138.13	x200	200	2024-04-23 11:15:00		0	妊娠状态	1	2	2024-04-23 10:06:28	2024-04-23 11:15:54	01:09:26	69.4333
7807	3454036100	2403467114	女	NULL	宫颈病治疗中心	血		未发送	ThCG	2806.69	x200	200	2024-03-08 14:41:00		0	妊娠状态	1	2	2024-03-08 13:15:54	2024-03-08 14:41:19	01:25:25	85.4167
2283	3454059900	2403468970	女	27岁	普通产科门诊	血		未发送	ThCG	21717.4	x200	200	2024-03-08 16:29:00		0	妊娠状态	1	2	2024-03-08 15:12:47	2024-03-08 16:29:23	01:16:36	76.6
5394	3580790200	2406650650	女	29岁	妇科门诊	血		未发送	ThCG	5099.23	x200	200	2024-06-29 22:55:00		0	妊娠状态	1	2	2024-06-29 10:18:36	2024-06-29 22:55:59	12:37:23	757.383
7479	3430193200	2402537226	女	NULL	宫颈病治疗中心	血		未发送	ThCG	124042	x200	200	2024-02-19 13:34:00		0	妊娠状态	1	2	2024-02-19 11:51:06	2024-02-19 13:34:06	01:43:00	103
7744	3450352900	2403441545	女	NULL	宫颈病治疗中心	血		未发送	ThCG	1015.68	x200	200	2024-03-05 17:04:00		0	妊娠状态	1	2	2024-03-05 15:52:55	2024-03-05 17:04:30	01:11:35	71.5833
3136	3481110200	2403626275	女	28岁	高危产科门诊	血		未发送	ThCG	107180	x200	200	2024-04-01 13:58:00		0	妊娠状态	1	2	2024-04-01 11:57:11	2024-04-01 13:58:56	02:01:45	121.75
2615	3466955200	2403565670	女	32岁	妇科门诊	血		未发送	ThCG	116569	x200	200	2024-03-19 16:19:00		0	妊娠状态	1	2	2024-03-19 15:10:38	2024-03-19 16:19:29	01:08:51	68.85
7815	3454143200	2403469937	女	NULL	河东普通产科门诊	血		未发送	ThCG	13.92	x1		2024-03-08 17:00:00		1	妊娠状态	1	2	2024-03-08 15:44:46	2024-03-08 17:00:15	01:15:29	75.4833
8466	3506959800	2404611564	女	NULL	河东普通产科门诊	血		未发送	ThCG	44478.5	x200	200	2024-04-24 13:12:00		0	妊娠状态	1	2	2024-04-24 11:39:50	2024-04-24 13:12:50	01:33:00	93
8862	3539490700	2405604632	女	NULL	宫颈病治疗中心	血		未发送	ThCG	290.17	x5	5	2024-05-24 13:01:00		0	妊娠状态	1	2	2024-05-24 11:37:10	2024-05-24 13:01:08	01:23:58	83.9667
2981	3477796400	2403648651	女	28岁	普通产科门诊	血		未发送	ThCG	515.73	x1		2024-03-28 16:33:00		1	妊娠状态	1	2	2024-03-28 15:10:49	2024-03-28 16:33:08	01:22:19	82.3167
6996	3390253400	2401503551	女	NULL	NULL	血		未发送	ThCG	7541.44	x200	200	2024-01-15 12:10:00		0	妊娠状态	1	2	2024-01-15 11:01:30	2024-01-15 12:10:46	01:09:16	69.2667
4774	3547238300	2405665686	女	35岁	优生遗传与不孕门诊	血		未发送	ThCG	33.64	x1		2024-05-31 12:46:00		1	妊娠状态	1	2	2024-05-31 11:05:19	2024-05-31 12:46:18	01:40:59	100.983
6745	3644568400	2408598165	女	37岁	高危产科门诊	血		未发送	ThCG	157110	x200	200	2024-08-24 11:37:00		0	妊娠状态	1	2	2024-08-24 10:18:31	2024-08-24 11:37:58	01:19:27	79.45
642	3393309000	2401539425	女	33岁	NULL	血		未发送	ThCG	80.46	x1		2024-01-17 13:48:00		1	妊娠状态	1	2	2024-01-17 12:24:37	2024-01-17 13:48:47	01:24:10	84.1667
4145	3518705500	2404666434	女	39岁	普通产科门诊	血		未发送	ThCG	136419	x200	200	2024-05-07 11:57:00		0	妊娠状态	1	2	2024-05-07 10:03:01	2024-05-07 11:57:54	01:54:53	114.883
8799	3534364400	2405539377	女	NULL	宫颈病治疗中心	血		未发送	ThCG	32465.8	x200	200	2024-05-20 14:50:00		0	妊娠状态	1	2	2024-05-20 13:24:23	2024-05-20 14:50:20	01:25:57	85.95
4742	3545197900	2405645408	女	29岁	妇科门诊	血		未发送	ThCG	292	x1		2024-05-29 17:47:00		1	妊娠状态	1	2	2024-05-29 16:37:32	2024-05-29 17:47:38	01:10:06	70.1
7249	3412456100	2401663902	女	NULL	NULL	血		未发送	ThCG	75878.6	x200	200	2024-02-02 10:32:00		0	妊娠状态	1	2	2024-02-02 09:22:51	2024-02-02 10:32:07	01:09:16	69.2667
2691	3469470100	2403572884	女	24岁	妇科门诊	血		未发送	ThCG	5885.3	x200	200	2024-03-21 14:21:00		0	妊娠状态	1	2	2024-03-21 13:07:36	2024-03-21 14:21:49	01:14:13	74.2167
639	3393236800	2401539610	女	33岁	NULL	血		未发送	ThCG	14367.9	x200	200	2024-01-17 13:53:00		0	妊娠状态	1	2	2024-01-17 12:20:01	2024-01-17 13:53:59	01:33:58	93.9667
1399	3417569600	2402448570	女	22岁	妇科门诊	血		未发送	ThCG	34400.1	x200	200	2024-02-06 16:15:00		0	妊娠状态	1	2	2024-02-06 15:04:31	2024-02-06 16:15:55	01:11:24	71.4
7585	3439147700	2402617450	女	NULL	河东普通产科门诊	血		未发送	ThCG	1453.61	x100	100	2024-02-26 11:14:00		0	妊娠状态	1	2	2024-02-26 09:51:48	2024-02-26 11:14:04	01:22:16	82.2667
9348	3588847100	2406657648	女	NULL	河东普通产科门诊	血		未发送	ThCG	>182634	x200	200	2024-07-05 13:11:00		0	妊娠状态	1	2	2024-07-05 11:53:16	2024-07-05 13:11:44	01:18:28	78.4667
933	3402986900	2401608337	女	23岁	NULL	血		未发送	ThCG	110249	x200	200	2024-01-25 13:36:00		0	妊娠状态	1	2	2024-01-25 12:20:58	2024-01-25 13:36:21	01:15:23	75.3833
1540	3423670600	2402496450	女	25岁	普通产科门诊	血		未发送	ThCG	90.06	x1		2024-02-14 17:43:00		1	妊娠状态	1	2	2024-02-14 16:37:05	2024-02-14 17:43:34	01:06:29	66.4833
939	3403126400	2401606384	女	39岁	NULL	血		未发送	ThCG	12064.2	x200	200	2024-01-25 13:36:00		0	妊娠状态	1	2	2024-01-25 12:24:26	2024-01-25 13:36:05	01:11:39	71.65
2613	3466939200	2403568062	女	29岁	普通产科门诊	血		未发送	ThCG	450.88	x1		2024-03-19 16:35:00		1	妊娠状态	1	2	2024-03-19 15:10:08	2024-03-19 16:35:13	01:25:05	85.0833
8986	3550397200	2406419661	女	NULL	河东普通产科门诊	血		未发送	ThCG	5434.26	x200	200	2024-06-03 14:28:00		0	妊娠状态	1	2	2024-06-03 13:13:30	2024-06-03 14:28:45	01:15:15	75.25
7661	3444922700	2402617640	女	NULL	河东普通产科门诊	血		未发送	ThCG	88444.9	x200	200	2024-03-01 10:54:00		0	妊娠状态	1	2	2024-03-01 09:35:43	2024-03-01 10:54:34	01:18:51	78.85
96	3376262800	2401405808	女	34岁	NULL	血		未发送	ThCG	>182634	x200	200	2024-01-03 11:28:00		0	妊娠状态	1	2	2024-01-03 10:23:38	2024-01-03 11:28:50	01:05:12	65.2
6073	3613298800	2407643939	女	30岁	优生遗传与不孕门诊	血		未发送	ThCG	49.72	x1		2024-07-26 12:55:00		1	妊娠状态	1	2	2024-07-26 12:04:46	2024-07-26 12:55:53	00:51:07	51.1167
7624	3442309400	2402611648	女	NULL	河东普通产科门诊	血		未发送	ThCG	2726.57	x100	100	2024-02-28 11:09:00		0	妊娠状态	1	2	2024-02-28 09:44:50	2024-02-28 11:09:51	01:25:01	85.0167
65	3375416400	2401410479	女	42岁	NULL	血		未发送	ThCG	38721.4	x200	200	2024-01-02 14:45:00		0	妊娠状态	1	2	2024-01-02 13:28:19	2024-01-02 14:45:59	01:17:40	77.6667
2330	3455392700	2403478845	女	30岁	妇科门诊	血		未发送	ThCG	3229.15	x200	200	2024-03-10 12:33:00		0	妊娠状态	1	2	2024-03-10 11:03:35	2024-03-10 12:33:14	01:29:39	89.65
6194	3620043100	2408402171	女	29岁	妇科门诊	血		未发送	ThCG	1380.35	x200	200	2024-08-01 13:45:00		0	妊娠状态	1	2	2024-08-01 12:01:05	2024-08-01 13:45:13	01:44:08	104.133
4362	3526736700	2405487083	女	31岁	普通产科门诊	血		未发送	ThCG	788.98	x1		2024-05-14 12:18:00		1	妊娠状态	1	2	2024-05-14 10:15:27	2024-05-14 12:18:14	02:02:47	122.783
8745	3528944500	2405521757	女	NULL	河东普通产科门诊	血		未发送	ThCG	27174.9	x200	200	2024-05-16 10:07:00		0	妊娠状态	1	2	2024-05-15 16:31:33	2024-05-16 10:07:38	17:36:05	1056.08
4833	3550181800	2405601060	女	25岁	优生遗传与不孕门诊	血		未发送	ThCG	6285.53	x200	200	2024-06-03 13:56:00		0	妊娠状态	1	2	2024-06-03 12:22:16	2024-06-03 13:56:21	01:34:05	94.0833
5118	3564642300	2406495149	女	28岁	高危产科门诊	血		未发送	ThCG	66238.3	x200	200	2024-06-16 11:31:00		0	妊娠状态	1	2	2024-06-16 10:19:27	2024-06-16 11:31:46	01:12:19	72.3167
89	3376244800	2401404496	女	26岁	NULL	血		未发送	ThCG	>182634	x200	200	2024-01-03 11:57:00		0	妊娠状态	1	2	2024-01-03 10:18:11	2024-01-03 11:57:38	01:39:27	99.45
4620	3540058500	2405574492	女	35岁	高危产科门诊	血		未发送	ThCG	18582.3	x200	200	2024-05-25 11:29:00		0	妊娠状态	1	2	2024-05-25 10:15:52	2024-05-25 11:29:17	01:13:25	73.4167
6973	3387192600	2401489308	女	NULL	NULL	血		未发送	ThCG	49042.3	x200	200	2024-01-12 12:07:00		0	妊娠状态	1	2	2024-01-12 10:40:15	2024-01-12 12:07:00	01:26:45	86.75
2965	3477483400	2403647847	女	19岁	普通产科门诊	血		未发送	ThCG	475.03	x1		2024-03-28 12:47:00		1	妊娠状态	1	2	2024-03-28 11:10:45	2024-03-28 12:47:12	01:36:27	96.45
2702	3469693500	2403582262	女	28岁	妇科门诊	血		未发送	ThCG	44505.7	x200	200	2024-03-21 17:26:00		0	妊娠状态	1	2	2024-03-21 16:40:54	2024-03-21 17:26:37	00:45:43	45.7167
9960	3646327300	2408615385	女	NULL	河东普通产科门诊	血		未发送	ThCG	445.05	x1		2024-08-26 11:42:00		1	妊娠状态	1	2	2024-08-26 10:26:20	2024-08-26 11:42:54	01:16:34	76.5667
1571	3425123100	2402475579	女	30岁	高危产科门诊	血		未发送	ThCG	23502.1	x200	200	2024-02-16 12:39:00		0	妊娠状态	1	2	2024-02-16 11:02:04	2024-02-16 12:39:52	01:37:48	97.8
993	3404707100	2401620974	女	19岁	NULL	血		未发送	ThCG	>182634	x200	200	2024-01-26 17:33:00		0	妊娠状态	1	2	2024-01-26 16:39:19	2024-01-26 17:33:26	00:54:07	54.1167
3150	3481834200	2404403897	女	38岁	妇科门诊	血		未发送	ThCG	9660.08	x200	200	2024-04-01 16:49:00		0	妊娠状态	1	2	2024-04-01 15:29:58	2024-04-01 16:49:08	01:19:10	79.1667
290	3382916100	2401440487	女	35岁	NULL	血		未发送	ThCG	474.1	x5	5	2024-01-09 11:29:00		0	妊娠状态	1	2	2024-01-09 10:15:38	2024-01-09 11:29:36	01:13:58	73.9667
7417	3425838900	2402516470	女	NULL	河东普通产科门诊	血		未发送	ThCG	151237	x200	200	2024-02-17 10:09:00		0	妊娠状态	1	2	2024-02-17 08:35:32	2024-02-17 10:09:05	01:33:33	93.55
491	3388983200	2401507057	女	28岁	NULL	血		未发送	ThCG	258.12	x1		2024-01-14 13:33:00		1	妊娠状态	1	2	2024-01-14 12:09:21	2024-01-14 13:33:38	01:24:17	84.2833
1561	3424499300	2402499078	女	35岁	普通产科门诊	血		未发送	ThCG	13659	x200	200	2024-02-15 18:06:00		0	妊娠状态	1	2	2024-02-15 16:44:34	2024-02-15 18:06:57	01:22:23	82.3833
3946	3511399100	2404609354	女	27岁	普通产科门诊	血		未发送	ThCG	95436	x200	200	2024-04-29 11:50:00		0	妊娠状态	1	2	2024-04-29 10:19:00	2024-04-29 11:50:57	01:31:57	91.95
2934	3476427000	2403629730	女	39岁	普通产科门诊	血		未发送	ThCG	1905.55	x200	200	2024-03-27 14:14:00		0	妊娠状态	1	2	2024-03-27 13:09:42	2024-03-27 14:14:05	01:04:23	64.3833
2774	3472020600	2403600094	女	27岁	妇科门诊	血		未发送	ThCG	150081	x200	200	2024-03-24 11:50:00		0	妊娠状态	1	2	2024-03-24 10:08:45	2024-03-24 11:50:10	01:41:25	101.417
9910	3642454800	2408538237	女	NULL	河东普通产科门诊	血		未发送	ThCG	3262.88	x5	5	2024-08-22 11:31:00		0	妊娠状态	1	2	2024-08-22 09:21:50	2024-08-22 11:31:28	02:09:38	129.633
2789	3472225400	2403610570	女	27岁	妇科门诊	血		未发送	ThCG	4232.69	x200	200	2024-03-24 13:18:00		0	妊娠状态	1	2	2024-03-24 11:58:36	2024-03-24 13:18:38	01:20:02	80.0333
2883	3475008600	2403630079	女	30岁	普通产科门诊	血		未发送	ThCG	82.17	x1		2024-03-26 13:11:00		1	妊娠状态	1	2	2024-03-26 12:02:04	2024-03-26 13:11:06	01:09:02	69.0333
7590	3439589800	2402601221	女	NULL	宫颈病治疗中心	血		未发送	ThCG	72	x1		2024-02-26 12:57:00		1	妊娠状态	1	2	2024-02-26 11:18:37	2024-02-26 12:57:00	01:38:23	98.3833
4078	3515236100	2405413463	女	28岁	普通产科门诊	血		未发送	ThCG	150.53	x1		2024-05-04 12:05:00		1	妊娠状态	1	2	2024-05-04 10:07:11	2024-05-04 12:05:12	01:58:01	118.017
3158	3481928700	2403645617	女	30岁	高危产科门诊	血		未发送	ThCG	47336	x200	200	2024-04-01 17:50:00		0	妊娠状态	1	2	2024-04-01 16:49:35	2024-04-01 17:50:28	01:00:53	60.8833
9742	3627080000	2408413678	女	NULL	河东普通产科门诊	血		未发送	ThCG	21735.7	x200	200	2024-08-08 09:50:00		0	妊娠状态	1	2	2024-08-08 08:38:08	2024-08-08 09:50:32	01:12:24	72.4
9726	3626274400	2408408812	女	NULL	河东普通产科门诊	血		未发送	ThCG	3046.27	x200	200	2024-08-07 10:51:00		0	妊娠状态	1	2	2024-08-07 09:45:49	2024-08-07 10:51:36	01:05:47	65.7833
8539	3512522800	2404649713	女	NULL	宫颈病治疗中心	血		未发送	ThCG	8783.66	x200	200	2024-04-30 10:41:00		0	妊娠状态	1	2	2024-04-30 08:23:02	2024-04-30 10:41:01	02:17:59	137.983
4881	3553582700	2406435005	女	34岁	妇科门诊	血		未发送	ThCG	1310.85	x200	200	2024-06-06 10:40:00		0	妊娠状态	1	2	2024-06-06 09:06:57	2024-06-06 10:40:15	01:33:18	93.3
5846	3602296600	2407022403	女	26岁	妇科门诊	血		未发送	ThCG	4051.69	x200	200	2024-07-17 10:45:00		0	妊娠状态	1	2	2024-07-17 09:00:58	2024-07-17 10:45:55	01:44:57	104.95
5961	3606986200	2407594712	女	23岁	妇科门诊	血		未发送	ThCG	2151.45	x200	200	2024-07-21 13:05:00		0	妊娠状态	1	2	2024-07-21 11:59:18	2024-07-21 13:05:28	01:06:10	66.1667
7907	3462091800	2403495404	女	NULL	河东普通产科门诊	血		未发送	ThCG	145962	x200	200	2024-03-15 11:22:00		0	妊娠状态	1	2	2024-03-15 09:49:30	2024-03-15 11:22:36	01:33:06	93.1
2236	3452165700	2403443724	女	31岁	妇科门诊	血		未发送	ThCG	37.65	x1		2024-03-07 11:28:00		1	妊娠状态	1	2	2024-03-07 10:14:08	2024-03-07 11:28:48	01:14:40	74.6667
8329	3496727600	2404522432	女	NULL	宫颈病治疗中心	血		未发送	ThCG	26785.4	x200	200	2024-04-15 14:28:00		0	妊娠状态	1	2	2024-04-15 12:20:46	2024-04-15 14:28:49	02:08:03	128.05
2636	3467808000	2403572705	女	31岁	普通产科门诊	血		未发送	ThCG	160012	x200	200	2024-03-20 13:13:00		0	妊娠状态	1	2	2024-03-20 11:27:38	2024-03-20 13:13:55	01:46:17	106.283
436	3387205700	2401496517	女	26岁	NULL	血		未发送	ThCG	11131.2	x200	200	2024-01-12 13:14:00		0	妊娠状态	1	2	2024-01-12 12:02:36	2024-01-12 13:14:24	01:11:48	71.8
3295	3486389000	2404447649	女	27岁	妇科门诊	血		未发送	ThCG	2495.18	x200	200	2024-04-06 14:24:00		0	妊娠状态	1	2	2024-04-06 13:10:10	2024-04-06 14:24:29	01:14:19	74.3167
1349	3415962800	2402430572	女	24岁	普通产科门诊	血		未发送	ThCG	4783	x200	200	2024-02-05 13:31:00		0	妊娠状态	1	2	2024-02-05 12:09:07	2024-02-05 13:31:23	01:22:16	82.2667
9489	3603233500	2407562982	女	NULL	河东普通产科门诊	血		未发送	ThCG	399.02	x5	5	2024-07-17 16:13:00		0	妊娠状态	1	2	2024-07-17 14:59:38	2024-07-17 16:13:55	01:14:17	74.2833
3118	3481084100	2403677531	女	29岁	普通产科门诊	血		未发送	ThCG	10853.1	x200	200	2024-04-01 13:00:00		0	妊娠状态	1	2	2024-04-01 11:09:19	2024-04-01 13:00:56	01:51:37	111.617
456	3387908400	2401473608	女	35岁	NULL	血		未发送	ThCG	586.2	x5	5	2024-01-13 10:44:00		0	妊娠状态	1	2	2024-01-13 09:13:45	2024-01-13 10:44:47	01:31:02	91.0333
7459	3427674800	2402503049	女	NULL	河东普通产科门诊	血		未发送	ThCG	139222	x200	200	2024-02-18 15:49:00		0	妊娠状态	1	2	2024-02-18 10:02:07	2024-02-18 15:49:06	05:46:59	346.983
2395	3458420200	2403477486	女	29岁	妇科门诊	血		未发送	ThCG	2720.78	x200	200	2024-03-12 14:44:00		0	妊娠状态	1	2	2024-03-12 13:16:16	2024-03-12 14:44:39	01:28:23	88.3833
9828	3634172800	2408490550	女	NULL	河东普通产科门诊	血		未发送	ThCG	563.27	x1		2024-08-14 15:18:00		1	妊娠状态	1	2	2024-08-14 14:13:11	2024-08-14 15:18:38	01:05:27	65.45
5733	3596223900	2407506552	女	26岁	妇科门诊	血		未发送	ThCG	<5.03	x1		2024-07-11 17:40:00		1	妊娠状态	1	2	2024-07-11 16:38:41	2024-07-11 17:40:22	01:01:41	61.6833
9181	3570641700	2406572821	女	NULL	河东普通产科门诊	血		未发送	ThCG	1297.63	x200	200	2024-06-20 16:45:00		0	妊娠状态	1	2	2024-06-20 15:19:47	2024-06-20 16:45:04	01:25:17	85.2833
7764	3451752300	2403452193	女	NULL	河东普通产科门诊	血		未发送	ThCG	44235.8	x200	200	2024-03-06 17:15:00		0	妊娠状态	1	2	2024-03-06 16:14:43	2024-03-06 17:15:47	01:01:04	61.0667
8755	3530074000	2405520288	女	NULL	河东普通产科门诊	血		未发送	ThCG	7450.16	x200	200	2024-05-16 12:52:00		0	妊娠状态	1	2	2024-05-16 11:50:42	2024-05-16 12:52:14	01:01:32	61.5333
1919	3437385700	2402602489	女	34岁	妇科门诊	血		未发送	ThCG	21784.2	x200	200	2024-02-24 12:08:00		0	妊娠状态	1	2	2024-02-24 10:59:44	2024-02-24 12:08:44	01:09:00	69
6358	3627665600	2408460293	女	29岁	普通产科门诊	血		未发送	ThCG	>182634	x200	200	2024-08-08 16:24:00		0	妊娠状态	1	2	2024-08-08 14:57:41	2024-08-08 16:24:08	01:26:27	86.45
4566	3538016600	2405556688	女	26岁	妇科门诊	血		未发送	ThCG	4152.04	x200	200	2024-05-23 12:51:00		0	妊娠状态	1	2	2024-05-23 11:03:57	2024-05-23 12:51:11	01:47:14	107.233
9839	3635418100	2408521628	女	NULL	河东普通产科门诊	血		未发送	ThCG	26774.8	x200	200	2024-08-15 16:39:00		0	妊娠状态	1	2	2024-08-15 15:32:38	2024-08-15 16:39:28	01:06:50	66.8333
6269	3622808600	2408422495	女	40岁	普通产科门诊	血		未发送	ThCG	63379.2	x200	200	2024-08-04 14:31:00		0	妊娠状态	1	2	2024-08-04 13:15:44	2024-08-04 14:31:02	01:15:18	75.3
6641	3638778800	2408543555	女	28岁	优生遗传与不孕门诊	血		未发送	ThCG	7322.26	x200	200	2024-08-19 13:16:00		0	妊娠状态	1	2	2024-08-19 11:14:54	2024-08-19 13:16:42	02:01:48	121.8
9108	3562005700	2406503092	女	NULL	宫颈病治疗中心	血		未发送	ThCG	14103	x200	200	2024-06-13 12:39:00		0	妊娠状态	1	2	2024-06-13 11:38:55	2024-06-13 12:39:26	01:00:31	60.5167
1566	3424883200	2402499594	女	27岁	妇科门诊	血		未发送	ThCG	151.3	x1		2024-02-16 11:28:00		1	妊娠状态	1	2	2024-02-16 10:23:13	2024-02-16 11:28:52	01:05:39	65.65
787	3398866800	2401576127	女	34岁	NULL	血		未发送	ThCG	579.51	x5	5	2024-01-22 14:12:00		0	妊娠状态	1	2	2024-01-22 11:59:04	2024-01-22 14:12:19	02:13:15	133.25
8751	3529530500	2405479519	女	NULL	河东普通产科门诊	血		未发送	ThCG	163353	x200	200	2024-05-16 10:47:00		0	妊娠状态	1	2	2024-05-16 09:17:58	2024-05-16 10:47:14	01:29:16	89.2667
7228	3411010600	2401667847	女	NULL	NULL	血		未发送	ThCG	18426.4	x200	200	2024-02-01 10:32:00		0	妊娠状态	1	2	2024-02-01 09:24:34	2024-02-01 10:32:57	01:08:23	68.3833
18	3373994800	2401400032	女	34岁	NULL	血		未发送	ThCG	44470.1	x200	200	2024-01-01 13:21:00		0	妊娠状态	1	2	2024-01-01 12:04:34	2024-01-01 13:21:34	01:17:00	77
9166	3568728100	2406558923	女	NULL	河东普通产科门诊	血		未发送	ThCG	10853.6	x200	200	2024-06-19 11:00:00		0	妊娠状态	1	2	2024-06-19 09:37:03	2024-06-19 11:00:09	01:23:06	83.1
5420	3581767900	2406662811	女	31岁	妇科门诊	血		未发送	ThCG	46447.1	x200	200	2024-07-01 11:48:00		0	妊娠状态	1	2	2024-07-01 10:12:17	2024-07-01 11:48:53	01:36:36	96.6
4538	3535932400	2405582093	女	34岁	普通产科门诊	血		未发送	ThCG	2161.3	x200	200	2024-05-21 17:44:00		0	妊娠状态	1	2	2024-05-21 16:50:05	2024-05-21 17:44:40	00:54:35	54.5833
5045	3560262000	2406459647	女	41岁	妇科门诊	血		未发送	ThCG	25271.8	x200	200	2024-06-12 13:15:00		0	妊娠状态	1	2	2024-06-12 11:11:34	2024-06-12 13:15:11	02:03:37	123.617
1804	3434018200	2402579837	女	26岁	妇科门诊	血		未发送	ThCG	122.53	x1		2024-02-22 10:46:00		1	妊娠状态	1	2	2024-02-22 09:31:56	2024-02-22 10:46:31	01:14:35	74.5833
7895	3461332400	2403524657	女	NULL	河东普通产科门诊	血		未发送	ThCG	10770.3	x200	200	2024-03-14 16:38:00		0	妊娠状态	1	2	2024-03-14 15:25:34	2024-03-14 16:38:48	01:13:14	73.2333
7863	3458614400	2403494983	女	NULL	宫颈病治疗中心	血		未发送	ThCG	5789.39	x200	200	2024-03-12 15:47:00		0	妊娠状态	1	2	2024-03-12 14:38:07	2024-03-12 15:47:11	01:09:04	69.0667
7605	3440610700	2402613530	女	NULL	河东普通产科门诊	血		未发送	ThCG	5623.63	x100	100	2024-02-27 10:07:00		0	妊娠状态	1	2	2024-02-27 08:48:05	2024-02-27 10:07:27	01:19:22	79.3667
8625	3520295600	2405460311	女	NULL	河东普通产科门诊	血		未发送	ThCG	<5.03	x1		2024-05-08 15:06:00		1	妊娠状态	1	2	2024-05-08 10:01:51	2024-05-08 15:06:06	05:04:15	304.25
9849	3636262200	2408528195	女	NULL	河东普通产科门诊	血		未发送	ThCG	683.93	x1		2024-08-16 11:39:00		1	妊娠状态	1	2	2024-08-16 10:31:54	2024-08-16 11:39:00	01:07:06	67.1
3773	3505650600	2404599642	女	25岁	妇科门诊	血		未发送	ThCG	<5.03	x1		2024-04-23 14:01:00		1	妊娠状态	1	2	2024-04-23 12:13:58	2024-04-23 14:01:42	01:47:44	107.733
210	3380115400	2401446427	女	27岁	NULL	血		未发送	ThCG	98205.4	x200	200	2024-01-06 13:20:00		0	妊娠状态	1	2	2024-01-06 12:04:17	2024-01-06 13:20:40	01:16:23	76.3833
1120	3408984200	2401651468	女	27岁	NULL	血		未发送	ThCG	>182634	x200	200	2024-01-30 15:07:00		0	妊娠状态	1	2	2024-01-30 13:12:57	2024-01-30 15:07:39	01:54:42	114.7
6971	3387038900	2401494746	女	NULL	NULL	血		未发送	ThCG	166.39	x1		2024-01-12 10:50:00		1	妊娠状态	1	2	2024-01-12 09:53:03	2024-01-12 10:50:40	00:57:37	57.6167
2336	3455499300	2403479938	女	27岁	妇科门诊	血		未发送	ThCG	464.26	x5	5	2024-03-10 15:02:00		0	妊娠状态	1	2	2024-03-10 12:50:29	2024-03-10 15:02:06	02:11:37	131.617
791	3398891700	2401569032	女	29岁	NULL	血		未发送	ThCG	93.69	x1		2024-01-22 14:11:00		1	妊娠状态	1	2	2024-01-22 12:02:47	2024-01-22 14:11:35	02:08:48	128.8
3887	3509711600	2404601721	女	24岁	妇科门诊	血		未发送	ThCG	>182634	x200	200	2024-04-27 11:19:00		0	妊娠状态	1	2	2024-04-27 10:05:50	2024-04-27 11:19:14	01:13:24	73.4
572	3391544700	2401513912	女	20岁	NULL	血		未发送	ThCG	947.54	x100	100	2024-01-16 12:51:00		0	妊娠状态	1	2	2024-01-16 11:11:15	2024-01-16 12:51:58	01:40:43	100.717
6183	3619892100	2408400867	女	24岁	妇科门诊	血		未发送	ThCG	2045.58	x200	200	2024-08-01 12:40:00		0	妊娠状态	1	2	2024-08-01 10:54:46	2024-08-01 12:40:09	01:45:23	105.383
5339	3577361200	2406627234	女	29岁	普通产科门诊	血		未发送	ThCG	13680.2	x200	200	2024-06-26 13:31:00		0	妊娠状态	1	2	2024-06-26 12:09:08	2024-06-26 13:31:31	01:22:23	82.3833
7423	3426086200	2402516641	女	NULL	河东普通产科门诊	血		未发送	ThCG	91600.4	x200	200	2024-02-17 11:07:00		0	妊娠状态	1	2	2024-02-17 09:44:05	2024-02-17 11:07:37	01:23:32	83.5333
8942	3546312500	2405661274	女	NULL	河东普通产科门诊	血		未发送	ThCG	27382.4	x200	200	2024-05-30 14:42:00		0	妊娠状态	1	2	2024-05-30 11:59:32	2024-05-30 14:42:28	02:42:56	162.933
7072	3397800400	2401562787	女	NULL	NULL	血		未发送	ThCG	263.14	x10	10	2024-01-21 17:38:00		0	妊娠状态	1	2	2024-01-21 15:42:27	2024-01-21 17:38:22	01:55:55	115.917
1818	3435236000	2402583184	女	27岁	普通产科门诊	血		未发送	ThCG	34683	x200	200	2024-02-22 13:50:00		0	妊娠状态	1	2	2024-02-22 12:31:10	2024-02-22 13:50:23	01:19:13	79.2167
7035	3394409600	2401546794	女	NULL	NULL	血		未发送	ThCG	119572	x200	200	2024-01-18 11:29:00		0	妊娠状态	1	2	2024-01-18 10:15:22	2024-01-18 11:29:39	01:14:17	74.2833
7439	3426731300	2402518013	女	NULL	宫颈病治疗中心	血		未发送	ThCG	<5.03	x1		2024-02-17 15:48:00		1	妊娠状态	1	2	2024-02-17 14:32:38	2024-02-17 15:48:21	01:15:43	75.7167
3734	3504331600	2404595992	女	28岁	妇科门诊	血		未发送	ThCG	34.24	x1		2024-04-22 14:46:00		1	妊娠状态	1	2	2024-04-22 13:13:22	2024-04-22 14:46:08	01:32:46	92.7667
9033	3554000200	2406425778	女	NULL	河东普通产科门诊	血		未发送	ThCG	40947.4	x200	200	2024-06-06 11:53:00		0	妊娠状态	1	2	2024-06-06 09:59:34	2024-06-06 11:53:07	01:53:33	113.55
4433	3531192600	2405489803	女	28岁	高危产科门诊	血		未发送	ThCG	52659.2	x200	200	2024-05-17 14:00:00		0	妊娠状态	1	2	2024-05-17 12:42:29	2024-05-17 14:00:00	01:17:31	77.5167
7050	3395307800	2401543109	女	NULL	NULL	血		未发送	ThCG	1294.41	x100	100	2024-01-19 10:21:00		0	妊娠状态	1	2	2024-01-19 08:41:36	2024-01-19 10:21:42	01:40:06	100.1
1326	3415446200	2402407221	女	36岁	优生遗传与不孕门诊	血		未发送	ThCG	22909.8	x200	200	2024-02-05 11:38:00		0	妊娠状态	1	2	2024-02-05 10:18:24	2024-02-05 11:38:47	01:20:23	80.3833
9899	3641229200	2408526808	女	NULL	宫颈病治疗中心	血		未发送	ThCG	4280.91	x5	5	2024-08-21 10:32:00		0	妊娠状态	1	2	2024-08-21 09:12:34	2024-08-21 10:32:48	01:20:14	80.2333
1127	3409201000	2401654890	女	22岁	NULL	血		未发送	ThCG	49052.9	x200	200	2024-01-30 17:51:00		0	妊娠状态	1	2	2024-01-30 16:42:52	2024-01-30 17:51:51	01:08:59	68.9833
8160	3481604700	2403675024	女	NULL	宫颈病治疗中心	血		未发送	ThCG	3572.45	x200	200	2024-04-01 13:56:00		0	妊娠状态	1	2	2024-04-01 11:39:39	2024-04-01 13:56:00	02:16:21	136.35
3181	3482664700	2404414198	女	27岁	妇科门诊	血		未发送	ThCG	3621.02	x200	200	2024-04-02 13:44:00		0	妊娠状态	1	2	2024-04-02 11:29:21	2024-04-02 13:44:13	02:14:52	134.867
5582	3589404300	2407406484	女	27岁	妇科门诊	血		未发送	ThCG	29187.9	x200	200	2024-07-06 11:53:00		0	妊娠状态	1	2	2024-07-06 10:09:13	2024-07-06 11:53:31	01:44:18	104.3
8832	3536998500	2405587612	女	NULL	河东普通产科门诊	血		未发送	ThCG	10172.7	x200	200	2024-05-22 12:35:00		0	妊娠状态	1	2	2024-05-22 11:17:30	2024-05-22 12:35:23	01:17:53	77.8833
1564	3424568400	2402505270	女	28岁	普通产科门诊	血		未发送	ThCG	22697.5	x200	200	2024-02-16 10:40:00		0	妊娠状态	1	2	2024-02-16 08:59:50	2024-02-16 10:40:08	01:40:18	100.3
1456	3420113300	2402466294	女	35岁	普通产科门诊	血		未发送	ThCG	243.27	x1		2024-02-09 13:13:00		1	妊娠状态	1	2	2024-02-09 11:57:48	2024-02-09 13:13:34	01:15:46	75.7667
2737	3470736100	2403592176	女	33岁	妇科门诊	血		未发送	ThCG	57088	x200	200	2024-03-22 14:40:00		0	妊娠状态	1	2	2024-03-22 13:05:39	2024-03-22 14:40:15	01:34:36	94.6
9563	3611006200	2407592058	女	NULL	河东普通产科门诊	血		未发送	ThCG	28342.7	x200	200	2024-07-24 14:38:00		0	妊娠状态	1	2	2024-07-24 11:40:03	2024-07-24 14:38:56	02:58:53	178.883
736	3396912600	2401560180	女	30岁	NULL	血		未发送	ThCG	1663.63	x200	200	2024-01-20 14:28:00		0	妊娠状态	1	2	2024-01-20 13:18:23	2024-01-20 14:28:01	01:09:38	69.6333
7237	3411615100	2402400286	女	NULL	NULL	血		未发送	ThCG	63598.9	x200	200	2024-02-01 14:27:00		0	妊娠状态	1	2	2024-02-01 11:33:02	2024-02-01 14:27:27	02:54:25	174.417
4946	3556634900	2406442709	女	31岁	高危产科门诊	血		未发送	ThCG	87436.8	x200	200	2024-06-09 11:07:00		0	妊娠状态	1	2	2024-06-09 10:07:10	2024-06-09 11:07:17	01:00:07	60.1167
9842	3635708700	2408512314	女	NULL	河东普通产科门诊	血		未发送	ThCG	17632.3	x200	200	2024-08-16 09:39:00		0	妊娠状态	1	2	2024-08-16 08:17:01	2024-08-16 09:39:16	01:22:15	82.25
1483	3421671100	2402470481	女	27岁	高危产科门诊	血		未发送	ThCG	118912	x200	200	2024-02-12 12:14:00		0	妊娠状态	1	2	2024-02-12 10:57:36	2024-02-12 12:14:00	01:16:24	76.4
7155	3405705600	2401613623	女	NULL	NULL	血		未发送	ThCG	368.02	x1		2024-01-28 10:32:00		1	妊娠状态	1	2	2024-01-28 08:19:20	2024-01-28 10:32:17	02:12:57	132.95
5141	3565545900	2406438744	女	26岁	普通产科门诊	血		未发送	ThCG	106625	x200	200	2024-06-17 12:18:00		0	妊娠状态	1	2	2024-06-17 10:22:12	2024-06-17 12:18:11	01:55:59	115.983
7769	3452160100	2403401018	女	NULL	河东普通产科门诊	血		未发送	ThCG	22985.7	x200	200	2024-03-07 10:58:00		0	妊娠状态	1	2	2024-03-07 08:43:42	2024-03-07 10:58:14	02:14:32	134.533
6111	3615389700	2407651420	女	26岁	普通产科门诊	血		未发送	ThCG	19981.1	x200	200	2024-07-29 11:32:00		0	妊娠状态	1	2	2024-07-29 10:14:07	2024-07-29 11:32:56	01:18:49	78.8167
4142	3518781900	2405444837	女	27岁	妇科门诊	血		未发送	ThCG	112.69	x1		2024-05-07 12:27:00		1	妊娠状态	1	2	2024-05-07 10:01:10	2024-05-07 12:27:06	02:25:56	145.933
9179	3570380000	2406525036	女	NULL	河东普通产科门诊	血		未发送	ThCG	86005.2	x200	200	2024-06-20 12:33:00		0	妊娠状态	1	2	2024-06-20 10:59:19	2024-06-20 12:33:56	01:34:37	94.6167
567	3391369600	2401507645	女	27岁	NULL	血		未发送	ThCG	92948.4	x200	200	2024-01-16 13:07:00		0	妊娠状态	1	2	2024-01-16 10:50:40	2024-01-16 13:07:06	02:16:26	136.433
5962	3606957600	2407583904	女	38岁	妇科门诊	血		未发送	ThCG	<5.03	x1		2024-07-21 13:15:00	x1	1	宫腔占位	2	3	2024-07-21 11:59:58	2024-07-21 13:15:12	01:15:14	75.2333
9936	3644169700	2408590891	女	NULL	河东普通产科门诊	血		未发送	ThCG	45303.5	x100	100	2024-08-23 17:27:00	x1	0	早期人工流产	2	3	2024-08-23 15:26:27	2024-08-23 17:27:02	02:00:35	120.583
113	3376826800	2401422496	女	33岁	NULL	血		未发送	ThCG	<5.03	x1		2024-01-03 14:42:00	x1	1	月经过多	2	3	2024-01-03 13:07:40	2024-01-03 14:42:22	01:34:42	94.7
9729	3626481600	2408441060	女	NULL	宫颈病治疗中心	血		未发送	ThCG	<5.03	x1		2024-08-07 12:32:00	x1	1	月经不规则	2	3	2024-08-07 11:10:27	2024-08-07 12:32:01	01:21:34	81.5667
4568	3538069300	2405596719	女	17岁	妇科门诊	血		未发送	ThCG	<5.03	x1		2024-05-23 12:49:00	x1	1	月经不规则	2	3	2024-05-23 11:08:25	2024-05-23 12:49:23	01:40:58	100.967
850	3400604200	2401589212	女	31岁	NULL	血		未发送	ThCG	<5.03	x1		2024-01-23 14:50:00	x1	1	阴道出血	2	3	2024-01-23 13:19:15	2024-01-23 14:50:00	01:30:45	90.75
8238	3488600500	2404429258	女	NULL	宫颈病治疗中心	血		未发送	ThCG	<5.03	x1		2024-04-08 12:08:00	x1	1	月经不规则	2	3	2024-04-08 10:47:40	2024-04-08 12:08:39	01:20:59	80.9833
4380	3527368100	2405501906	女	30岁	妇科门诊	血		未发送	ThCG	<5.03	x1		2024-05-14 14:29:00	x1	1	月经不规则	2	3	2024-05-14 13:04:41	2024-05-14 14:29:42	01:25:01	85.0167
8665	3523646700	2405485563	女	NULL	宫颈病治疗中心	血		未发送	ThCG	<5.03	x1		2024-05-11 10:11:00	x1	1	月经紊乱	2	3	2024-05-11 08:49:34	2024-05-11 10:11:49	01:22:15	82.25
5414	3581881300	2406660278	女	28岁	妇科门诊	血		未发送	ThCG	<5.03	x1		2024-07-01 10:25:00	x1	1	异常子宫出血	2	3	2024-07-01 09:07:17	2024-07-01 10:25:13	01:17:56	77.9333
9399	3594109800	2407015528	男	NULL	小儿外科门诊	血		未发送	ThCG	<5.03	x1		2024-07-10 11:12:00	x1	1	阴茎发育不全	2	3	2024-07-10 09:19:57	2024-07-10 11:12:23	01:52:26	112.433
1790	3433497200	2402529028	女	9岁	儿童保健门诊	血		未发送	ThCG	<5.03	x1		2024-02-21 12:33:00	x1	1	青春期发育状态	2	3	2024-02-21 11:07:32	2024-02-21 12:33:31	01:25:59	85.9833
459	3387889800	2401464589	女	46岁	NULL	血		未发送	ThCG	<5.03	x1		2024-01-13 10:43:00	x1	1	月经不规则	2	3	2024-01-13 09:20:13	2024-01-13 10:43:51	01:23:38	83.6333
4403	3528718800	2405516859	女	34岁	妇科门诊	血		未发送	ThCG	1135.39	x200	200	2024-05-15 14:42:00	x1	0	早期人工流产	2	3	2024-05-15 13:09:11	2024-05-15 14:42:12	01:33:01	93.0167
2855	3474127400	2403045296	女	54岁	创伤骨科门诊	血		未发送	ThCG	<5.03	x1		2024-03-26 09:50:00	x1	1	胫骨平台骨折	2	3	2024-03-26 08:15:47	2024-03-26 09:50:44	01:34:57	94.95
6570	3636925500	2408530993	女	41岁	妇科门诊	血		未发送	ThCG	<5.03	x1		2024-08-17 11:34:00	x1	1	月经紊乱	2	3	2024-08-17 10:14:38	2024-08-17 11:34:19	01:19:41	79.6833
5083	3563120900	2406515378	女	1岁	儿童保健门诊	血		未发送	ThCG	<5.03	x1		2024-06-14 12:40:00	x1	1	健康查体	2	3	2024-06-14 11:02:44	2024-06-14 12:40:42	01:37:58	97.9667
2351	3456390100	2403488161	女	26岁	妇科门诊	血		未发送	ThCG	<5.03	x1		2024-03-11 13:11:00	x1	1	月经不规则	2	3	2024-03-11 11:24:19	2024-03-11 13:11:51	01:47:32	107.533
6662	3640324000	2408561416	女	27岁	人流与产后复查门诊	血		未发送	ThCG	11.72	x1		2024-08-20 13:25:00	x1	1	人流术后	2	3	2024-08-20 11:58:20	2024-08-20 13:25:02	01:26:42	86.7
7712	3448087500	2403004798	女	NULL	河东创伤骨科门诊	血		未发送	ThCG	<5.03	x1		2024-03-04 11:43:00	x1	1	胫骨干骨折	2	3	2024-03-04 10:24:54	2024-03-04 11:43:37	01:18:43	78.7167
2472	3461701000	2403498391	女	5岁	儿童保健门诊	血		未发送	ThCG	<5.03	x1		2024-03-15 12:40:00	x1	1	乳房早发育	2	3	2024-03-15 11:08:50	2024-03-15 12:40:08	01:31:18	91.3
9929	3643508600	2408543100	女	NULL	河东普通产科门诊	血		未发送	ThCG	30269	x100	100	2024-08-23 10:01:00	x1	0	异常子宫出血	2	3	2024-08-23 08:54:56	2024-08-23 10:01:16	01:06:20	66.3333
7118	3402434100	2401606928	女	NULL	NULL	血		未发送	ThCG	5322.51	x200	200	2024-01-25 09:39:00	x1	0	健康查体	2	3	2024-01-25 08:23:46	2024-01-25 09:39:45	01:15:59	75.9833
7684	3445667800	2403403407	女	NULL	宫颈病治疗中心	血		未发送	ThCG	<5.03	x1		2024-03-02 11:45:00	x1	1	多囊卵巢综合征	2	3	2024-03-02 08:54:27	2024-03-02 11:45:31	02:51:04	171.067
1563	3424766300	2402509511	女	26岁	普通产科门诊	血		未发送	ThCG	44236.1	x200	200	2024-02-16 10:39:00	x1	0	阴道出血	2	3	2024-02-16 08:58:51	2024-02-16 10:39:56	01:41:05	101.083
5823	3601072700	2407546284	女	25岁	妇科门诊	血		未发送	ThCG	<5.03	x1		2024-07-16 11:37:00	x1	1	下腹痛	2	3	2024-07-16 10:25:31	2024-07-16 11:37:45	01:12:14	72.2333
1158	3410429600	2401657641	女	21岁	NULL	血		未发送	ThCG	<5.03	x1		2024-01-31 16:15:00	x1	1	阴道出血	2	3	2024-01-31 15:09:59	2024-01-31 16:15:46	01:05:47	65.7833
2116	3446513500	2403408612	女	44岁	妇科门诊	血		未发送	ThCG	<5.03	x1		2024-03-03 10:48:00	x1	1	月经不规则	2	3	2024-03-03 09:37:12	2024-03-03 10:48:42	01:11:30	71.5
4809	3549420900	24052614	女	52岁	妇科一病区	血		未发送	ThCG	<5.03	x1		2024-06-03 11:31:00	x1	1	卵巢良性肿瘤	2	3	2024-06-03 10:13:09	2024-06-03 11:31:21	01:18:12	78.2
4377	3527413700	2405511157	女	37岁	妇科门诊	血		未发送	ThCG	<5.03	x1		2024-05-14 14:29:00	x1	1	月经紊乱	2	3	2024-05-14 13:03:49	2024-05-14 14:29:26	01:25:37	85.6167
9209	3574333300	2406594507	女	NULL	宫颈病治疗中心	血		未发送	ThCG	<5.03	x1		2024-06-24 13:07:00	x1	1	月经不规则	2	3	2024-06-24 10:43:45	2024-06-24 13:07:37	02:23:52	143.867
1121	3408955500	2401646239	男	3岁	NULL	血		未发送	ThCG	<5.03	x1		2024-01-30 15:06:00	x1	1	隐睾	2	3	2024-01-30 13:13:29	2024-01-30 15:06:23	01:52:54	112.9
5047	3560313100	2406490366	女	27岁	人流与产后复查门诊	血		未发送	ThCG	51.97	x1		2024-06-12 13:30:00	x1	1	引产术后	2	3	2024-06-12 11:17:22	2024-06-12 13:30:11	02:12:49	132.817
3362	3489509800	2404470315	女	29岁	人流与产后复查门诊	血		未发送	ThCG	214.53	x1		2024-04-09 11:16:00	x1	1	人流术后	2	3	2024-04-09 09:05:10	2024-04-09 11:16:00	02:10:50	130.833
2825	3473352900	24025021	女	36岁	妇科一病区	血		未发送	ThCG	<5.03	x1		2024-03-25 13:09:00	x1	1	宫颈鳞状细胞癌	2	3	2024-03-25 11:33:34	2024-03-25 13:09:24	01:35:50	95.8333
6083	3614139800	2407644856	女	42岁	妇科门诊	血		未发送	ThCG	<5.03	x1		2024-07-27 13:19:00	x1	1	月经紊乱	2	3	2024-07-27 11:02:05	2024-07-27 13:19:14	02:17:09	137.15
1076	3407618500	2401642348	女	44岁	NULL	血		未发送	ThCG	<5.03	x1		2024-01-29 16:45:00	x1	1	月经紊乱	2	3	2024-01-29 15:14:45	2024-01-29 16:45:45	01:31:00	91
4618	3540107600	2405590003	女	42岁	妇科门诊	血		未发送	ThCG	<5.03	x1		2024-05-25 11:26:00	x1	1	月经不规则	2	3	2024-05-25 10:14:25	2024-05-25 11:26:56	01:12:31	72.5167
9634	3617257900	2407660824	女	NULL	宫颈病治疗中心	血		未发送	ThCG	<5.03	x1		2024-07-30 10:43:00	x1	1	子宫内膜息肉	2	3	2024-07-30 09:54:12	2024-07-30 10:43:33	00:49:21	49.35
8910	3543596000	2405640272	女	NULL	宫颈病治疗中心	血		未发送	ThCG	420.8	x1		2024-05-28 12:14:00	x1	1	人工流产后随诊检查	2	3	2024-05-28 10:32:16	2024-05-28 12:14:15	01:41:59	101.983
7963	3466734700	2403550354	女	NULL	宫颈病治疗中心	血		未发送	ThCG	<5.03	x1		2024-03-19 13:10:00	x1	1	月经不规则	2	3	2024-03-19 11:18:38	2024-03-19 13:10:07	01:51:29	111.483
3081	3480127800	2403657526	女	42岁	妇科门诊	血		未发送	ThCG	<5.03	x1		2024-03-31 11:16:00	x1	1	月经不规则	2	3	2024-03-31 10:09:56	2024-03-31 11:16:39	01:06:43	66.7167
9149	3567264300	2406552323	女	NULL	河东普通产科门诊	血		未发送	ThCG	<5.03	x1		2024-06-18 11:03:00	x1	1	生育问题,其他的	2	3	2024-06-18 09:28:12	2024-06-18 11:03:12	01:35:00	95
5560	3587843000	2407435266	女	40岁	妇科门诊	血		未发送	ThCG	<5.03	x1		2024-07-05 11:04:00	x1	1	阴道出血	2	3	2024-07-05 09:17:30	2024-07-05 11:04:16	01:46:46	106.767
3100	3480730600	2403673925	女	27岁	优生遗传与不孕门诊	血		未发送	ThCG	<5.03	x1		2024-04-01 11:01:00	x1	1	生育检验	2	3	2024-04-01 09:07:05	2024-04-01 11:01:08	01:54:03	114.05
2597	3466488700	2403549039	女	38岁	妇科门诊	血		未发送	ThCG	1430.2	x200	200	2024-03-19 13:09:00	x1	0	药物流产术后	2	3	2024-03-19 11:12:44	2024-03-19 13:09:19	01:56:35	116.583
3399	3491494700	24036041	女	41岁	妇科一病区	血		未发送	ThCG	<5.03	x1		2024-04-10 13:55:00	x1	1	宫腔占位	2	3	2024-04-10 11:20:44	2024-04-10 13:55:28	02:34:44	154.733
4926	3555668600	2406014936	女	38岁	妇科门诊	血		未发送	ThCG	<5.03	x1		2024-06-07 18:11:00	x1	1	月经紊乱	2	3	2024-06-07 16:58:45	2024-06-07 18:11:25	01:12:40	72.6667
9057	3556914800	2406018149	女	NULL	河东中西医结合科门诊	血		未发送	ThCG	<5.03	x1		2024-06-09 14:44:00	x1	1	健康查体	2	3	2024-06-09 13:32:59	2024-06-09 14:44:15	01:11:16	71.2667
6792	3646812300	2408611957	女	44岁	妇科门诊	血		未发送	ThCG	<5.03	x1		2024-08-27 10:59:00	x1	1	月经不规则	2	3	2024-08-27 09:33:52	2024-08-27 10:59:51	01:25:59	85.9833
4542	3535937500	2405555845	女	43岁	妇科门诊	血		未发送	ThCG	<5.03	x1		2024-05-22 10:35:00	x1	1	月经紊乱	2	3	2024-05-22 09:10:21	2024-05-22 10:35:30	01:25:09	85.15
2381	3457854700	2403486181	女	33岁	妇科门诊	血		未发送	ThCG	927.09	x100	100	2024-03-12 11:11:00	x1	0	下腹痛	2	3	2024-03-12 10:13:38	2024-03-12 11:11:43	00:58:05	58.0833
1770	3432315200	2402551134	女	28岁	妇科门诊	血		未发送	ThCG	>4565.85	x5	5	2024-02-20 18:18:00	x1	0	月经紊乱	2	3	2024-02-20 16:56:29	2024-02-20 18:56:22	01:59:53	119.883
1903	3436930500	2402596030	女	52岁	妇科门诊	血		未发送	ThCG	<5.03	x1		2024-02-24 10:55:00	x1	1	月经不规则	2	3	2024-02-24 09:04:54	2024-02-24 10:55:52	01:50:58	110.967
7596	3439975000	2402624694	女	NULL	宫颈病治疗中心	血		未发送	ThCG	<5.03	x1		2024-02-26 15:37:00	x1	1	异常子宫出血	2	3	2024-02-26 14:30:42	2024-02-26 15:37:36	01:06:54	66.9
5337	3577269000	2406625275	女	37岁	妇科门诊	血		未发送	ThCG	<5.03	x1		2024-06-26 12:24:00	x1	1	妇科检查	2	3	2024-06-26 11:10:14	2024-06-26 12:24:55	01:14:41	74.6833
5834	3601548000	2407541022	女	30岁	妇科门诊	血		未发送	ThCG	<5.03	x1		2024-07-16 13:20:00	x1	1	甲状腺癌术后	2	3	2024-07-16 11:16:54	2024-07-16 13:20:57	02:04:03	124.05
7361	3419187200	2402459491	女	NULL	宫颈病治疗中心	血		未发送	ThCG	<5.03	x1		2024-02-08 10:24:00	x1	1	月经不规则	2	3	2024-02-08 09:18:54	2024-02-08 10:24:17	01:05:23	65.3833
1894	3435537000	24019758	女	54岁	妇科一病区	血		未发送	ThCG	<5.03	x1		2024-02-23 14:59:00	x1	1	子宫肌瘤	2	3	2024-02-23 13:46:57	2024-02-23 14:59:34	01:12:37	72.6167
8205	3482987400	2404408176	女	NULL	宫颈病治疗中心	血		未发送	ThCG	<5.03	x1		2024-04-04 10:44:00	x1	1	异常子宫出血	2	3	2024-04-04 09:33:52	2024-04-04 10:44:23	01:10:31	70.5167
7839	3456711900	2403481918	女	NULL	宫颈病治疗中心	血		未发送	ThCG	<5.03	x1		2024-03-11 11:56:00	x1	1	月经不规则	2	3	2024-03-11 10:47:15	2024-03-11 11:56:39	01:09:24	69.4
9256	3578478600	2406625878	女	NULL	宫颈病治疗中心	血		未发送	ThCG	<5.03	x1		2024-06-27 11:27:00	x1	1	经期延长	2	3	2024-06-27 10:01:18	2024-06-27 11:27:25	01:26:07	86.1167
926	3402762300	2401044456	男	11岁	NULL	血		未发送	ThCG	<5.03	x1		2024-01-25 12:53:00	x1	1	阴茎发育不全	2	3	2024-01-25 11:22:37	2024-01-25 12:53:09	01:30:32	90.5333
5928	3606248700	2407585551	女	26岁	妇科门诊	血		未发送	ThCG	<5.03	x1		2024-07-20 12:03:00	x1	1	月经紊乱	2	3	2024-07-20 11:00:26	2024-07-20 12:03:17	01:02:51	62.85
6573	3637035700	2408020918	男	11岁	小儿外科门诊	血		未发送	ThCG	<5.03	x1		2024-08-17 12:41:00	x1	1	阴茎发育不全	2	3	2024-08-17 11:03:03	2024-08-17 12:41:43	01:38:40	98.6667
2089	3446020500	2402658085	女	26岁	妇科门诊	血		未发送	ThCG	<5.03	x1		2024-03-02 10:22:00	x1	1	多囊卵巢综合征	2	3	2024-03-02 09:17:23	2024-03-02 10:22:55	01:05:32	65.5333
9582	3612110000	2407037125	女	NULL	皮肤科门诊	血		未发送	ThCG	<5.03	x1		2024-07-25 12:50:00	x1	1	寻常痤疮	2	3	2024-07-25 10:36:55	2024-07-25 12:50:21	02:13:26	133.433
9498	3604453800	2407566862	女	NULL	河东普通产科门诊	血		未发送	ThCG	<5.03	x1		2024-07-18 15:23:00	x1	1	健康查体	2	3	2024-07-18 14:05:16	2024-07-18 15:23:16	01:18:00	78
2854	3474127800	2403045292	女	41岁	创伤骨科门诊	血		未发送	ThCG	<5.03	x1		2024-03-26 09:50:00	x1	1	胫骨平台骨折	2	3	2024-03-26 08:08:30	2024-03-26 09:50:36	01:42:06	102.1
7291	3415921000	2402434373	女	NULL	河东肾内科门诊	血		未发送	ThCG	<5.03	x1		2024-02-05 12:00:00	x1	1	IgA肾病	2	3	2024-02-05 10:35:24	2024-02-05 12:00:27	01:25:03	85.05
5046	3560399800	2406496643	女	33岁	妇科门诊	血		未发送	ThCG	<5.03	x1		2024-06-12 13:29:00	x1	1	阴道出血	2	3	2024-06-12 11:12:23	2024-06-12 13:29:39	02:17:16	137.267
9036	3554400100	2406449358	女	NULL	宫颈病治疗中心	血		未发送	ThCG	<5.03	x1		2024-06-06 14:52:00	x1	1	妇科检查	2	3	2024-06-06 13:37:02	2024-06-06 14:52:27	01:15:25	75.4167
1198	3411704100	2401666261	女	24岁	NULL	血		未发送	ThCG	<5.03	x1		2024-02-01 14:48:00	x1	1	阴道出血	2	3	2024-02-01 13:13:53	2024-02-01 14:48:43	01:34:50	94.8333
7951	3465525700	2403552506	女	NULL	宫颈病治疗中心	血		未发送	ThCG	<5.03	x1		2024-03-18 16:47:00	x1	1	阴道炎	2	3	2024-03-18 15:24:55	2024-03-18 16:47:57	01:23:02	83.0333
9681	3621180200	2408411099	女	NULL	河东麻醉门诊	血		未发送	ThCG	<5.03	x1		2024-08-02 12:30:00	x1	1	慢性胃炎	2	3	2024-08-02 10:57:20	2024-08-02 12:30:49	01:33:29	93.4833
5300	3574882200	2406610131	女	34岁	妇科门诊	血		未发送	ThCG	<5.03	x1		2024-06-25 10:33:00	x1	1	月经不规则	2	3	2024-06-25 09:14:54	2024-06-25 10:33:40	01:18:46	78.7667
5055	3560704600	2406498662	女	9岁	儿童保健门诊	血		未发送	ThCG	<5.03	x1		2024-06-12 16:09:00	x1	1	中枢性性早熟	2	3	2024-06-12 15:03:42	2024-06-12 16:09:31	01:05:49	65.8167
93	3376153500	2401001455	女	48岁	NULL	血		未发送	ThCG	<5.03	x1		2024-01-03 11:26:00	x1	1	乳腺癌	2	3	2024-01-03 10:21:31	2024-01-03 11:26:02	01:04:31	64.5167
5820	3600384800	2407538397	女	33岁	妇科门诊	血		未发送	ThCG	<5.03	x1		2024-07-16 10:41:00	x1	1	月经不规则	2	3	2024-07-16 09:16:05	2024-07-16 10:41:43	01:25:38	85.6333
7300	3416324200	2402440415	女	NULL	河东呼吸与危重症医学科门诊	血		未发送	ThCG	<5.03	x1		2024-02-05 15:35:00	x1	1	普通感冒	2	3	2024-02-05 14:28:09	2024-02-05 15:35:23	01:07:14	67.2333
4260	3521823800	2405465667	女	22岁	脊柱外科门诊	血		未发送	ThCG	<5.03	x1		2024-05-09 13:52:00	x1	1	腰痛	2	3	2024-05-09 12:22:32	2024-05-09 13:52:12	01:29:40	89.6667
5505	3584488600	2407000977	男	7岁	小儿外科门诊	血		未发送	ThCG	<5.03	x1		2024-07-02 12:58:00	x1	1	阴茎发育不全	2	3	2024-07-02 11:20:53	2024-07-02 12:58:31	01:37:38	97.6333
9417	3596355200	2407507626	女	NULL	急诊一部	血		未发送	ThCG	>91317	x100	100	2024-07-11 19:26:00	x1	0	健康查体	2	3	2024-07-11 18:39:54	2024-07-11 21:08:32	02:28:38	148.633
5773	3598100400	2407515876	女	33岁	妇科门诊	血		未发送	ThCG	<5.03	x1		2024-07-14 10:12:00	x1	1	月经不规则	2	3	2024-07-14 09:01:37	2024-07-14 10:12:48	01:11:11	71.1833
16	3374114600	2401000589	女	26岁	NULL	血		未发送	ThCG	12.23	x1		2024-01-01 13:19:00	x1	1	健康查体	2	3	2024-01-01 12:04:02	2024-01-01 13:19:50	01:15:48	75.8
7427	3426460100	2402513765	女	NULL	宫颈病治疗中心	血		未发送	ThCG	<5.03	x1		2024-02-17 14:00:00	x1	1	异常子宫出血	2	3	2024-02-17 11:21:05	2024-02-17 14:00:45	02:39:40	159.667
9773	3628916800	2408475302	女	NULL	急诊一部	血		未发送	ThCG	1932.51	x5	5	2024-08-09 19:53:00	x1	0	健康查体	2	3	2024-08-09 19:11:12	2024-08-09 19:53:50	00:42:38	42.6333
9298	3583582400	2406668614	女	NULL	宫颈病治疗中心	血		未发送	ThCG	<5.03	x1		2024-07-02 09:22:00	x1	1	月经不规则	2	3	2024-07-01 15:46:58	2024-07-02 09:22:31	17:35:33	1055.55
7164	3406653200	2401596921	女	NULL	NULL	血		未发送	ThCG	<5.03	x1		2024-01-29 10:42:00	x1	1	月经不规则	2	3	2024-01-29 09:20:45	2024-01-29 10:42:11	01:21:26	81.4333
6798	3647281300	2408622690	女	35岁	人流与产后复查门诊	血		未发送	ThCG	<5.03	x1		2024-08-27 11:06:00	x1	1	自然流产	2	3	2024-08-27 10:16:03	2024-08-27 11:06:23	00:50:20	50.3333
746	3397396400	24007854	女	50岁	NULL	血		未发送	ThCG	<5.03	x1		2024-01-21 12:10:00	x1	1	宫腔占位	2	3	2024-01-21 10:58:26	2024-01-21 12:10:44	01:12:18	72.3
7798	3453614200	2403463468	女	NULL	宫颈病治疗中心	血		未发送	ThCG	<5.03	x1		2024-03-08 10:57:00	x1	1	月经不规则	2	3	2024-03-08 09:40:04	2024-03-08 10:57:39	01:17:35	77.5833
5653	3592497800	2407456961	女	32岁	优生遗传与不孕门诊	血		未发送	ThCG	1264.2	x200	200	2024-07-09 10:49:00	x1	0	先兆流产	2	3	2024-07-09 09:15:23	2024-07-09 10:49:37	01:34:14	94.2333
1012	3405327200	2401623596	女	47岁	NULL	血		未发送	ThCG	<5.03	x1		2024-01-27 13:16:00	x1	1	阴道出血	2	3	2024-01-27 12:02:39	2024-01-27 13:16:28	01:13:49	73.8167
5559	3587936900	24062291	女	25岁	妇科一病区	血		未发送	ThCG	180593	x200	200	2024-07-05 11:09:00	x1	0	宫腔占位	2	3	2024-07-05 09:11:16	2024-07-05 11:09:44	01:58:28	118.467
6096	3614390300	2407654431	女	26岁	优生遗传与不孕门诊	血		未发送	ThCG	<5.03	x1		2024-07-28 11:02:00	x1	1	多囊卵巢综合征	2	3	2024-07-28 10:04:50	2024-07-28 11:02:35	00:57:45	57.75
8615	3519403600	2405453132	女	NULL	河东神经外科门诊	血		未发送	ThCG	<5.03	x1		2024-05-07 14:58:00	x1	1	垂体瘤	2	3	2024-05-07 13:22:16	2024-05-07 14:58:50	01:36:34	96.5667
1573	3425201400	2402502717	女	48岁	妇科门诊	血		未发送	ThCG	<5.03	x1		2024-02-16 13:53:00	x1	1	异常子宫出血	2	3	2024-02-16 12:33:27	2024-02-16 13:53:52	01:20:25	80.4167
718	3396614100	2401555395	女	27岁	NULL	血		未发送	ThCG	13.72	x1		2024-01-20 11:36:00	x1	1	人流术后	2	3	2024-01-20 10:15:27	2024-01-20 11:36:49	01:21:22	81.3667
2693	3469480700	2403586933	女	25岁	人流与产后复查门诊	血		未发送	ThCG	9	x1		2024-03-21 14:16:00	x1	1	引产术后	2	3	2024-03-21 13:09:10	2024-03-21 14:16:21	01:07:11	67.1833
9882	3639273900	2408558849	女	NULL	河东呼吸与危重症医学科门诊	血		未发送	ThCG	<5.03	x1		2024-08-19 17:24:00	x1	1	上呼吸道感染	2	3	2024-08-19 16:01:14	2024-08-19 17:24:46	01:23:32	83.5333
1002	3405089100	2401624622	女	42岁	NULL	血		未发送	ThCG	<5.03	x1		2024-01-27 11:07:00	x1	1	异常子宫出血	2	3	2024-01-27 10:09:00	2024-01-27 11:07:28	00:58:28	58.4667
7738	3450075300	2403436868	女	NULL	河东普通产科门诊	血		未发送	ThCG	607	x1		2024-03-05 14:07:00	x1	1	自然流产并发出血	2	3	2024-03-05 11:56:12	2024-03-05 14:07:14	02:11:02	131.033
2591	3466051900	2403520550	女	7岁	内分泌代谢病科门诊	血		未发送	ThCG	<5.03	x1		2024-03-19 12:03:00	x1	1	健康查体	2	3	2024-03-19 10:24:20	2024-03-19 12:03:59	01:39:39	99.65
9459	3600147000	2407023676	女	NULL	河东神经外科门诊	血		未发送	ThCG	103	x1		2024-07-15 12:56:00	x1	1	腹痛	2	3	2024-07-15 11:15:50	2024-07-15 12:56:15	01:40:25	100.417
5790	3599472500	2407533222	女	36岁	妇科门诊	血		未发送	ThCG	<5.03	x1		2024-07-15 13:48:00	x1	1	月经不规则	2	3	2024-07-15 10:28:48	2024-07-15 13:48:51	03:20:03	200.05
4904	3554938600	2406442884	女	10岁	儿童保健门诊	血		未发送	ThCG	<5.03	x1		2024-06-07 11:40:00	x1	1	青春期发育状态	2	3	2024-06-07 10:19:40	2024-06-07 11:40:31	01:20:51	80.85
2356	3456421500	2403472540	女	22岁	妇科门诊	血		未发送	ThCG	<5.03	x1		2024-03-11 13:19:00	x1	1	多囊卵巢综合征	2	3	2024-03-11 11:44:13	2024-03-11 13:19:39	01:35:26	95.4333
2734	3470692100	2403591714	女	45岁	妇科门诊	血		未发送	ThCG	<5.03	x1		2024-03-22 13:57:00	x1	1	月经紊乱	2	3	2024-03-22 12:04:58	2024-03-22 13:57:35	01:52:37	112.617
7709	3447932600	2403410004	女	NULL	宫颈病治疗中心	血		未发送	ThCG	<5.03	x1		2024-03-04 11:43:00	x1	1	月经不规则	2	3	2024-03-04 09:59:01	2024-03-04 11:43:29	01:44:28	104.467
9101	3560786700	2406500516	女	NULL	河东全科医学科门诊	血		未发送	ThCG	<5.03	x1		2024-06-12 15:44:00	x1	1	健康查体	2	3	2024-06-12 14:50:39	2024-06-12 15:44:35	00:53:56	53.9333
5115	3564603400	2406528537	女	30岁	优生遗传与不孕门诊	血		未发送	ThCG	<5.03	x1		2024-06-16 11:29:00	x1	1	多囊卵巢综合征	2	3	2024-06-16 10:16:27	2024-06-16 11:29:50	01:13:23	73.3833
3187	3482977200	2404408414	女	42岁	妇科门诊	血		未发送	ThCG	<5.03	x1		2024-04-02 13:38:00	x1	1	阴道出血	2	3	2024-04-02 12:05:24	2024-04-02 13:38:41	01:33:17	93.2833
7441	3426745600	2402517597	女	NULL	宫颈病治疗中心	血		未发送	ThCG	50.52	x1		2024-02-17 16:26:00	x1	1	人流术后	2	3	2024-02-17 15:20:45	2024-02-17 16:26:49	01:06:04	66.0667
9706	3624365400	2408431253	女	NULL	宫颈病治疗中心	血		未发送	ThCG	<5.03	x1		2024-08-05 17:13:00	x1	1	月经不规则	2	3	2024-08-05 16:02:45	2024-08-05 17:13:16	01:10:31	70.5167
1974	3439623300	2402619180	女	42岁	妇科门诊	血		未发送	ThCG	<5.03	x1		2024-02-26 13:46:00	x1	1	月经紊乱	2	3	2024-02-26 12:09:59	2024-02-26 13:46:44	01:36:45	96.75
5645	3591950300	24064187	女	52岁	妇科一病区	血		未发送	ThCG	<5.03	x1		2024-07-08 16:08:00	x1	1	子宫肌瘤	2	3	2024-07-08 15:05:37	2024-07-08 16:08:55	01:03:18	63.3
249	3381375700	2401455594	女	37岁	NULL	血		未发送	ThCG	<5.03	x1		2024-01-08 11:42:00	x1	1	月经紊乱	2	3	2024-01-08 10:16:06	2024-01-08 11:42:23	01:26:17	86.2833
5090	3563491800	2406521486	女	18岁	妇科门诊	血		未发送	ThCG	<5.03	x1		2024-06-14 18:05:00	x1	1	异常子宫出血	2	3	2024-06-14 16:40:53	2024-06-14 18:05:52	01:24:59	84.9833
4921	3555539400	2406454126	女	39岁	妇科门诊	血		未发送	ThCG	<5.03	x1		2024-06-07 14:27:00	x1	1	月经紊乱	2	3	2024-06-07 13:18:20	2024-06-07 14:27:47	01:09:27	69.45
7645	3443825900	2402639725	女	NULL	宫颈病治疗中心	血		未发送	ThCG	<5.03	x1		2024-02-29 10:56:00	x1	1	自然流产	2	3	2024-02-29 09:54:02	2024-02-29 10:56:01	01:01:59	61.9833
6913	3381732100	2401454152	女	NULL	NULL	血		未发送	ThCG	<5.03	x1		2024-01-08 11:14:00	x1	1	甲状腺功能减退症	2	3	2024-01-08 10:10:24	2024-01-08 11:14:55	01:04:31	64.5167
3258	3485189600	2404435939	女	20岁	妇科门诊	血		未发送	ThCG	<5.03	x1		2024-04-05 10:36:00	x1	1	月经紊乱	2	3	2024-04-05 09:23:07	2024-04-05 10:36:48	01:13:41	73.6833
4930	3556028700	2406451968	女	21岁	妇科门诊	血		未发送	ThCG	<5.03	x1		2024-06-08 11:40:00	x1	1	多囊卵巢综合征	2	3	2024-06-08 10:10:21	2024-06-08 11:40:31	01:30:10	90.1667
8567	3515203200	2405004319	女	NULL	河东耳鼻咽喉科门诊	血		未发送	ThCG	7.83	x1		2024-05-03 13:51:00	x1	1	健康查体	2	3	2024-05-03 12:28:37	2024-05-03 13:51:58	01:23:21	83.35
4903	3555107100	2406444166	女	25岁	优生遗传与不孕门诊	血		未发送	ThCG	<5.03	x1		2024-06-07 11:40:00	x1	1	女性不孕症	2	3	2024-06-07 10:15:53	2024-06-07 11:40:23	01:24:30	84.5
5708	3595222800	2407443635	女	52岁	妇科门诊	血		未发送	ThCG	<5.03	x1		2024-07-11 12:11:00	x1	1	子宫肌瘤	2	3	2024-07-11 09:09:11	2024-07-11 12:11:22	03:02:11	182.183
9818	3633594800	2408504862	女	NULL	宫颈病治疗中心	血		未发送	ThCG	<5.03	x1		2024-08-14 10:28:00	x1	1	异常子宫出血	2	3	2024-08-14 09:16:05	2024-08-14 10:28:42	01:12:37	72.6167
4119	3516709000	24042797	女	4岁	小儿外科病区	血		未发送	ThCG	<5.03	x1		2024-05-06 13:04:00	x1	1	腹痛	2	3	2024-05-06 11:19:31	2024-05-06 13:04:29	01:44:58	104.967
6363	3627794600	2408462197	女	43岁	妇科门诊	血		未发送	ThCG	<5.03	x1		2024-08-09 10:51:00	x1	1	异常子宫出血	2	3	2024-08-09 08:57:59	2024-08-09 10:51:32	01:53:33	113.55
4254	3521778400	2405425710	女	44岁	妇科门诊	血		未发送	ThCG	<5.03	x1		2024-05-09 13:55:00	x1	1	月经紊乱	2	3	2024-05-09 12:16:02	2024-05-09 13:55:12	01:39:10	99.1667
5880	3604760400	24065391	女	41岁	乳腺甲状腺外科病区	血		未发送	ThCG	<5.03	x1		2024-07-19 10:36:00	x1	1	乳房肿块	2	3	2024-07-19 09:14:50	2024-07-19 10:36:09	01:21:19	81.3167
5757	3597736200	2407513493	女	6岁	儿童内分泌遗传代谢门诊	血		未发送	ThCG	<5.03	x1		2024-07-13 12:03:00	x1	1	中枢性性早熟	2	3	2024-07-13 10:11:54	2024-07-13 12:03:26	01:51:32	111.533
950	3403419600	2401608461	女	49岁	NULL	血		未发送	ThCG	<5.03	x1		2024-01-26 10:22:00	x1	1	阴道出血	2	3	2024-01-26 09:11:34	2024-01-26 10:22:44	01:11:10	71.1667
7024	3393181300	2401533765	女	NULL	NULL	血		未发送	ThCG	<5.03	x1		2024-01-17 12:43:00	x1	1	异常子宫出血	2	3	2024-01-17 10:42:31	2024-01-17 12:43:51	02:01:20	121.333
1264	3413601400	2402404807	女	30岁	妇科门诊	血		未发送	ThCG	<5.03	x1		2024-02-03 12:28:00	x1	1	妇科检查	2	3	2024-02-03 10:53:21	2024-02-03 12:28:42	01:35:21	95.35
8498	3509867900	2404642545	女	NULL	河东胃肠外科门诊	血		未发送	ThCG	<5.03	x1		2024-04-27 11:36:00	x1	1	一般性检查，其他的	2	3	2024-04-27 10:16:55	2024-04-27 11:36:02	01:19:07	79.1167
5310	3575849200	2406611087	女	37岁	妇科门诊	血		未发送	ThCG	<5.03	x1		2024-06-25 13:24:00	x1	1	异常子宫出血	2	3	2024-06-25 11:12:06	2024-06-25 13:24:32	02:12:26	132.433
3203	3483228400	2404417776	女	26岁	优生遗传与不孕门诊	血		未发送	ThCG	<5.03	x1		2024-04-03 10:21:00	x1	1	生育检验	2	3	2024-04-02 16:44:42	2024-04-03 10:21:45	17:37:03	1057.05
3377	3489837400	2404473543	女	41岁	妇科门诊	血		未发送	ThCG	<5.03	x1		2024-04-09 12:41:00	x1	1	月经紊乱	2	3	2024-04-09 11:24:34	2024-04-09 12:41:00	01:16:26	76.4333
5474	3583197900	2407400172	女	8岁	儿童保健门诊	血		未发送	ThCG	<5.03	x1		2024-07-02 09:24:00	x1	1	乳房早发育	2	3	2024-07-01 16:52:51	2024-07-02 09:24:35	16:31:44	991.733
1904	3436943300	2402600352	女	16岁	妇科门诊	血		未发送	ThCG	<5.03	x1		2024-02-24 10:16:00	x1	1	异常子宫出血	2	3	2024-02-24 09:06:41	2024-02-24 10:16:24	01:09:43	69.7167
7230	3411124500	2401666017	女	NULL	NULL	血		未发送	ThCG	8406.2	x200	200	2024-02-01 10:53:00	x1	0	先兆流产	2	3	2024-02-01 09:40:53	2024-02-01 10:53:53	01:13:00	73
1263	3413511800	2402414617	女	38岁	妇科门诊	血		未发送	ThCG	<5.03	x1		2024-02-03 11:22:00	x1	1	经期延长	2	3	2024-02-03 10:14:39	2024-02-03 11:22:26	01:07:47	67.7833
10005	3649164700	2408632820	女	NULL	宫颈病治疗中心	血		未发送	ThCG	<5.03	x1		2024-08-28 15:12:00	x1	1	月经不规则	2	3	2024-08-28 14:40:57	2024-08-28 15:12:14	00:31:17	31.2833
1122	3408796800	24011555	女	36岁	NULL	血		未发送	ThCG	<5.03	x1		2024-01-30 15:06:00	x1	1	子宫腺肌病	2	3	2024-01-30 13:15:06	2024-01-30 15:06:19	01:51:13	111.217
998	3405080600	2401614332	女	37岁	NULL	血		未发送	ThCG	<5.03	x1		2024-01-27 11:15:00	x1	1	月经紊乱	2	3	2024-01-27 10:07:14	2024-01-27 11:15:44	01:08:30	68.5
5633	3591584000	2407465320	女	24岁	妇科门诊	血		未发送	ThCG	<5.03	x1		2024-07-08 14:01:00	x1	1	阴道出血	2	3	2024-07-08 12:36:57	2024-07-08 14:01:55	01:24:58	84.9667
9518	3607051700	2407596548	女	NULL	急诊一部	血		未发送	ThCG	<5.03	x1		2024-07-21 15:03:00	x1	1	一般性检查，其他的	2	3	2024-07-21 13:58:21	2024-07-21 15:03:44	01:05:23	65.3833
7136	3403885100	2401586723	女	NULL	NULL	血		未发送	ThCG	<5.03	x1		2024-01-26 10:32:00	x1	1	月经紊乱	2	3	2024-01-26 09:00:33	2024-01-26 10:32:48	01:32:15	92.25
4427	3530654200	2405541898	女	21岁	更年期综合管理门诊	血		未发送	ThCG	<5.03	x1		2024-05-17 10:16:00	x1	1	月经紊乱	2	3	2024-05-17 09:05:53	2024-05-17 10:16:56	01:11:03	71.05
5183	3568710500	2406547307	女	27岁	妇科门诊	血		未发送	ThCG	<5.03	x1		2024-06-19 11:43:00	x1	1	月经不规则	2	3	2024-06-19 10:11:27	2024-06-19 11:43:41	01:32:14	92.2333
458	3387903200	2401454753	女	52岁	NULL	血		未发送	ThCG	<5.03	x1		2024-01-13 10:47:00	x1	1	妇科检查	2	3	2024-01-13 09:18:03	2024-01-13 10:47:51	01:29:48	89.8
3094	3480336100	2403669598	女	31岁	妇科门诊	血		未发送	ThCG	<5.03	x1		2024-03-31 13:32:00	x1	1	月经紊乱	2	3	2024-03-31 12:04:34	2024-03-31 13:32:15	01:27:41	87.6833
7255	3412835000	2402406505	女	NULL	NULL	血		未发送	ThCG	<5.03	x1		2024-02-02 12:49:00	x1	1	咨询	2	3	2024-02-02 11:06:10	2024-02-02 12:49:51	01:43:41	103.683
6054	3612943200	2407639677	女	38岁	人流与产后复查门诊	血		未发送	ThCG	32.12	x1		2024-07-26 11:21:00	x1	1	人流术后	2	3	2024-07-26 10:25:02	2024-07-26 11:21:33	00:56:31	56.5167
4565	3538048400	2405046347	女	37岁	乳腺甲状腺外科门诊	血		未发送	ThCG	<5.03	x1		2024-05-23 12:49:00	x1	1	乳腺癌	2	3	2024-05-23 11:02:41	2024-05-23 12:49:35	01:46:54	106.9
8630	3520999600	2405467789	女	NULL	急诊二部	血		未发送	ThCG	<5.03	x1		2024-05-08 23:52:00	x1	1	泌尿道感染	2	3	2024-05-08 22:52:27	2024-05-08 23:52:00	00:59:33	59.55
7296	3416047000	2402428872	女	NULL	宫颈病治疗中心	血		未发送	ThCG	<5.03	x1		2024-02-05 12:44:00	x1	1	月经不规则	2	3	2024-02-05 11:11:46	2024-02-05 12:44:59	01:33:13	93.2167
3421	3492044200	2404450932	女	35岁	妇科门诊	血		未发送	ThCG	<5.03	x1		2024-04-11 11:49:00	x1	1	月经紊乱	2	3	2024-04-11 09:51:24	2024-04-11 11:49:17	01:57:53	117.883
6254	3622035600	2408417070	女	39岁	妇科门诊	血		未发送	ThCG	<5.03	x1		2024-08-03 13:31:00	x1	1	月经紊乱	2	3	2024-08-03 11:57:38	2024-08-03 13:31:13	01:33:35	93.5833
3009	3478495000	2403642703	女	35岁	妇科门诊	血		未发送	ThCG	<5.03	x1		2024-03-29 11:50:00	x1	1	月经紊乱	2	3	2024-03-29 10:12:41	2024-03-29 11:50:15	01:37:34	97.5667
8184	3483224700	2404418021	女	NULL	河东普通产科门诊	血		未发送	ThCG	<5.03	x1		2024-04-02 17:09:00	x1	1	生育问题,其他的	2	3	2024-04-02 15:36:08	2024-04-02 17:09:17	01:33:09	93.15
5594	3589771100	2407453212	女	38岁	妇科门诊	血		未发送	ThCG	<5.03	x1		2024-07-07 10:54:00	x1	1	月经不规则	2	3	2024-07-07 08:59:22	2024-07-07 10:54:45	01:55:23	115.383
9397	3594035800	2407477985	女	NULL	河东普通产科门诊	血		未发送	ThCG	<5.03	x1		2024-07-10 10:48:00	x1	1	异常子宫出血	2	3	2024-07-10 09:02:29	2024-07-10 10:48:19	01:45:50	105.833
9898	3640921900	2408566540	女	NULL	河东消化内科门诊	血		未发送	ThCG	<5.03	x1		2024-08-21 09:47:00	x1	1	腹胀	2	3	2024-08-21 07:44:12	2024-08-21 09:47:08	02:02:56	122.933
7792	3453444500	2403462411	女	NULL	宫颈病治疗中心	血		未发送	ThCG	<5.03	x1		2024-03-08 10:57:00	x1	1	月经紊乱	2	3	2024-03-08 09:00:24	2024-03-08 10:57:11	01:56:47	116.783
5271	3573113400	2406595000	女	34岁	妇科门诊	血		未发送	ThCG	71927.7	x200	200	2024-06-23 12:02:00	x1	0	早期人工流产	2	3	2024-06-23 10:50:23	2024-06-23 12:02:17	01:11:54	71.9
4636	3540804300	2405619646	女	49岁	妇科门诊	血		未发送	ThCG	<5.03	x1		2024-05-26 11:31:00	x1	1	月经不规则	2	3	2024-05-26 10:06:09	2024-05-26 11:31:18	01:25:09	85.15
7923	3463110400	2403535215	女	NULL	河东内分泌代谢病科门诊	血		未发送	ThCG	<5.03	x1		2024-03-16 11:46:00	x1	1	甲状腺功能减退症	2	3	2024-03-16 10:18:59	2024-03-16 11:46:34	01:27:35	87.5833
180	3378803200	24001377	女	36岁	NULL	血		未发送	ThCG	283.96	x1		2024-01-05 13:38:00	x1	1	宫腔占位	2	3	2024-01-05 11:03:46	2024-01-05 13:38:09	02:34:23	154.383
1321	3415372700	2402418205	女	46岁	妇科门诊	血		未发送	ThCG	<5.03	x1		2024-02-05 10:53:00	x1	1	月经紊乱	2	3	2024-02-05 09:09:57	2024-02-05 10:53:33	01:43:36	103.6
1655	3427869600	2402480147	女	31岁	高危产科门诊	血		未发送	ThCG	72.25	x5	5	2024-02-18 15:12:00	x1	0	稽留流产	2	3	2024-02-18 12:13:35	2024-02-18 15:12:26	02:58:51	178.85
3762	3505485300	2404597103	女	25岁	人流与产后复查门诊	血		未发送	ThCG	44.83	x1		2024-04-23 12:23:00	x1	1	引产术后	2	3	2024-04-23 11:09:00	2024-04-23 12:23:46	01:14:46	74.7667
6091	3614242700	2407615995	女	5岁	儿童内分泌遗传代谢门诊	血		未发送	ThCG	<5.03	x1		2024-07-27 14:01:00	x1	1	乳房早发育	2	3	2024-07-27 13:06:24	2024-07-27 14:01:40	00:55:16	55.2667
725	3395867600	2401530353	女	6岁	NULL	血		未发送	ThCG	<5.03	x1		2024-01-20 12:35:00	x1	1	中枢性性早熟	2	3	2024-01-20 10:56:28	2024-01-20 12:35:17	01:38:49	98.8167
5851	3602724800	2407544967	女	30岁	妇科门诊	血		未发送	ThCG	<5.03	x1		2024-07-17 13:05:00	x1	1	月经不规则	2	3	2024-07-17 10:59:03	2024-07-17 13:05:43	02:06:40	126.667
2279	3453924900	2403467850	女	29岁	妇科门诊	血		未发送	ThCG	5.86	x1		2024-03-08 14:18:00	x1	1	人流术后	2	3	2024-03-08 12:01:04	2024-03-08 14:18:23	02:17:19	137.317
[truncated: 722 more rows]
